# Supplementary material for: Dissecting the autism-associated 16p11.2 locus identifies multiple drivers in neuroanatomical phenotypes and unveils a male-specific role for the major vault protein
Source: Genome Biol. 2023 Nov 15;24:261. doi: 10.1186/s13059-023-03092-8 (PMC10647150; doi:10.1186/s13059-023-03092-8)
Supplement: Supplementary file 3 — Additional file 3: Table S7. Full neuroanatomical data [file 13059_2023_3092_MOESM3_ESM.xlsx]

## Sheet: Histology_Adult_RawData_Genes
	Barcode	#Subproject	Subproject	Mouse_name	Core_strain	Allele	Construct	Genotype	Gene	Sex	Age in wks	Necropsy_date	Phenotyping_pipeline	Diet	X1_TBA	X1_LV_L	X1_LV_R	X1_Cg_L	X1_Cg_R	X1_Cg_Width_R	X1_Cg_Height	X1_Cg_Width_L	X1_gcc	X1_gcc_Width_T	X1_gcc_Width_B	X1_gcc_Height	X1_CPu_L	X1_CPu_R	X1_aca_L	X1_aca_R	X1_Pir_L	X1_Pir_R	X1_M1_L	X1_M1_R	X1_S2_L	X1_S2_R	X2_TBA	X2_LV_L	X2_LV_R	X2_D3V	X2_3V	X2_RSGc_L	X2_RSGc_R	X2_RSGc_Width_L	X2_RSGc_Width_R	X2_RSGc_Height	X2_cc	X2_cc_Width	X2_cc_Height
	A00000006	25	MvpM	M10_MvpHet	C57BL/6N	Mvp<Gt(IST10954E2)Tigm>	Gt(IST10954E2)Tigm	HET	Mvp	Male	17	2014-09-03	NA	Chow	0.358834	0.000989437	0.00192668	0.0125195	0.0116795	0.0932945	0.167333	0.0976676	0.00821631	0.145753	0.0709427	0.0333409	0.033698	0.0411534	0.000646786	0.000610662	0.00128441	0.00165216		0.131564			0.601196	0.00488994	0.00419043	0.00385203	0.0006033	0.00620636	0.0062984	0.0761662	0.0776239	0.111152	0.00259299	0.103863	0.0213163
	A00000024	25	MvpM	M11_MvpHet	C57BL/6N	Mvp<Gt(IST10954E2)Tigm>	Gt(IST10954E2)Tigm	HET	Mvp	Male	17	2014-09-03	NA	Chow	0.369	0.00193872	0.00268712	0.0109529		0.0918702	0.162441	0.0929639	0.00899449	0.151659	0.0670798	0.0404666	0.0403186	0.0349277	0.000594892	0.000662276	0.00176833	0.00143859	0.131342		0.109005		0.558665	0.00735894	0.00506443	0.00304464	0.002121	0.0052913	0.00562809	0.0721837	0.0740066	0.111192	0.00281883	0.114838	0.0222384
	A00000029	25	MvpM	M114_MvpWt	C57BL/6N	Mvp<Gt(IST10954E2)Tigm>	Gt(IST10954E2)Tigm	WT	Mvp	Male	16	2015-02-18	NA	Chow	0.427291	0.00101674	0.000760495	0.0136813	0.0139141	0.10463	0.18374	0.106424	0.0118543	0.168429	0.0801411	0.0466642	0.0401243	0.0453314	0.000609778	0.000531363	0.0018619	0.00160472	0.146879	0.143196	0.136347	0.130879	0.644037	0.00236163	0.00243792	0.00206365	0.0004996	0.0058939	0.00584114	0.0772876	0.0748572	0.108397	0.00383916	0.120549	0.0272208
	A00000053	6	Doc2aM	M139_Doc2aWt	C57BL/6J	Doc2a<tm1(Ytk)>	tm1(Ytk)	WT	Doc2a	Male	17	2014-06-18	NA	Chow	0.333595	0.00113928	0.0012569	0.0108168	0.0105239	0.0973387	0.138899	0.0966096	0.00867525	0.159909	0.0696216	0.0375501	0.0330779	0.0325613	0.000561134	0.000570703	0.00146623		0.128493		0.111557		0.515808	0.00124866	0.00110831	0.00243007	0.0005052	0.00491688	0.00485	0.0685279	0.0707153	0.0971411	0.00318687	0.114109	0.0260486
	A00000057	25	MvpM	M14_MvpHet	C57BL/6N	Mvp<Gt(IST10954E2)Tigm>	Gt(IST10954E2)Tigm	HET	Mvp	Male	17	2014-09-03	NA	Chow	0.40426	0.00799399	0.00408378	0.0124364	0.0125105	0.100752	0.16573	0.0920064	0.00992933	0.153061	0.0592809	0.0500486	0.0355277	0.0406107	0.000635497	0.000645724	0.00185735	0.00182442	0.133476	0.133903	0.120991	0.116132					0.003325
	A00000061	6	Doc2aM	M144_Doc2aHet	C57BL/6J	Doc2a<tm1(Ytk)>	tm1(Ytk)	HET	Doc2a	Male	16	2014-06-25	NA	Chow		0.00182681	0.00106897	0.0108085	0.0101986	0.0918702	0.150201	0.10062	0.00990065	0.157449	0.0690242	0.0427756	0.0380843	0.0361974	0.000553824	0.00059569	0.00173271	0.00156618		0.131737	0.104022	0.0952728	0.582658	0.00456071	0.00538553	0.00290402	0.0005829	0.0054355	0.00560589	0.0714546	0.0747357	0.103901	0.00363116	0.124681	0.0288006
	A00000065	6	Doc2aM	M145_Doc2aHet	C57BL/6J	Doc2a<tm1(Ytk)>	tm1(Ytk)	HET	Doc2a	Male	16	2014-06-25	NA	Chow	0.330347	0.000939521	0.00091799	0.0096888	0.00899077	0.0845789	0.151659	0.0911411	0.00845276	0.14369	0.0565075	0.036821	0.0267502	0.0338196	0.000539071	0.000521129	0.00154199	0.00159701	0.119836	0.12247	0.0977032	0.107911	0.603532	0.00240177	0.00199228	0.00197115	0.002734	0.00552748	0.00586732	0.073642	0.0740066	0.111557	0.00293672	0.11739	0.0233321
	A00000085	6	Doc2aM	M151_Doc2aWt	C57BL/6J	Doc2a<tm1(Ytk)>	tm1(Ytk)	WT	Doc2a	Male	16	2014-07-08	NA	Chow	0.334449	0.00261083	0.00150717	0.0114218	0.0114728	0.0955159	0.152023	0.0951513	0.00942976		0.0577681	0.0430186	0.0314377	0.0316681	0.000539337	0.00047408	0.0013522	0.00134882	0.132762	0.125777	0.118848		0.500052	0.00337784	0.00444694	0.00190908	0.0007707	0.00571461	0.00531283	0.0702876	0.0707255	0.0995261	0.00292941	0.111921	0.0229676
	A00000090	6	Doc2aM	M153_Doc2aWt	C57BL/6J	Doc2a<tm1(Ytk)>	tm1(Ytk)	WT	Doc2a	Male	16	2014-07-08	NA	Chow	0.346165	0.00140164	0.00125956	0.0129178	0.0119574	0.0964222	0.156763	0.0956198	0.00921233	0.150565	0.0754648	0.0324817	0.0363634	0.0348394	0.000611639	0.000626259			0.132999	0.129125		0.0984324			0.00254132	0.00190536	0.000333	0.00542142	0.00550462	0.0780168	0.0783813	0.0980678	0.00308464	0.117754	0.0215093
	A00000106	6	Doc2aM	M165_Doc2aHet	C57BL/6J	Doc2a<tm1(Ytk)>	tm1(Ytk)	HET	Doc2a	Male	15	2014-08-06	NA	Chow	0.385939	0.00161057	0.00140602	0.0118677	0.0111429	0.0922348	0.168793	0.0995261	0.00918694	0.150007	0.0637988	0.0415603	0.0410336	0.0375043	0.000581735	0.000587184	0.00150983	0.0015295	0.148836	0.144383	0.11739	0.109734	0.613044	0.00146849	0.00251766	0.00264632	0.002929	0.00643045	0.00610815	0.079475	0.0776522		0.00361654	0.115202	0.0247904
	A00000161	6	Doc2aM	M205_Doc2aHet	C57BL/6J	Doc2a<tm1(Ytk)>	tm1(Ytk)	HET	Doc2a	Male	16	2014-09-23	NA	Chow		0.000424771	0.00076395	0.0111234	0.0104135	0.0911411	0.156398	0.0929639	0.00799649		0.07109	0.0360919	0.0294458		0.000551698	0.000621208	0.0014968		0.139457		0.118119		0.597422	0.00200756	0.000876656	0.00184994	0.0006577	0.00620397	0.00656827	0.0729129	0.0765585	0.116296	0.00302537	0.118483	0.0244258
	A00000162	6	Doc2aM	M207_Doc2aHet	C57BL/6J	Doc2a<tm1(Ytk)>	tm1(Ytk)	HET	Doc2a	Male	16	2014-09-23	NA	Chow	0.335532	0.000954273	0.000973412	0.011921	0.0113749	0.096245	0.15895	0.0958804	0.00839229	0.140926	0.0579657	0.0382793	0.0286044	0.0342563	0.000466105	0.000527376	0.00129053	0.00131485	0.129557	0.134506	0.119577	0.102078	0.593305	0.00145307	0.0016947	0.00207202	0.000256	0.00666795	0.00656575	0.0812978	0.082027	0.11338	0.0031087	0.111192	0.0240612
	A00000171	30	Tbx6M	M227_Tbx6Wt	C57BL/6J	Tbx6<tm1(Pa)>	tm1(Pa)	WT	Tbx6	Male	16	2015-01-28	NA	Chow	0.369545	0.000409454	0.000680786	0.0113312	0.011089	0.0925656	0.172741	0.0947522	0.0107262	0.139213	0.0812682	0.039723	0.0366584		0.000537351	0.000497375	0.0013973		0.136865	0.131963	0.117711		0.655283	0.0028768	0.00220106	0.00206055	0.0004376	0.00606425	0.00599731	0.0739796	0.069242	0.114431	0.00430518	0.138484	0.0317055
	A00000177	6	Doc2aM	M233_Doc2aWt	C57BL/6J	Doc2a<tm1(Ytk)>	tm1(Ytk)	WT	Doc2a	Male	16	2014-11-19	NA	Chow	0.324289	0.000790183	0.000613247	0.0104744	0.0100018	0.0876583	0.136674	0.0899187	0.00819597		0.0758087	0.0371754		0.034149	0.000639158	0.000622919		0.00149694	0.116116	0.118913		0.0943964		0.00205617	0.00316319	0.00165484	0.0005922	0.00570846	0.00596144	0.0754442	0.072164	0.113087	0.00319747	0.114189	0.0242415
	A00000179	30	Tbx6M	M239_Tbx6Wt	C57BL/6J	Tbx6<tm1(Pa)>	tm1(Pa)	WT	Tbx6	Male	18	2015-03-10	NA	Chow	0.390634	0.000853306	0.00118706	0.0100735	0.00999769	0.0834548	0.150146	0.09293	0.00954362	0.158163	0.0983965	0.0382653	0.0461662	0.0380616	0.000623412	0.000602959	0.00156291	0.00136834	0.130814	0.130569	0.116618	0.107872	0.5434	0.00213373	0.00109276	0.00228035	0.0003054	0.00422151	0.00449244	0.0663265	0.066691	0.0907434	0.00349716	0.124271	0.0247813
	A00000199	6	Doc2aM	M269_Doc2aWt	C57BL/6J	Doc2a<tm1(Ytk)>	tm1(Ytk)	WT	Doc2a	Male	15	2015-02-04	NA	Chow		0.00124504	0.000881232	0.0130681	0.012754	0.0965588	0.17713	0.0979658	0.0122069	0.159217	0.0858314	0.0508428			0.000519126	0.000619285		0.00150738	0.148147	0.145945	0.127927		0.644223	0.00379689	0.00365043	0.00249573	0.0005524	0.00668558	0.00655586	0.0795789	0.077232	0.104995	0.00291225	0.115188	0.021193
	A00000220	25	MvpM	M31_MvpHet	C57BL/6N	Mvp<Gt(IST10954E2)Tigm>	Gt(IST10954E2)Tigm	HET	Mvp	Male	17	2014-10-13	NA	Chow		0.00114761													0.000703629	0.000623544							0.636279			0.00259299	0.0003836	0.00640534	0.0063304	0.0838192	0.0754373	0.105685
	A00000223	25	MvpM	M32_MvpWt	C57BL/6N	Mvp<Gt(IST10954E2)Tigm>	Gt(IST10954E2)Tigm	WT	Mvp	Male	17	2014-10-13	NA	Chow	0.410314	0.00126381	0.00143261	0.013944	0.0141329	0.102564	0.175234	0.106788	0.0116136	0.166727	0.0792711	0.0475251	0.034943	0.0428506	0.000689124	0.000706667	0.00154598	0.00163237	0.140841	0.148521	0.128327	0.123466	0.616291	0.00283438	0.00283185	0.0022965		0.00549053	0.00562902	0.0787459	0.0782598	0.104384	0.00340761	0.121521	0.0277069
	A00000225	25	MvpM	M34_MvpWt	C57BL/6N	Mvp<Gt(IST10954E2)Tigm>	Gt(IST10954E2)Tigm	WT	Mvp	Male	16	2014-10-29	NA	Chow	0.410709	0.00136403	0.00167397	0.0137016	0.0134918	0.10062	0.180949	0.110068	0.0104444	0.160729	0.0811763	0.0432616	0.0340698			0.000719426	0.00185592		0.146305		0.132215		0.7226	0.00429051	0.00342608	0.00371143	0.002811	0.00675311	0.00698517	0.0855511	0.0845789	0.109005	0.00361787	0.131608	0.0252486
	A00000228	25	MvpM	M35_MvpHom	C57BL/6N	Mvp<Gt(IST10954E2)Tigm>	Gt(IST10954E2)Tigm	HOM	Mvp	Male	16	2014-10-29	NA	Chow	0.407588	0.000927958	0.00144603	0.013191	0.0126658	0.0953075	0.170266	0.0936674	0.0100122	0.156763	0.0699435	0.042654	0.0408663	0.0441256	0.000646195	0.0006757			0.132317			0.11739	0.670643	0.00474651	0.00281019	0.00335165	0.0007007	0.007163	0.00701617	0.0831207	0.0836068	0.119549	0.00356138	0.12541	0.0243043
	A00000232	25	MvpM	M36_MvpWt	C57BL/6N	Mvp<Gt(IST10954E2)Tigm>	Gt(IST10954E2)Tigm	WT	Mvp	Male	16	2014-10-29	NA	Chow	0.410569	0.00180661	0.00158917	0.0129179	0.013158	0.09841	0.179366	0.100592	0.0117021	0.153117	0.0783813	0.0484871	0.0394248	0.0421891			0.00183135	0.0016022	0.143561	0.139327		0.127504	0.670615	0.00300051	0.00294775	0.00407799		0.00662502	0.0064977	0.0780168	0.0758294	0.110828	0.00430234	0.135274	0.0309982
	A00000246	30	Tbx6M	M41_Tbx6Het	C57BL/6J	Tbx6<tm1(Pa)>	tm1(Pa)	HET	Tbx6	Male	16	2014-07-15	NA	Chow															0.00063563	0.000776011		0.00124483		0.140132		0.137512	0.670828	0.00205232	0.00312914	0.0022429	0.0004752	0.00578907	0.00596212	0.0776369	0.0776657	0.107872	0.00417157	0.143222	0.0244169
	A00000248	30	Tbx6M	M42_Tbx6Het	C57BL/6J	Tbx6<tm1(Pa)>	tm1(Pa)	HET	Tbx6	Male	16	2014-07-15	NA	Chow
	A00000249	30	Tbx6M	M43_Tbx6Het	C57BL/6J	Tbx6<tm1(Pa)>	tm1(Pa)	HET	Tbx6	Male	16	2014-07-15	NA	Chow															0.000627662	0.000625802		0.00158509					0.657762	0.00245035	0.00277507	0.0021081	0.0006579	0.00539197	0.00605668	0.0765306	0.0779883	0.0976676	0.00334722	0.136783	0.0208941
	A00000250	25	MvpM	M44_MvpHom	C57BL/6N	Mvp<Gt(IST10954E2)Tigm>	Gt(IST10954E2)Tigm	HOM	Mvp	Male	16	2014-11-12	NA	Chow	0.338404	0.00148378	0.00147168	0.0123306	0.0114279	0.0823372	0.172842	0.0827348	0.00889056	0.133327	0.0709657	0.0433832	0.0277478	0.0350375	0.000596487	0.000547445	0.00152272	0.00152471			0.123952	0.103916		0.00218087	0.00297779	0.00150438	0.0005538	0.00531987	0.00531762	0.0725483	0.0714546	0.0980678	0.00269469	0.104807	0.0233321
	A00000251	25	MvpM	M45_MvpHom	C57BL/6N	Mvp<Gt(IST10954E2)Tigm>	Gt(IST10954E2)Tigm	HOM	Mvp	Male	16	2014-11-12	NA	Chow	0.3797	0.00113503	0.00102883	0.0130797	0.0121027	0.0944222	0.178038	0.0931207	0.00859758	0.140722		0.0353627		0.0440397	0.000533888	0.000530831	0.00122594	0.00194908	0.139908	0.129708			0.496419	0.00175477	0.00282906	0.00200809	0.0005494	0.00543231	0.00537118	0.0718192	0.0751003	0.0979741	0.00238515	0.104995	0.0218739
	A00000275	19	Ino80eM	M4967_Ino80eWt	C57BL/6NTac	Ino80e<tm1a(EUCOMM)Wtsi>	tm1a	WT	Ino80e	Male	27	2013-07-03	NA	Chow	0.380224	0.0029773	0.00230842	0.0115692	0.0121373	0.0918702	0.168183	0.0874954	0.00840608	0.135618	0.0590594	0.0447761	0.0360536	0.0321276	0.000597211	0.00057027	0.00151984	0.00132262	0.14797	0.137277	0.122494	0.114838	0.547827	0.00379641	0.00352341	0.00223503	0.0005275	0.00603382	0.00611929	0.0765585	0.0721837	0.113578	0.00298261	0.101713	0.0229341
	A00000276	19	Ino80eM	M4968_Ino80eWt	C57BL/6NTac	Ino80e<tm1a(EUCOMM)Wtsi>	tm1a	WT	Ino80e	Male	27	2013-07-03	NA	Chow	0.379186	0.00148321	0.00144923	0.0102208	0.0104742	0.0896828	0.167091	0.0896828	0.00961165	0.153117	0.067809	0.0480524	0.0369086	0.0395798	0.000718644	0.000675247	0.00189608	0.00179363	0.144373	0.132865		0.1214	0.548676	0.00352302	0.00264684	0.00193497	0.001417	0.00597716	0.00593469	0.0751003	0.0699964	0.112122	0.00350643	0.109369	0.0269385
	A00000282	19	Ino80eM	M5090_Ino80eHet	C57BL/6NTac	Ino80e<tm1a(EUCOMM)Wtsi>	tm1a	HET	Ino80e	Male	25	2013-07-03	NA	Chow	0.38877	0.00435646	0.00287936	0.0100543	0.0110508	0.0929639	0.145249	0.0853081	0.00714676	0.144367	0.0645279	0.0305788	0.0352302	0.0249253	0.000531916	0.000649633	0.00153775		0.14906	0.135645	0.137076		0.544965	0.00750416	0.00818604	0.00204419	0.00019	0.0060682	0.0059814	0.0754648	0.07109	0.108118			0.021842
	A00000283	19	Ino80eM	M5097_Ino80eWt	C57BL/6NTac	Ino80e<tm1a(EUCOMM)Wtsi>	tm1a	WT	Ino80e	Male	25	2013-07-03	NA	Chow	0.349095	0.00233523	0.00154558	0.0113693	0.0119657	0.0973387	0.160539	0.0940576	0.0104601	0.16296	0.0699964	0.0480524	0.0289628	0.0432599	0.000600662	0.000581817	0.0011485	0.00186569	0.132979	0.138811	0.117025		0.489915	0.00258632	0.00283755	0.00196801	0.0003904	0.00514279	0.00538393	0.0729129	0.0714546	0.100473	0.00320636	0.109369	0.0269385
	A00000284	19	Ino80eM	M5099_Ino80eHet	C57BL/6NTac	Ino80e<tm1a(EUCOMM)Wtsi>	tm1a	HET	Ino80e	Male	25	2013-07-03	NA	Chow	0.371052	0.00277464	0.00253138	0.0116185	0.0121365	0.0918702	0.173644	0.0885891	0.00968823	0.16296	0.0601531	0.0480524	0.0347443	0.0318959	0.000635698	0.000611014	0.00168175	0.00151095	0.157351	0.152673	0.120306	0.111557	0.535312	0.00416416	0.00404352	0.00264273	0.0005361	0.00584325	0.00602427	0.0699964	0.0721837	0.110302	0.00329608	0.111557	0.0273025
	A00000285	30	Tbx6M	M51_Tbx6Het	C57BL/6J	Tbx6<tm1(Pa)>	tm1(Pa)	HET	Tbx6	Male	16	2014-07-15	NA	Chow	0.390619	0.000928357	0.0016127	0.0121279	0.0103951	0.0918702	0.157492	0.104022	0.00926841	0.154089	0.0753433	0.0384008	0.0359792	0.0508054	0.00062905	0.000537609	0.00182548	0.00193393	0.143445	0.144569	0.130757	0.113258	0.606812	0.00378892	0.00419761	0.00263648	0.0002449	0.00606455	0.00609047	0.0758998	0.079475	0.102078	0.00366438	0.131972	0.0251549
	A00000286	19	Ino80eM	M5261_Ino80eWt	C57BL/6NTac	Ino80e<tm1a(EUCOMM)Wtsi>	tm1a	WT	Ino80e	Male	23	2013-07-03	NA	Chow	0.370335	0.00264047		0.0116619	0.0109928	0.0874954	0.158355	0.0907765	0.0085664	0.16296		0.0425919		0.0361217	0.000583807	0.00045189		0.00104565		0.148072		0.11265		0.00540848	0.0065741	0.00281831	0.001815	0.0057027	0.00616243	0.0765585	0.0754648	0.105934	0.00347418	0.096245	0.0283946
	A00000287	19	Ino80eM	M5262_Ino80eWt	C57BL/6NTac	Ino80e<tm1a(EUCOMM)Wtsi>	tm1a	WT	Ino80e	Male	23	2013-07-03	NA	Chow	0.372345	0.00475715	0.00615883	0.0128702	0.012203	0.082027	0.204223	0.0853081	0.00920993	0.131243	0.0437477	0.0513287	0.024814	0.0368905					0.160852	0.157613	0.126868	0.11265		0.0044191	0.00456362	0.00365825	0.001943	0.00592314	0.00619998	0.0721837	0.0721837	0.113578	0.00403104	0.104995
	A00000288	19	Ino80eM	M5263_Ino80eHet	C57BL/6NTac	Ino80e<tm1a(EUCOMM)Wtsi>	tm1a	HET	Ino80e	Male	23	2013-07-03	NA	Chow	0.312834	0.00228918	0.00244604	0.0107028	0.0117018	0.096245	0.15071	0.0907765	0.0100681	0.159679	0.0656216	0.0458682		0.038784	0.000592965	0.000504046	0.00133828		0.127992	0.131611	0.129056		0.540275	0.00714981	0.00507364	0.00282773	0.0007942	0.00605732	0.00629952	0.0809333	0.0776522	0.102657	0.0039258	0.111557	0.0273025
	A00000289	19	Ino80eM	M5264_Ino80eHet	C57BL/6NTac	Ino80e<tm1a(EUCOMM)Wtsi>	tm1a	HET	Ino80e	Male	23	2013-07-03	NA	Chow		0.00104592	0.00107153	0.0102074	0.0102123	0.0864017	0.153986	0.0864017	0.00836839	0.146555	0.0634342	0.0404077	0.0229372		0.000575977	0.000506833	0.00130763						0.556225	0.00299163	0.00378234	0.00235301	0.0004717	0.00563993	0.00550509	0.0776522	0.07109	0.0993811	0.00322574	0.107182	0.0251183
	A00000290	19	Ino80eM	M5272_Ino80eHet	C57BL/6NTac	Ino80e<tm1a(EUCOMM)Wtsi>	tm1a	HET	Ino80e	Male	20	2013-06-11	NA	Chow	0.260325	0.00428917	0.00301777		0.00917011	0.0864017			0.00812446	0.146555	0.0590594	0.0404077	0.0272505		0.000467417		0.00130312	0.0012418		0.123707	0.106088	0.114838	0.412098	0.0042625	0.00471558	0.00146874	0.0005504	0.00466236	0.00464657	0.0670798	0.0634342	0.0997452	0.00242707	0.0984324	0.021842
	A00000291	25	MvpM	M53_MvpHet	C57BL/6N	Mvp<Gt(IST10954E2)Tigm>	Gt(IST10954E2)Tigm	HET	Mvp	Male	16	2014-12-03	NA	Chow		0.00158562	0.00183916	0.0118495	0.0124587	0.0947522	0.178012	0.0892857	0.0109721	0.161079	0.0647688	0.0448251		0.0470604	0.000574537	0.000642536		0.00186612				0.113338	0.609798	0.00364671	0.00398697	0.00307496	0.004156	0.00628007	0.00620078	0.0714286	0.0703353	0.116254	0.00345267	0.12828	0.0251458
	A00000296	19	Ino80eM	M5480_Ino80eHet	C57BL/6NTac	Ino80e<tm1a(EUCOMM)Wtsi>	tm1a	HET	Ino80e	Male	21	2013-07-03	NA	Chow		0.00148958	0.000967748			0.0831207		0.0885891								0.000542268			0.131846		0.1214		0.479316	0.00301021	0.00292925	0.00207418	0.001527	0.00504378	0.00548877	0.0689027	0.07109	0.101565	0.00309462	0.0984324	0.0273025
	A00000297	19	Ino80eM	M5481_Ino80eWt	C57BL/6NTac	Ino80e<tm1a(EUCOMM)Wtsi>	tm1a	WT	Ino80e	Male	21	2013-07-03	NA	Chow	0.352676	0.00527656	0.00265241	0.0110501	0.0110489	0.087368	0.151659	0.0917364	0.00872035	0.155806	0.0480524	0.0393729	0.0314246	0.0375568	0.000648572	0.000575977	0.00168785	0.00213828	0.131988	0.140446	0.129596
	A00000299	25	MvpM	M57_MvpWt	C57BL/6N	Mvp<Gt(IST10954E2)Tigm>	Gt(IST10954E2)Tigm	WT	Mvp	Male	16	2014-12-11	NA	Chow	0.409621	0.00130369	0.000734312	0.013802	0.0143847	0.103901	0.187632	0.103536	0.00998226	0.156919			0.0386388	0.0357883	0.000587051	0.000508636		0.00180309	0.146333	0.147299	0.124828	0.125046		0.00315973	0.0028074	0.00137174	0.001179	0.00673573	0.0065498	0.0769231	0.0747357	0.118483		0.110828	0.0280715
	A00000313	25	MvpM	M62_MvpHom	C57BL/6N	Mvp<Gt(IST10954E2)Tigm>	Gt(IST10954E2)Tigm	HOM	Mvp	Male	16	2014-12-11	NA	Chow			0.0014237	0.0124052	0.012119	0.0927867	0.161032		0.00956161					0.0335955		0.000680352		0.00127804		0.138037		0.110098	0.631846	0.00387531	0.00462331	0.00212891	0.001773	0.00632731	0.00618165	0.082027		0.101349		0.122858
	A00000320	25	MvpM	M65_MvpHom	C57BL/6N	Mvp<Gt(IST10954E2)Tigm>	Gt(IST10954E2)Tigm	HOM	Mvp	Male	16	2014-12-03	NA	Chow		0.000471953	0.000782823	0.0139328	0.0126562	0.0889057	0.168804	0.0882969	0.00918242	0.141086	0.0670798	0.0364564	0.0272559		0.000579209	0.000536546	0.00154358		0.136719								0.0005872
	A00000331	30	Tbx6M	M70_Tbx6Wt	C57BL/6J	Tbx6<tm1(Pa)>	tm1(Pa)	WT	Tbx6	Male	18	2014-09-03	NA	Chow	0.386308	2.6166e-05	9.4497e-05	0.0101787	0.0101029	0.096245	0.13817	0.0969741	0.00883806	0.152752	0.0944222	0.0390084		0.0461307	0.000525648	0.000475675		0.00186562	0.129379	0.123178	0.116661	0.105724	0.583044	0.0005509	0.000611657		0.0002237	0.0047047	0.00484351	0.0681735	0.0728929	0.0933285	0.00282893	0.120306	0.0222384
	A00000332	30	Tbx6M	M71_Tbx6Het	C57BL/6J	Tbx6<tm1(Pa)>	tm1(Pa)	HET	Tbx6	Male	18	2014-09-03	NA	Chow		0.00102963	0.00144816										0.0356259		0.000475941	0.000463181					0.101592	0.105481	0.604177	0.0037824	0.00443857	0.00204159	0.0004096	0.00452219	0.00475917	0.073642	0.0756264	0.0911411	0.00329716	0.120306	0.022603
	A00000335	30	Tbx6M	M73_Tbx6Wt	C57BL/6J	Tbx6<tm1(Pa)>	tm1(Pa)	WT	Tbx6	Male	18	2014-09-03	NA	Chow		0.00178375	0.00113596	0.0103979	0.00958646	0.0938146	0.148256	0.102078					0.0356223	0.0459441	0.00058519	0.00068394	0.001809	0.00158691					0.603126	0.00309474	0.00361574	0.00190775	9.947e-05	0.00438541	0.00477682	0.067809	0.0667153	0.0969741	0.00339006	0.151659	0.0251549
	A00000387	30	Tbx6M	M81_Tbx6Wt	C57BL/6J	Tbx6<tm1(Pa)>	tm1(Pa)	WT	Tbx6	Male	16	2014-09-03	NA	Chow	0.395619	0.00102046	0.00128814	0.0124005	0.0116227	0.0933285	0.157127	0.0977032	0.0118893	0.164419	0.082027	0.0466642	0.0358565	0.0445975	0.000734312	0.000611639	0.0014564	0.00166094	0.134634	0.135363	0.1214	0.117754	0.583019	0.00590188	0.0041164	0.00342542		0.00534592	0.00481762	0.0703609	0.0692672	0.0925993	0.00296755	0.109734	0.0229676
	A00000398	30	Tbx6M	M83_Tbx6Wt	C57BL/6J	Tbx6<tm1(Pa)>	tm1(Pa)	WT	Tbx6	Male	16	2014-09-03	NA	Chow	0.430097	0.00240174	0.00106354												0.000752503	0.000736964			0.139241		0.110787	0.103013	0.635509	0.00146702	0.00265793	0.00309475	0.005454	0.00467665	0.00449589	0.0725219	0.0681487	0.0860058	0.00407688	0.134111	0.0313411
	A00000400	30	Tbx6M	M84_Tbx6Het	C57BL/6J	Tbx6<tm1(Pa)>	tm1(Pa)	HET	Tbx6	Male	16	2014-09-03	NA	Chow	0.390545	0.000567912	0.00115882	0.012348	0.0126485	0.106453	0.16296	0.0995261	0.0107786	0.153117	0.0947867	0.0382793	0.045101	0.0401875	0.000592234	0.000701085	0.00168141	0.00142623	0.135814	0.133142		0.11338	0.640292	0.00343552	0.00409341	0.00252457	0.0005922	0.00587085	0.00571721	0.0798396	0.0776522	0.106453	0.00345494	0.144732	0.0262486
	A00000402	30	Tbx6M	M85_Tbx6Wt	C57BL/6J	Tbx6<tm1(Pa)>	tm1(Pa)	WT	Tbx6	Male	16	2014-09-03	NA	Chow	0.363268	0.00142237	0.00126647	0.0108085	0.00951389	0.0893183	0.140357	0.0966096	0.0116893	0.148742	0.0772876	0.045206	0.0303547	0.0459057	0.000634233	0.00057376	0.00138941	0.00151262	0.133142	0.121763			0.620157	0.00363528	0.00486201	0.00187585	0.0005153	0.00516318	0.00513341	0.07109	0.0696318	0.0918702	0.00362704	0.135983	0.0258841
	A00000438	24	MvpF	F112_MvpHet	C57BL/6N	Mvp<Gt(IST10954E2)Tigm>	Gt(IST10954E2)Tigm	HET	Mvp	Female	16	2015-02-18	NA	Chow	0.388484	0.00122717	0.000885314	0.0130818	0.0132569	0.0962099	0.18342	0.0962099	0.0107696	0.158406	0.0826045	0.0466472	0.041673	0.0366223	0.000599107	0.000643068	0.00174566	0.00122504	0.152052	0.143069	0.124879	0.115646	0.609422	0.00338441	0.00312211	0.00186598	0.001137	0.00634873	0.00660759	0.0747085	0.0699708	0.126093	0.00330459	0.116254	0.0266035
	A00000451	5	Doc2aF	F134_Doc2aHet	C57BL/6J	Doc2a<tm1(Ytk)>	tm1(Ytk)	HET	Doc2a	Female	17	2014-06-18	NA	Chow		0.00324958	0.00323948											0.0392589	0.000590905	0.000621607		0.00143859				0.0987969	0.540812	0.00336601	0.00340761	0.0025885	0.002321	0.00541756	0.00510164	0.0758294	0.0699964	0.0991615	0.00294482	0.1214	0.0218739
	A00000458	5	Doc2aF	F137_Doc2aHet	C57BL/6J	Doc2a<tm1(Ytk)>	tm1(Ytk)	HET	Doc2a	Female	17	2014-06-18	NA	Chow		0.00129305	0.00126381						0.00801058			0.030988		0.0390933	0.000730325	0.000696434		0.00152883				0.0893183	0.546197	0.0035235	0.00439737	0.00236628	0.002773	0.00536892	0.00510244	0.073642	0.0674444	0.104265	0.00259049	0.11739	0.0204156
	A00000459	5	Doc2aF	F138_Doc2aWt	C57BL/6J	Doc2a<tm1(Ytk)>	tm1(Ytk)	WT	Doc2a	Female	17	2014-06-18	NA	Chow		0.00274174	0.00247885	0.0109772	0.0101798	0.0947867	0.142909	0.103536							0.000485643	0.00049056		0.00121225		0.127589		0.110341	0.530788	0.00332707	0.00395625	0.00238502	0.0007673	0.00455818	0.00480685	0.065257	0.0648925	0.0977032	0.00255381	0.106088	0.0207802
	A00000475	24	MvpF	F151_MvpHet	C57BL/6N	Mvp<Gt(IST10954E2)Tigm>	Gt(IST10954E2)Tigm	HET	Mvp	Female	16	2015-04-22	NA	Chow	0.380232	0.00148721	0.00200052	0.0118196	0.0120981	0.101555	0.166009	0.0981535	0.0103897	0.156463	0.0816327	0.0447036	0.0396281	0.0377889	0.000533366	0.000622615	0.00168299	0.00190902	0.137543	0.126882	0.121963	0.119534	0.593609	0.00459657	0.00218672	0.00285667	0.003035	0.00594405	0.00612999	0.0790816	0.0794461	0.0998542	0.00286472	0.119169	0.0218659
	A00000476	24	MvpF	F152_MvpWt	C57BL/6N	Mvp<Gt(IST10954E2)Tigm>	Gt(IST10954E2)Tigm	WT	Mvp	Female	16	2015-04-22	NA	Chow	0.447736	0.00261782	0.00201938	0.0137435	0.0138734	0.101312	0.169808	0.103863	0.00980339	0.151239	0.0754373	0.0466472	0.0484173	0.0416591	0.000597115	0.000553819			0.14925				0.585505	0.00543832	0.00583661	0.00343912		0.00604287	0.00635245	0.0777454	0.0787172	0.110301	0.00339423	0.120519	0.0242954
	A00000478	5	Doc2aF	F156_Doc2aHet	C57BL/6J	Doc2a<tm1(Ytk)>	tm1(Ytk)	HET	Doc2a	Female	15	2014-08-06	NA	Chow	0.398183	0.00125225	0.00159529	0.01296	0.0121587	0.0944222	0.17572	0.0973387	0.0106646	0.162596	0.0703609	0.045206	0.0356803	0.0376979	0.000606721	0.000590241	0.00122966	0.00139685	0.142388	0.141288	0.1214	0.116296	0.489612	0.00457068	0.00194842	0.00141373	0.001168	0.00454582	0.00460736	0.0663507	0.0623405	0.100255	0.00270639	0.110098	0.0233321
	A00000480	5	Doc2aF	F157_Doc2aHet	C57BL/6J	Doc2a<tm1(Ytk)>	tm1(Ytk)	HET	Doc2a	Female	15	2014-08-06	NA	Chow	0.453095	0.0013308	0.00201926	0.0128039	0.0128117	0.0977032	0.182768	0.101106	0.0108264	0.155547	0.0641633	0.0456921	0.0357132	0.0507723	0.000678358	0.000596886	0.0015384	0.00178601	0.145232	0.14772	0.121035	0.122494	0.62881	0.00775221	0.00276434	0.00239804	0.0009432	0.00498601	0.00476392	0.0692672	0.0630696	0.10463	0.00308185	0.116661	0.0273423
	A00000483	5	Doc2aF	F160_Doc2aHet	C57BL/6J	Doc2a<tm1(Ytk)>	tm1(Ytk)	HET	Doc2a	Female	15	2014-08-06	NA	Chow	0.389913	0.00135499	0.00111615	0.0112539		0.0969741	0.160773	0.096245	0.00898864	0.150201	0.0692672	0.0360919		0.0412344	0.000577615	0.000553558				0.139419		0.10062	0.583757	0.0014665	0.00250623	0.00242489	0.002119	0.00446502	0.00506283	0.0645279	0.0674444	0.0966096	0.0030873	0.117754	0.022603
	A00000486	24	MvpF	F167_MvpWt	C57BL/6N	Mvp<Gt(IST10954E2)Tigm>	Gt(IST10954E2)Tigm	WT	Mvp	Female	15	2015-05-19	NA	Chow		0.000820236	0.000382228												0.000548241	0.000549303							0.591105	0.00274293	0.00247492	0.00212297		0.00719248	0.00699963	0.0856414	0.0823615	0.119898	0.00267785	0.110423	0.0222303
	A00000487	24	MvpF	F168_MvpWt	C57BL/6N	Mvp<Gt(IST10954E2)Tigm>	Gt(IST10954E2)Tigm	WT	Mvp	Female	15	2015-05-19	NA	Chow		0.0013791	0.0009735												0.000637224	0.000711598							0.605907	0.00391379	0.00320644			0.00522051	0.00521599	0.0725255	0.0696064	0.0973141
	A00000491	29	Tbx6F	F180_Tbx6Wt	C57BL/6J	Tbx6<tm1(Pa)>	tm1(Pa)	WT	Tbx6	Female	16	2014-12-03	NA	Chow	0.43222	0.000623677	0.00129517	0.0130611			0.169096	0.103013	0.0110741			0.047619	0.041884		0.000790885	0.000708543	0.00138189		0.144801		0.127308		0.620989	0.00262393	0.00290828		0.0002236	0.00569371	0.00544389	0.0761662	0.0739796	0.101676	0.00364285	0.137391	0.0269679
	A00000492	29	Tbx6F	F181_Tbx6Wt	C57BL/6J	Tbx6<tm1(Pa)>	tm1(Pa)	WT	Tbx6	Female	16	2014-12-03	NA	Chow		0.0010075	0.00111853													0.000579053			0.134452	0.130949		0.124879		0.00422549	0.00400795	0.00183079	0.0004023	0.00521124	0.0049327	0.0772595	0.0685131	0.0900146	0.00321773	0.11188	0.0233236
	A00000501	24	MvpF	F26_MvpWt	C57BL/6N	Mvp<Gt(IST10954E2)Tigm>	Gt(IST10954E2)Tigm	WT	Mvp	Female	17	2014-10-13	NA	Chow	0.415267	0.00166172		0.0115841			0.167979	0.0911079	0.00834846			0.0379009			0.000664184	0.000594857			0.135725		0.114431		0.598201	0.00521466	0.00514866	0.00264266	0.0003012	0.00600142	0.00623255	0.0772595	0.076895	0.111516	0.00297112	0.117347	0.0222303
	A00000503	24	MvpF	F27_MvpWt	C57BL/6N	Mvp<Gt(IST10954E2)Tigm>	Gt(IST10954E2)Tigm	WT	Mvp	Female	17	2014-10-13	NA	Chow		0.00115479	0.00145108				0.177849								0.000675606	0.000679458							0.70593	0.00614779	0.00399573	0.00357087	0.005214	0.00650837	0.00674902	0.076895	0.0739796	0.12172	0.003762	0.122085	0.0251458
	A00000510	29	Tbx6F	F29_Tbx6Het	C57BL/6J	Tbx6<tm1(Pa)>	tm1(Pa)	HET	Tbx6	Female	16	2014-07-15	NA	Chow	0.416616	0.00101587	0.00106354	0.0121486	0.0120567	0.0937804	0.172498	0.0942663	0.0117212	0.14966	0.0792595	0.0519922	0.0397912	0.0458208	0.000714387	0.000710801	0.00178351	0.00175894	0.147775	0.145452	0.132167	0.131681	0.691044	0.00233109	0.00330831	0.00179387	0.0002824	0.00508305	0.00524614	0.069242	0.0703353	0.0998542	0.00353838	0.123907	0.0276968
	A00000516	29	Tbx6F	F31_Tbx6Het	C57BL/6J	Tbx6<tm1(Pa)>	tm1(Pa)	HET	Tbx6	Female	16	2014-07-15	NA	Chow		0.000257254	0.000421141	0.01218		0.0976676	0.158706	0.100134						0.0452797	0.000724746	0.000678926		0.00188684						0.00345347	0.0032585	0.00108958	0.0003841	0.00639309	0.00618577	0.0816327	0.0779883	0.118076	0.00363329	0.143222	0.0240525
	A00000519	29	Tbx6F	F32_Tbx6Het	C57BL/6J	Tbx6<tm1(Pa)>	tm1(Pa)	HET	Tbx6	Female	16	2014-07-15	NA	Chow	0.41192	0.000650505	0.00181087	0.0140537			0.173469	0.105442					0.0402139		0.000672684	0.000613185	0.0015329		0.149119	0.140602	0.11516		0.688689	0.00664357	0.00502528	0.00327789	0.00134	0.00616027	0.00665486	0.0779883	0.0805394	0.108236	0.00352007	0.144315	0.0258746
	A00000531	24	MvpF	F37_MvpHom	C57BL/6N	Mvp<Gt(IST10954E2)Tigm>	Gt(IST10954E2)Tigm	HOM	Mvp	Female	16	2014-11-12	NA	Chow	0.353158	0.00140208	0.00116421	0.0116075	0.0116119	0.0914723	0.184402	0.0900146	0.00873639	0.138484	0.0772595	0.0375364	0.0307833	0.0383098	0.000435751	0.000446774	0.00149499	0.00171225	0.140297	0.13729	0.11844	0.111152	0.477197	0.00346662	0.0019555	0.00186213	0.0004967	0.00490163	0.00538904	0.0652332	0.0659621	0.10605	0.00268064	0.100948	0.0215015
	A00000536	24	MvpF	F46_MvpHet	C57BL/6N	Mvp<Gt(IST10954E2)Tigm>	Gt(IST10954E2)Tigm	HET	Mvp	Female	16	2014-11-19	NA	Chow		0.00120286	0.00092768	0.0120775	0.0116847	0.0874636	0.161808	0.0928086						0.040859	0.000668169	0.000605217		0.001609	0.137382	0.133329		0.112245	0.550344	0.00324615	0.00314681	0.00244251	0.001291	0.00530936	0.0051796	0.0674198	0.066691	0.104592	0.00296565	0.115889	0.0229592
	A00000537	24	MvpF	F47_MvpHet	C57BL/6N	Mvp<Gt(IST10954E2)Tigm>	Gt(IST10954E2)Tigm	HET	Mvp	Female	16	2014-11-19	NA	Chow																							0.523101	0.00294414	0.00303525	0.0017005	0.000385	0.00537056	0.00501703	0.0703353	0.0674198	0.0925656	0.00328254	0.117711	0.0276968
	A00000542	29	Tbx6F	F49_Tbx6Het	C57BL/6J	Tbx6<tm1(Pa)>	tm1(Pa)	HET	Tbx6	Female	16	2014-07-15	NA	Chow		0.000855298	0.00069566										0.0428449	0.0353724	0.000590873	0.00059831	0.00154525	0.00155189	0.146486	0.147079	0.12172	0.122085	0.645657	0.00294746	0.00312197	0.00263177	0.0005893	0.0058993	0.00601923	0.0732507	0.0706997	0.116254	0.0036827	0.124636	0.0240525
	A00000543	29	Tbx6F	F50_Tbx6Het	C57BL/6J	Tbx6<tm1(Pa)>	tm1(Pa)	HET	Tbx6	Female	16	2014-07-15	NA	Chow	0.421545	0.0013536	0.00148867	0.0130031	0.0127178	0.0986676	0.172983	0.100569					0.0485539	0.0445083	0.00060803	0.000643762		0.00143568	0.146471	0.137189		0.119048	0.689472	0.00451356	0.00330844	0.00206042	0.0009822	0.00567658	0.00582758	0.0750729	0.0736152	0.108601	0.00390715	0.130102	0.0309767
	A00000544	18	Ino80eF	F5083_Ino80eWt	C57BL/6NTac	Ino80e<tm1a(EUCOMM)Wtsi>	tm1a	WT	Ino80e	Female	25	2013-07-03	NA	Chow	0.343026	0.0017908	0.002226	0.0121015	0.0112045	0.0934852	0.177474	0.0934852	0.0089173	0.140777	0.0557631	0.0453222	0.0317022	0.0342797		0.000560848	0.0021317	0.0013705	0.140651	0.142538		0.113441	0.510242	0.0052526	0.0041413	0.0022943	0.0004196	0.0069601	0.0065966	0.0717995	0.0739863	0.118311	0.0035906	0.117722	0.0291227
	A00000545	18	Ino80eF	F5084_Ino80eWt	C57BL/6NTac	Ino80e<tm1a(EUCOMM)Wtsi>	tm1a	WT	Ino80e	Female	25	2013-07-03	NA	Chow	0.34619	0.0021489	0.002108	0.0107249	0.0100017	0.0925747	0.164911	0.0882005	0.0088732	0.151982	0.0703426	0.0418654	0.0365988	0.0312394	0.000572261	0.00055983	0.001862	0.0020275	0.129279	0.129889	0.133941		0.548323	0.0043928	0.0033113	0.0029472	0.000853	0.0059991	0.006232	0.076174	0.0754442	0.112128	0.0035049	0.118087	0.0229357
	A00000546	18	Ino80eF	F5085_Ino80eHet	C57BL/6NTac	Ino80e<tm1a(EUCOMM)Wtsi>	tm1a	HET	Ino80e	Female	25	2013-07-03	NA	Chow	0.431448	0.0026836	0.0022031	0.0102776	0.0110053	0.103873	0.160181	0.0954904	0.0078499	0.17344	0.071344	0.0335832		0.0372516	0.0006448	0.000658774	0.0031047	0.0023862	0.138987	0.134604	0.109522	0.125924	0.539476	0.00262189	0.00524153	0.00203105	0.0007542	0.0055968	0.00678923	0.0765585	0.082027	0.104842	0.00273085	0.096245	0.0207499
	A00000547	18	Ino80eF	F5086_Ino80eHet	C57BL/6NTac	Ino80e<tm1a(EUCOMM)Wtsi>	tm1a	HET	Ino80e	Female	25	2013-07-03	NA	Chow	0.366004	0.0022444	0.0025909	0.0105891	0.0110446	0.0892946	0.188292	0.0885657	0.0107961	0.15745	0.0690682	0.0609756	0.0388374	0.0271351					0.161627	0.163821	0.12975	0.112077	0.491705	0.0025855	0.002262	0.0027026	0.001081	0.0056658	0.005892	0.0717995	0.0779963	0.111079	0.0041549	0.108975	0.0298507
	A00000548	18	Ino80eF	F5087_Ino80eHet	C57BL/6NTac	Ino80e<tm1a(EUCOMM)Wtsi>	tm1a	HET	Ino80e	Female	25	2013-07-03	NA	Chow		0.00392222	0.00277876			0.0864017	0.134524	0.0853081	0.0085526	0.0853081	0.0864017	0.03963			0.000697941	0.00067101	0.00142402	0.00173563					0.519541	0.0045433	0.0053365	0.0025442	0.0005411	0.0070088	0.006825	0.0692492	0.0739872	0.10557	0.0040005	0.104784	0.028761
	A00000549	18	Ino80eF	F5088_Ino80eWt	C57BL/6NTac	Ino80e<tm1a(EUCOMM)Wtsi>	tm1a	WT	Ino80e	Female	25	2013-07-03	NA	Chow	0.311275	0.0034735	0.0024251	0.0097037	0.0094622	0.08565	0.151454	0.0907517	0.0075328	0.152348	0.0594089	0.038603	0.032082	0.0247619	0.000571354	0.000567303	0.0015071	0.0014335	0.13002	0.130053		0.11754	0.527845	0.0048289	0.00540237	0.0025761	0.0003008	0.0065502	0.0066358	0.0721649	0.0743517	0.118675	0.0035603	0.113714	0.028761
	A00000550	18	Ino80eF	F5180_Ino80eHet	C57BL/6NTac	Ino80e<tm1a(EUCOMM)Wtsi>	tm1a	HET	Ino80e	Female	24	2013-07-03	NA	Chow	0.329925	0.0047374	0.003632	0.0117154	0.0110946	0.0914806	0.177467	0.0834632	0.0090034	0.134488	0.0444651	0.0418639	0.0318243		0.0005751		0.0019011	0.0020784	0.150932	0.152583	0.126653	0.110251	0.512351	0.0051716	0.0055125	0.003038	0.0008109	0.0062172	0.0067117	0.0681559	0.0769029	0.117315	0.0039377	0.115354	0.0291432
	A00000563	29	Tbx6F	F66_Tbx6Het	C57BL/6J	Tbx6<tm1(Pa)>	tm1(Pa)	HET	Tbx6	Female	18	2014-09-03	NA	Chow	0.42027	0.00118321	0.00105411	0.011935	0.0119584	0.0969388	0.164359	0.0958455	0.0111306	0.160714	0.0911079	0.0462828		0.0476865	0.000531374	0.000621154	0.00167793	0.00201513		0.135263		0.118805	0.667268	0.00185948	0.00133886	0.00147526	0.0009168	0.00564999	0.00503097	0.071793	0.0652332	0.105321	0.00389373	0.130831	0.0302478
	A00000564	29	Tbx6F	F67_Tbx6Wt	C57BL/6J	Tbx6<tm1(Pa)>	tm1(Pa)	WT	Tbx6	Female	18	2014-09-03	NA	Chow	0.375379	0.00134927	0.000938325	0.0113003	0.0110662	0.0943006	0.154575	0.0977032	0.0119583	0.173007	0.0872841	0.0529277	0.0350071	0.0365749	0.000510895	0.000595424	0.001912	0.00153043	0.137508	0.142172	0.119091	0.112772	0.609331	0.00316465	0.00278494	0.00268725	0.0006497	0.00520744	0.00563885	0.0648925	0.0667153	0.11265	0.00325304	0.106817	0.0247904
	A00000566	24	MvpF	F69_MvpHom	C57BL/6N	Mvp<Gt(IST10954E2)Tigm>	Gt(IST10954E2)Tigm	HOM	Mvp	Female	16	2015-01-14	NA	Chow	0.393555	0.00081519	0.00108307	0.014478	0.0135399	0.0923226		0.0981535	0.0118395	0.152575	0.085034	0.0490768	0.0311517	0.0365138	0.000729793	0.000728066	0.00189387	0.00174978	0.154578	0.152418	0.132167	0.11516	0.641913	0.0027084	0.0035629	0.00193027	0.0006415	0.00620769	0.00591537	0.0765306	0.0710641	0.110423	0.00347976	0.108601	0.0255102
	A00000567	29	Tbx6F	F69_Tbx6Het	C57BL/6J	Tbx6<tm1(Pa)>	tm1(Pa)	HET	Tbx6	Female	18	2014-09-03	NA	Chow		0.000704293	0.000811338												0.000607474	0.000561389			0.133961	0.127836				0.00257679	0.00219695	0.00174951	0.0005814	0.00483801	0.00479763	0.0674198	0.0677843	0.0932945	0.00330781	0.122449	0.0229592
	A00000568	24	MvpF	F70_MvpHom	C57BL/6N	Mvp<Gt(IST10954E2)Tigm>	Gt(IST10954E2)Tigm	HOM	Mvp	Female	16	2015-01-14	NA	Chow		0.00184447	0.00110525						0.0118558	0.146744	0.0767736	0.0539359			0.000632708	0.000869509			0.170254		0.126336		0.63057			0.00261025	0.000586	0.00570009	0.00500668	0.0772595	0.0709427	0.095724
	A00000569	24	MvpF	F71_MvpHom	C57BL/6N	Mvp<Gt(IST10954E2)Tigm>	Gt(IST10954E2)Tigm	HOM	Mvp	Female	16	2015-01-14	NA	Chow	0.414203	0.00106089	0.00124377	0.0145522	0.0139217	0.0991254	0.183585	0.0991254	0.0106138	0.148688	0.0779883	0.0444606	0.0325465	0.0474329	0.000630052	0.00055621	0.00158522	0.00191951	0.150268	0.143442	0.126822	0.123907	0.592361	0.00402827	0.00254916	0.00234663	0.000625	0.0058159	0.00575109	0.0776239	0.0736152	0.104956	0.0028108	0.104592	0.023688
	A00000576	24	MvpF	F74_MvpHom	C57BL/6N	Mvp<Gt(IST10954E2)Tigm>	Gt(IST10954E2)Tigm	HOM	Mvp	Female	16	2015-01-14	NA	Chow																							0.639445	0.00389573	0.00290682	0.00217583	0.0003422	0.00581112	0.00592082	0.0728863	0.0710641	0.110423	0.00363091	0.116983	0.0306122
	A00000581	29	Tbx6F	F76_Tbx6Wt	C57BL/6J	Tbx6<tm1(Pa)>	tm1(Pa)	WT	Tbx6	Female	16	2014-09-03	NA	Chow	0.403924	0.00251357	0.00165747	0.0107987	0.0110555	0.0942663	0.157434	0.0952381	0.0105855	0.154174	0.0860004	0.0456754	0.0470199		0.000667505	0.00068809	0.00158496	0.00167447	0.130417	0.138138	0.100097		0.619846	0.00494506	0.00802599	0.00254305	0.001605	0.00564152	0.00555705	0.0750729	0.0732507	0.0936589	0.00355679	0.13484	0.0273324
	A00000582	29	Tbx6F	F77_Tbx6Het	C57BL/6J	Tbx6<tm1(Pa)>	tm1(Pa)	HET	Tbx6	Female	16	2014-09-03	NA	Chow	0.412177	0.00122518	0.00138229	0.0112141	0.0101603	0.0988649	0.155975	0.0990972	0.0113986	0.161322	0.0879495	0.0451895	0.04702	0.0488442	0.000636825	0.000689418	0.00174951		0.131758	0.134782	0.123421		0.679752	0.00529541	0.00301559	0.00181512	0.0003548	0.00554031	0.00536275	0.0758017	0.0721574	0.0965743	0.00354152	0.137755	0.0247813
	A00000583	29	Tbx6F	F78_Tbx6Wt	C57BL/6J	Tbx6<tm1(Pa)>	tm1(Pa)	WT	Tbx6	Female	16	2014-09-03	NA	Chow	0.381133	0.00203519	0.00121946	0.0109967	0.0111053	0.0971817	0.152089	0.100583	0.0104218	0.149399	0.0821467	0.0442177	0.0408317	0.0417751	0.000652763	0.000611724	0.00160554	0.00153077	0.133851	0.133713	0.108844	0.113217	0.601111	0.00229284	0.00345041	0.00196626	0.000587	0.005265	0.00534734	0.0728863	0.074344	0.0983965	0.00371962	0.127187	0.023688
	A00000588	29	Tbx6F	F88_Tbx6Wt	C57BL/6J	Tbx6<tm1(Pa)>	tm1(Pa)	WT	Tbx6	Female	13	2014-09-03	NA	Chow		0.000758612	0.00080576												0.000512781	0.000488344	0.0013301	0.00157022	0.13389	0.131592	0.121963	0.110787	0.62144	0.00329542	0.00351058	0.00301121	0.0008062	0.00615699	0.00601621	0.0805394	0.0794461	0.11188	0.0033091	0.123178	0.023688
	A00004229	10	Kctd13DukeF2016		C57BL/6J	Kctd13<tm1.1Nk>	tm1.1	WT	Kctd13	Female	16	2016-07-11	NA	Chow	0.4282	0.001206	0.001531	0.0123918	0.01271	0.1033	0.1736	0.1015	0.01126	0.1753	0.08185	0.05069	0.04723	0.04415	0.0006613	0.0007087	0.002686	0.002703	0.1373	0.1327	0.1332	0.1308	0.658	0.00766	0.004889	0.002962	0.001123	0.007298	0.007619	0.08417	0.0854	0.1181	0.003955	0.1421	0.02979
	A00004230	11	Kctd13DukeM2016		C57BL/6J	Kctd13<tm1.1Nk>	tm1.1	WT	Kctd13	Male	16	2016-07-11	NA	Chow	0.3709	0.00157	0.00147	0.01199	0.01186	0.1015	0.157	0.1025	0.009838	0.1594	0.06686	0.0425	0.03753	0.03703	0.0006475	0.0006655	0.002305	0.002194	0.1315	0.1316	0.1226	0.1151	0.6249	0.005616	0.005281	0.002502		0.007614	0.007595	0.08235	0.08107	0.1248	0.003675	0.1294	0.02605
	A00004231	11	Kctd13DukeM2016		C57BL/6J	Kctd13<tm1.1Nk>	tm1.1	HET	Kctd13	Male	16	2016-07-11	NA	Chow	0.4149	0.001485	0.001593	0.01282	0.01321	0.1071	0.1785	0.1028	0.01137	0.1744	0.08076	0.04874	0.03932	0.04929	0.0007408	0.0007281	0.001785	0.002644	0.1436	0.132	0.1212	0.135	0.6491	0.002948	0.003409	0.002479	0.0004483	0.007323	0.007584	0.08035	0.0829	0.1199	0.003895	0.1197	0.02405
	A00004232	10	Kctd13DukeF2016		C57BL/6J	Kctd13<tm1.1Nk>	tm1.1	HET	Kctd13	Female	15	2016-07-11	NA	Chow	0.3772	0.001622	0.001905	0.01273	0.01359	0.103	0.1845	0.09784	0.007641	0.1443	0.05912	0.0379	0.0354	0.03929	0.0004857	0.0005191	0.00159	0.001828	0.1308	0.1347	0.1157	0.1219	0.5473	0.004039	0.003376	0.00271		0.006873	0.00742	0.08454	0.08745	0.1186	0.003666	0.123	0.02569
	A00004243	16	Kctd13ICSHomF	CRLWT	C57BL/6NCrl	Kctd13<em2(IMPC)Ics>	em2	WT	Kctd13	Female	16	2016-07-11	IMPC_ICS	Chow	0.426215	0.00122146	0.00161882	0.0143873	0.0135759	0.107143	0.162616	0.104956	0.010443	0.16691	0.0845481	0.0400875		0.0449176	0.000771628	0.000783448		0.00253747	0.12172	0.123178	0.128472	0.131173	0.6354	0.005326	0.004376	0.002656	0.003799	0.006415	0.006816	0.07834	0.08021	0.1205	0.003298	0.1272	0.02706
	A00004244	17	Kctd13ICSHomM	CRLWT	C57BL/6NCrl	Kctd13<em2(IMPC)Ics>	em2	WT	Kctd13	Male	16	2016-07-11	IMPC_ICS	Chow	0.35229	0.00188298	0.000781323	0.011332	0.0114144	0.101312	0.156341	0.0991254	0.00892711	0.15379	0.0641399	0.0386297	0.0446633	0.0276863	0.000665645	0.000663331	0.00243269	0.00178099	0.117145	0.127902	0.119534	0.119534	0.5897	0.002663	0.002244	0.002102	0.0009343	0.00597	0.005897	0.07406	0.07051	0.1118	0.003355	0.1043	0.02065
	A00004245	16	Kctd13ICSHomF	CRLWT	C57BL/6NCrl	Kctd13<em2(IMPC)Ics>	em2	WT	Kctd13	Female	16	2016-07-11	IMPC_ICS	Chow	0.360958	0.00233441	0.00210332	0.0134553	0.0130096	0.0996113	0.168124	0.0962099	0.0096654	0.166181	0.0510948	0.0383868	0.0392445	0.027249	0.000684637	0.000655552	0.00176598	0.00171578	0.127551	0.135061	0.114817	0.122449	0.5776	0.003704	0.002399	0.002133	0.0006745	0.005712	0.005878	0.07258	0.07015	0.1124	0.003849	0.1195	0.0252
	A00004246	16	Kctd13ICSHomF	CRLWT	C57BL/6NCrl	Kctd13<em2(IMPC)Ics>	em2	WT	Kctd13	Female	16	2016-07-11	IMPC_ICS	Chow	0.388749	0.0013977	0.00113367	0.0143065	0.0136447	0.100583	0.184402	0.107872	0.0106635	0.16108	0.074344	0.0415452	0.0387275	0.0370704	0.000690082	0.000613982	0.0017272	0.00177793	0.130995	0.137061	0.12172	0.123178	0.6131	0.005101	0.003721	0.002888	0.0003113	0.006312	0.006619	0.07051	0.07435	0.12	0.003745	0.1111	0.0249
	A00004247	17	Kctd13ICSHomM	CRLWT	C57BL/6NCrl	Kctd13<em2(IMPC)Ics>	em2	WT	Kctd13	Male	16	2016-07-11	IMPC_ICS	Chow	0.370274	0.00326846	0.00350978	0.0116496	0.0122652	0.106414	0.143586	0.095481					0.041889	0.0366108	0.000615177	0.000643732	0.00223865	0.00241927	0.129508	0.123977	0.115889	0.1097	0.5679	0.008161	0.006535	0.003183	0.0006379	0.005776	0.006179	0.07439	0.07409	0.09841	0.003309	0.1095	0.02308
	A00004248	17	Kctd13ICSHomM	CRLWT	C57BL/6NCrl	Kctd13<em2(IMPC)Ics>	em2	WT	Kctd13	Male	16	2016-07-11	IMPC_ICS	Chow	0.37764	0.00151895	0.00194633	0.0126264	0.0121337	0.0983965	0.164723	0.100583	0.0105188	0.170554	0.0721574	0.0422741		0.0470927	0.000682778	0.000571217		0.00244583	0.131882	0.125324	0.127551	0.12828	0.5954	0.0053164		0.002945	0.0008911	0.006062	0.006463	0.07406	0.07561	0.1167	0.004341	0.1145	0.02399
	A00004249	16	Kctd13ICSHomF	T5619Del/Del	C57BL/6NCrl	Kctd13<em2(IMPC)Ics>	em2	HOM	Kctd13	Female	16	2016-07-11	IMPC_ICS	Chow	0.332104	0.00178032	0.00184739	0.01176	0.011901	0.0937804	0.172012	0.095724					0.0344417	0.0298087	0.0005416	0.000533233	0.00241994	0.00186904	0.1216	0.125422	0.118805	0.111516	0.4544	0.003217	0.00459	0.001363	0.0003292	0.005085	0.005662	0.06498	0.06863	0.1121	0.003046	0.09492	0.02247
	A00004250	16	Kctd13ICSHomF	T5619Del/Del	C57BL/6NCrl	Kctd13<em2(IMPC)Ics>	em2	HOM	Kctd13	Female	16	2016-07-11	IMPC_ICS	Chow	0.329752	0.00111906	0.00144763	0.0117099	0.0119167	0.103984	0.155491	0.106414					0.0351638	0.0338035	0.000666575	0.000608271	0.00184805	0.0015483	0.119057	0.117274	0.113703	0.107386	0.5471	0.004605		0.003007	0.001006	0.005574	0.005769	0.06711	0.06711	0.1063	0.004008	0.1306	0.02551
	A00004251	16	Kctd13ICSHomF	T5619Del/Del	C57BL/6NCrl	Kctd13<em2(IMPC)Ics>	em2	HOM	Kctd13	Female	16	2016-07-11	IMPC_ICS	Chow	0.378737	0.00205272	0.00147619	0.012067	0.0121965	0.0998542	0.156706	0.101312					0.0448247	0.0400916	0.000626865	0.000693801	0.00282049	0.002135	0.125083	0.129313	0.103499	0.111516	0.6014	0.004972	0.004775	0.003007	0.002741	0.006158	0.006598	0.07707	0.07258	0.1142	0.003989	0.1347	0.02611
	A00004252	17	Kctd13ICSHomM	T5619Del/Del	C57BL/6NCrl	Kctd13<em2(IMPC)Ics>	em2	HOM	Kctd13	Male	16	2016-07-11	IMPC_ICS	Chow	0.2963	0.002505	0.002049	0.009184	0.009971	0.09164	0.1447	0.0911	0.007512	0.1376	0.06299	0.03416	0.0305	0.02877	0.0005883	0.0005638	0.001161	0.001304	0.1145	0.115		0.09784	0.5144	0.005396	0.005067	0.00268	0.0009376	0.005563	0.005867	0.07197	0.07227	0.1081	0.003255	0.1102	0.02156
	A00004253	17	Kctd13ICSHomM	T5619Del/Del	C57BL/6NCrl	Kctd13<em2(IMPC)Ics>	em2	HOM	Kctd13	Male	16	2016-07-11	IMPC_ICS	Chow	0.399633	0.00191752	0.000965	0.0106037	0.011299	0.0998542	0.158163	0.0918367						0.0352182	0.000614115	0.000659669	0.00206799		0.125572	0.117548	0.112983		0.5597	0.003533	0.004025	0.00259	0.001617	0.005532	0.005662	0.06863	0.06772	0.1121	0.003334	0.123	0.02581
	A00004254	17	Kctd13ICSHomM	T5619Del/Del	C57BL/6NCrl	Kctd13<em2(IMPC)Ics>	em2	HOM	Kctd13	Male	16	2016-07-11	IMPC_ICS	Chow	0.333839	0.0020308	0.00187874	0.0119226	0.0115913	0.105685	0.158163	0.104956					0.0347749	0.0364562	0.00063231	0.000532569	0.00169625	0.00199056	0.123541	0.124614	0.107872	0.101336	0.5629	0.007073	0.003288	0.002818	0.0005748	0.006273	0.006442	0.06742	0.07591	0.116	0.003829	0.1291	0.02369
	A00004357	10	Kctd13DukeF2016		C57BL/6J	Kctd13<tm1.1Nk>	tm1.1	WT	Kctd13	Female	18	2016-08-22	NA	Chow	0.3731	0.00317	0.002214	0.01289	0.01257	0.09711	0.1806	0.09838	0.01014	0.1547	0.05561	0.0481	0.03473	0.03589	0.0006151	0.0006755	0.001858	0.001775	0.131	0.1395	0.1304	0.1166	0.5624	0.005297	0.006659	0.001821	0.002489	0.006885	0.006884	0.08513	0.08144	0.1203	0.003371	0.1153	0.02815
	A00004358	11	Kctd13DukeM2016		C57BL/6J	Kctd13<tm1.1Nk>	tm1.1	WT	Kctd13	Male	18	2016-08-22	NA	Chow	0.4404	0.001554	0.00294118	0.01274	0.0123	0.09948	0.177	0.1038	0.0117	0.1585	0.07638	0.04992	0.0511248	0.04783	0.0008768	0.0008262	0.003118	0.003386	0.1337	0.126	0.1271	0.1206	0.6518	0.005626	0.004537	0.002164		0.00697	0.008033	0.08235	0.09073	0.1156	0.00381	0.1316	0.0291
	A00004359	11	Kctd13DukeM2016		C57BL/6J	Kctd13<tm1.1Nk>	tm1.1	WT	Kctd13	Male	18	2016-08-22	NA	Chow	0.3675	0.001697	0.001342	0.0116	0.01158	0.1049	0.1548	0.1022					0.04062	0.03671	0.0006385	0.0006582	0.002316	0.001737	0.1279	0.129	0.1142	0.1096	0.5746	0.004675	0.003765	0.001883	0.0006732	0.007053	0.007772	0.07789	0.08818	0.1197	0.003212	0.1171	0.02491
	A00004360	10	Kctd13DukeF2016		C57BL/6J	Kctd13<tm1.1Nk>	tm1.1	HET	Kctd13	Female	16	2016-08-22	NA	Chow	0.3825	0.001472	0.001628	0.0128	0.01225	0.09729	0.1757	0.1009	0.008878	0.155	0.06568	0.04291		0.0337	0.0006275	0.0005941	0.002414	0.001863	0.1319	0.129	0.1217	0.119	0.5424	0.003141	0.002132	0.001573	0.00143	0.006444	0.006534	0.07688	0.07666	0.1185	0.003234	0.1129	0.0287
	A00004361	10	Kctd13DukeF2016		C57BL/6J	Kctd13<tm1.1Nk>	tm1.1	WT	Kctd13	Female	16	2016-08-22	NA	Chow	0.369	0.000867	0.0006854	0.01191	0.0122	0.1015	0.1663	0.09693	0.008818	0.1469	0.07297	0.03894	0.04303	0.03683	0.0006304	0.0006289	0.002359	0.001958	0.1273	0.1315	0.1182	0.1129	0.5956	0.003743	0.003882	0.002399	0.002165	0.007182	0.007082	0.08308	0.08435	0.116	0.003143	0.1202	0.02587
	A00004362	11	Kctd13DukeM2016		C57BL/6J	Kctd13<tm1.1Nk>	tm1.1	HET	Kctd13	Male	16	2016-08-22	NA	Chow	0.4013	0.00195	0.002247	0.01216	0.01367	0.1074	0.1664	0.1036					0.03891	0.04448	0.0006388	0.0006852	0.002532	0.002393	0.1371	0.1265	0.1228	0.1252	0.6674	0.003389	0.002756	0.001869	0.001117	0.00804	0.00831	0.09328	0.0931	0.121	0.003133	0.1155	0.02337
	A00004363	11	Kctd13DukeM2016		C57BL/6J	Kctd13<tm1.1Nk>	tm1.1	HET	Kctd13	Male	16	2016-08-22	NA	Chow	0.3956	0.001488	0.002075	0.01382	0.01338	0.1048	0.1847	0.1063	0.008679	0.1509	0.07379	0.03717	0.03697	0.04559	0.0007465	0.0007068	0.001979	0.002991	0.1297	0.1317	0.1228	0.1233	0.6323	0.002821	0.003299	0.002065	0.00184	0.007402	0.007521	0.08445	0.08144	0.1279	0.003095	0.1073	0.02378
	A00004364	11	Kctd13DukeM2016		C57BL/6J	Kctd13<tm1.1Nk>	tm1.1	HET	Kctd13	Male	16	2016-08-22	NA	Chow	0.3792	0.001157	0.0009402	0.01151	0.01224	0.1038	0.1577	0.0992	0.009831	0.1692	0.07185	0.04209	0.04444	0.03833	0.0006833	0.0007508	0.002456	0.002386	0.13	0.1283	0.1202	0.123	0.6123	0.00175	0.002228	0.001539	0.0008669	0.007939	0.007712	0.08927	0.08745	0.1197	0.003626	0.1244	0.02696
	A00004365	11	Kctd13DukeM2016		C57BL/6J	Kctd13<tm1.1Nk>	tm1.1	HET	Kctd13	Male	16	2016-08-22	NA	Chow	0.3707	0.001705	0.003128	0.01128	0.0107	0.09747	0.1508	0.09966	0.009126	0.1601	0.06058	0.04211	0.0368	0.04093	0.0006905	0.000671	0.002333	0.002302	0.1319	0.1285	0.1115		0.6023	0.005657		0.002547	0.0005128	0.006397	0.006036	0.08095	0.07284	0.1034	0.003746	0.122	0.02675
	A00004401	11	Kctd13DukeM2016		C57BL/6J	Kctd13<tm1.1Nk>	tm1.1	WT	Kctd13	Male	17	2016-08-29	NA	Chow	0.3255	0.00118	0.0009877	0.0106	0.01047	0.09492	0.1569	0.09474	0.0077	0.1342	0.07051	0.03425	0.03147	0.03743	0.0006263	0.0006289	0.001488	0.00219	0.1157	0.1212	0.1006	0.1017	0.5118	0.003437	0.003642	0.001991	0.0003122	0.00595	0.006002	0.07242	0.07433	0.1086	0.002847	0.1225	0.02268
	A00004498	10	Kctd13DukeF2016		C57BL/6J	Kctd13<tm1.1Nk>	tm1.1	WT	Kctd13	Female	16	2016-09-19	NA	Chow	0.3858	0.001561	0.001683	0.01185	0.01213	0.09656	0.1773	0.09784	0.00919524	0.1637	0.06541	0.03963	0.03311		0.0006287	0.0006494	0.001546	0.002459	0.1352	0.1354	0.1194	0.1134	0.5464	0.002107	0.002031	0.001801	0.001136	0.006686	0.007062	0.07925	0.08545	0.1183	0.003036	0.1112	0.0205
	A00004499	10	Kctd13DukeF2016		C57BL/6J	Kctd13<tm1.1Nk>	tm1.1	WT	Kctd13	Female	16	2016-09-19	NA	Chow	0.3847	0.001021	0.001427	0.01187	0.01152	0.1015	0.1583	0.09702	0.008933	0.1585	0.07725	0.04209		0.03875	0.0007414	0.0006725		0.001465	0.1298	0.1237	0.1144	0.1086	0.559	0.002857	0.001769	0.001625	0.0003568	0.006603	0.006529	0.08217	0.07998	0.09935	0.002919	0.1164	0.02545
	A00004500	10	Kctd13DukeF2016		C57BL/6J	Kctd13<tm1.1Nk>	tm1.1	HET	Kctd13	Female	16	2016-09-19	NA	Chow	0.4179	0.001622	0.001007	0.01226	0.01287	0.1044	0.167	0.1015	0.00988	0.1431	0.06431	0.04236	0.05314	0.03823	0.0006939	0.0006657	0.002721	0.001514	0.1321	0.1416	0.1252	0.1166	0.6412	0.004041	0.002976	0.00243	0.00191	0.007068	0.007243	0.08016	0.08335	0.1162	0.003267	0.1272	0.02769
	A00004501	10	Kctd13DukeF2016		C57BL/6J	Kctd13<tm1.1Nk>	tm1.1	WT	Kctd13	Female	16	2016-09-19	NA	Chow	0.3893	0.001316	0.001499	0.01163	0.01095	0.09948	0.1689	0.09875	0.008885	0.1469	0.07085	0.04072	0.04281	0.04073	0.0005974	0.0005747	0.002386	0.001563	0.128	0.1315	0.1173	0.1192	0.6109	0.003673	0.004089	0.002241	0.003554	0.007278	0.006928	0.08636	0.08071	0.1147	0.003125	0.1188	0.02585
	A00004502	10	Kctd13DukeF2016		C57BL/6J	Kctd13<tm1.1Nk>	tm1.1	HET	Kctd13	Female	16	2016-09-19	NA	Chow	0.4257	0.002373	0.001201	0.01212	0.0125	0.1	0.161	0.09875	0.008636	0.1589	0.07297	0.04122	0.043	0.04869	0.0005839	0.0004992		0.002999	0.1327	0.1355	0.125	0.1096	0.6301	0.003459	0.003313	0.002618		0.006513	0.007097	0.07688	0.07994	0.113	0.003097	0.1141	0.0235
	A00004838	45	MvpMapk3DavidM		C57BL/6N/J	Mvp_Mapk3<Mvp<Tigm>::Mapk3<Gpg>>	DoubleKO	DOUBLE HET/HET	Mvp_Mapk3	Male	25	2016-12-05	NA	Chow	0.4039	0.00221	0.003436	0.01132	0.0108	0.1079	0.1457	0.1071					0.03873	0.03791	0.0009772	0.0008811	0.001564	0.002063	0.131	0.1212	0.112245	0.1153	0.6726	0.004847	0.003293		0.0002189		0.005127	0.07707	0.08217	0.09574	0.004672	0.1519	0.02992
	A00004839	45	MvpMapk3DavidM		C57BL/6N/J	Mvp_Mapk3<Mvp<Tigm>::Mapk3<Gpg>>	DoubleKO	DOUBLE HET/HET	Mvp_Mapk3	Male	25	2016-12-05	NA	Chow	0.4204	0.00273	0.001822	0.01207	0.01248	0.1059	0.1777	0.1035	0.01254	0.1754	0.09	0.05666	0.03718	0.0383	0.0007241	0.0007611	0.001398	0.001464	0.144968	0.145125			0.5948	0.003164	0.003472	0.002607		0.00595	0.00614115	0.08335	0.08435	0.1058	0.004208	0.1181	0.03134
	A00004840	45	MvpMapk3DavidM		C57BL/6N/J	Mvp_Mapk3<Mvp<Tigm>::Mapk3<Gpg>>	DoubleKO	WT	Mvp_Mapk3	Male	26	2016-12-05	NA	Chow	0.4115	0.002249	0.001484	0.01124	0.01248	0.1137	0.163	0.1036	0.01147	0.1775	0.088	0.04518	0.03513	0.03473	0.00104	0.0008198	0.001551	0.001391	0.1346	0.1337	0.1162	0.125	0.6065	0.004179	0.003161	0.002047	0.0011		0.005955	0.08909	0.09055	0.09474	0.00404	0.1222	0.0287
	A00004841	45	MvpMapk3DavidM		C57BL/6N/J	Mvp_Mapk3<Mvp<Tigm>::Mapk3<Gpg>>	DoubleKO	WT	Mvp_Mapk3	Male	26	2016-12-05	NA	Chow	0.414646	0.001773	0.00261	0.01225	0.01269	0.1104	0.1628	0.1069						0.03013	0.000725	0.0007394	0.0018	0.001854	0.138682	0.1357	0.1301					0.002652		0.005943	0.006035	0.09091	0.09292	0.09811	0.004391	0.1334	0.02835
	A00004842	45	MvpMapk3DavidM		C57BL/6N/J	Mvp_Mapk3<Mvp<Tigm>::Mapk3<Gpg>>	DoubleKO	WT	Mvp_Mapk3	Male	26	2016-12-05	NA	Chow	0.4056	0.002345	0.001694	0.0135	0.01329	0.1107	0.1853	0.1049	0.01236	0.1722	0.103	0.04509	0.03405	0.03113	0.0008153	0.0007539	0.002199	0.001635	0.142196	0.136			0.6139	0.004395	0.003289	0.002448	0.0002587	0.00639854	0.00697387	0.08581	0.091	0.108	0.003635	0.1173	0.02496
	A00004843	45	MvpMapk3DavidM		C57BL/6N/J	Mvp_Mapk3<Mvp<Tigm>::Mapk3<Gpg>>	DoubleKO	WT	Mvp_Mapk3	Male	26	2016-12-05	NA	Chow	0.4184	0.002563	0.002456	0.01117	0.01063	0.09784	0.1621	0.1	0.01121	0.1768	0.07051	0.05028	0.04432	0.03518	0.0008369	0.0008441	0.001777	0.001529	0.1259	0.1328	0.1211		0.6003	0.003615	0.003117	0.002381	0.0008443	0.005794	0.005578	0.07871	0.07461	0.109	0.00475	0.1377	0.03079
	A00004844	45	MvpMapk3DavidM		C57BL/6N/J	Mvp_Mapk3<Mvp<Tigm>::Mapk3<Gpg>>	DoubleKO	DOUBLE HET/HET	Mvp_Mapk3	Male	26	2016-12-05	NA	Chow	0.349074	0.001794	0.001839	0.01108	0.01103	0.09838	0.1555	0.1024	0.01086	0.1556	0.07789	0.04227	0.02897	0.02627	0.0008042	0.0006828	0.001466	0.00125	0.129	0.1294	0.123	0.1261	0.5311	0.004214	0.002172	0.002162	0.001207	0.005355	0.005191	0.07925	0.08117	0.09569	0.003365	0.1236	0.02647
	A00004845	45	MvpMapk3DavidM		C57BL/6N/J	Mvp_Mapk3<Mvp<Tigm>::Mapk3<Gpg>>	DoubleKO	WT	Mvp_Mapk3	Male	26	2016-12-05	NA	Chow	0.3955	0.002811	0.001745	0.01091	0.01137	0.1082	0.1489	0.1055	0.01196	0.1867	0.09456	0.04974	0.03924	0.02719	0.00062	0.0005983	0.002449	0.001443	0.1245	0.1306	0.1268	0.1297	0.6159	0.005684	0.004134	0.002327	0.0003425	0.006206	0.005906	0.08527	0.08162	0.1023	0.004287	0.1235	0.02951
	A00004846	45	MvpMapk3DavidM		C57BL/6N/J	Mvp_Mapk3<Mvp<Tigm>::Mapk3<Gpg>>	DoubleKO	WT	Mvp_Mapk3	Male	25	2016-12-05	NA	Chow	0.3438	0.002041	0.001805	0.01038	0.0108	0.1028	0.1479	0.09765	0.01029	0.1713	0.08281	0.03689	0.0292	0.02531	0.0008031	0.0006959	0.001498	0.001341	0.1255	0.126324	0.1227	0.1358	0.608085	0.00448	0.003974	0.002841	0.0004512	0.0059	0.005872	0.08472	0.08527	0.09838	0.004549	0.1263	0.0302
	A00004847	45	MvpMapk3DavidM		C57BL/6N/J	Mvp_Mapk3<Mvp<Tigm>::Mapk3<Gpg>>	DoubleKO	DOUBLE HET/HET	Mvp_Mapk3	Male	25	2016-12-05	NA	Chow	0.4008	0.002195	0.002455	0.01248	0.01121	0.1022	0.1628	0.1077	0.01329	0.1891	0.07515	0.05684	0.0351	0.03518	0.0007469	0.0007896	0.001894	0.001494	0.1389	0.1297	0.1206	0.125		0.002747	0.001822	0.002029	0.0002506	0.005586	0.005622	0.08281	0.08609	0.09948	0.003845	0.1199	0.02733
	A00004917	43	MvpMapk3DavidF		C57BL/6N/J	Mvp_Mapk3<Mvp<Tigm>::Mapk3<Gpg>>	DoubleKO	WT	Mvp_Mapk3	Female	27	2016-12-12	NA	Chow																							0.573864	0.002425	0.003184	0.002355	0.0004363	0.005163	0.005061	0.07761	0.07761	0.09548			0.02779
	A00004919	43	MvpMapk3DavidF		C57BL/6N/J	Mvp_Mapk3<Mvp<Tigm>::Mapk3<Gpg>>	DoubleKO	WT	Mvp_Mapk3	Female	27	2016-12-12	NA	Chow	0.3388	0.003023	0.001599	0.009298	0.01011	0.09237	0.1459	0.09292	0.01033	0.1615	0.08454	0.04619	0.0292	0.0292	0.0006581	0.0005896	0.001176	0.001089	0.1149	0.1163	0.1071	0.1161	0.4835	0.004536	0.003894	0.002585	0.001066	0.004765	0.004716	0.07889	0.07998	0.09237	0.003117	0.1215	0.02268
	A00004920	43	MvpMapk3DavidF		C57BL/6N/J	Mvp_Mapk3<Mvp<Tigm>::Mapk3<Gpg>>	DoubleKO	WT	Mvp_Mapk3	Female	26	2016-12-12	NA	Chow		0.001224	0.0006012						0.01026	0.1714	0.08827	0.0399			0.0007009	0.0006365	0.0009921	0.000929				0.1199	0.5351	0.001877	0.002145	0.001904	0.001537	0.004789	0.005443	0.07361	0.08199	0.1015	0.004288	0.1366	0.02933
	A00004921	43	MvpMapk3DavidF		C57BL/6N/J	Mvp_Mapk3<Mvp<Tigm>::Mapk3<Gpg>>	DoubleKO	WT	Mvp_Mapk3	Female	26	2016-12-12	NA	Chow		0.001475	0.00138	0.00998	0.009489	0.09219	0.1479	0.098518	0.0103097	0.1536	0.08613	0.03799					0.002451	0.002035	0.1197	0.1188	0.1148	0.1148	0.5094	0.003575	0.003889	0.001971		0.004673	0.004794	0.07679	0.07925	0.09155	0.00385	0.1397	0.02924
	A00004922	43	MvpMapk3DavidF		C57BL/6N/J	Mvp_Mapk3<Mvp<Tigm>::Mapk3<Gpg>>	DoubleKO	WT	Mvp_Mapk3	Female	26	2016-12-12	NA	Chow	0.3318	0.001677	0.001646	0.01045	0.0109123	0.09879	0.163508	0.09292	0.01019	0.1811	0.08581	0.04628	0.0356828		0.0005821	0.0006347	0.002256	0.001453	0.122	0.1205	0.1279	0.1219	0.577912	0.003146	0.002715	0.002368	0.000607	0.005305	0.005282	0.07898	0.07734	0.09948	0.004265	0.1205	0.03088
	A00004924	43	MvpMapk3DavidF		C57BL/6N/J	Mvp_Mapk3<Mvp<Tigm>::Mapk3<Gpg>>	DoubleKO	DOUBLE HET/HET	Mvp_Mapk3	Female	27	2016-12-12	NA	Chow	0.3762	0.001657	0.001368	0.01156	0.012	0.1058	0.1785	0.1057					0.02998	0.02652	0.0008128	0.0007723	0.00199	0.001572	0.1363	0.1373	0.1323	0.1304	0.5421	0.005491	0.004928	0.003018	0.001355		0.005279	0.07579	0.07816	0.09428	0.004059	0.1211	0.02815
	A00004925	43	MvpMapk3DavidF		C57BL/6N/J	Mvp_Mapk3<Mvp<Tigm>::Mapk3<Gpg>>	DoubleKO	DOUBLE HET/HET	Mvp_Mapk3	Female	27	2016-12-12	NA	Chow		0.001316	0.002723	0.01167	0.01158	0.09966	0.1778	0.1013									0.001383	0.001919	0.1344	0.1253	0.1294	0.1075	0.5184	0.004609	0.002642	0.00176		0.00564	0.00564	0.08818	0.08431	0.1025	0.003824	0.1244	0.02835
	A00004926	43	MvpMapk3DavidF		C57BL/6N/J	Mvp_Mapk3<Mvp<Tigm>::Mapk3<Gpg>>	DoubleKO	DOUBLE HET/HET	Mvp_Mapk3	Female	27	2016-12-12	NA	Chow	0.42	0.00233	0.002639	0.01267	0.01252	0.1108	0.177	0.107143	0.01296	0.1724	0.08672	0.04737	0.03431	0.04018	0.0009426	0.0008195		0.001691	0.1327	0.1356	0.1319	0.1233		0.004248	0.004044	0.003105		0.005608	0.006283	0.07816	0.08636	0.1006
	A00004927	43	MvpMapk3DavidF		C57BL/6N/J	Mvp_Mapk3<Mvp<Tigm>::Mapk3<Gpg>>	DoubleKO	DOUBLE HET/HET	Mvp_Mapk3	Female	27	2016-12-12	NA	Chow	0.4063	0.00179	0.001559	0.01222	0.01301	0.1104	0.1858	0.1038	0.01264	0.1716	0.08964	0.04518	0.03922	0.03446	0.0007297	0.0007904	0.001968	0.001739	0.1333	0.1298	0.1183	0.1257	0.5675	0.004694	0.003851	0.002078	0.001181	0.006433	0.006464	0.08691	0.09018	0.1126	0.004586	0.1355	0.03316
	A00004928	43	MvpMapk3DavidF		C57BL/6N/J	Mvp_Mapk3<Mvp<Tigm>::Mapk3<Gpg>>	DoubleKO	DOUBLE HET/HET	Mvp_Mapk3	Female	27	2016-12-12	NA	Chow	0.338163	0.001896	0.001295	0.00957323	0.00970936	0.09146	0.15379	0.0942663	0.01143	0.1656	0.06468	0.05575	0.02994	0.03323	0.00066	0.0007042	0.001482	0.001188	0.130475	0.1233	0.1162	0.1228	0.459029	0.002219	0.002366	0.002075	0.0004378	0.00468754	0.005077	0.07679	0.07597	0.09806	0.00374	0.1281	0.02678
	A00005171	12	Kctd13DukeF2017		C57BL/6J	Kctd13<tm1.1Nk>	tm1.1	HET	Kctd13	Female	9	2017-02-23	NA	Chow		0.001073	0.00206	0.00998	0.011	0.1108	0.1254	0.1024	0.00697	0.147	0.09351	0.02524	0.03277	0.04038	0.000561	0.0005444	0.001978	0.002407	0.1145	0.1072	0.1192	0.107	0.585918	0.0027243	0.00275646	0.00278807	0.0012829	0.00707168	0.00743163	0.086905	0.0896379	0.117508	0.00291932	0.145962	0.0214082
	A00005172	12	Kctd13DukeF2017		C57BL/6J	Kctd13<tm1.1Nk>	tm1.1	HET	Kctd13	Female	9	2017-02-23	NA	Chow	0.384315	0.00116671	0.00130701	0.0104071	0.010002	0.101371	0.138717	0.1025	0.00840385	0.165429	0.0819176	0.0371669	0.043192	0.0447232	0.000634363	0.000687462	0.00303585	0.00371072	0.123609	0.127268	0.128769	0.121954
	A00005173	13	Kctd13DukeM2017		C57BL/6J	Kctd13<tm1.1Nk>	tm1.1	HET	Kctd13	Male	9	2017-02-23	NA	Chow	0.288595	0.000927804	0.00136117	0.00892206	0.00929456	0.0981381	0.142351	0.0953576	0.0073119	0.168858	0.075427	0.0355272	0.0346181	0.02716	0.000549398	0.000495693	0.00241603	0.00202091	0.121782	0.108789	0.117905	0.0934425	0.475329	0.00226923	0.00135757	0.00176106		0.00652162	0.00678661	0.0820662	0.0898475	0.107538	0.00297104	0.13708	0.0247578
	A00005175	12	Kctd13DukeF2017		C57BL/6J	Kctd13<tm1.1Nk>	tm1.1	HOM	Kctd13	Female	8	2017-02-23	NA	Chow		0.000523233	0.000506761	0.00902785	0.00837755	0.0951346	0.115987	0.102532					0.030597	0.0365802	0.000492108		0.00269218		0.117961	0.114504	0.123873		0.576628	0.0026532	0.00193715	0.00178918	0.000723021	0.00762974	0.00750543	0.0885225	0.0898383	0.110051	0.00316606	0.130513	0.0211397
	A00005176	12	Kctd13DukeF2017		C57BL/6J	Kctd13<tm1.1Nk>	tm1.1	HOM	Kctd13	Female	8	2017-02-23	NA	Chow																							0.510865	0.00284387	0.0024389	0.00167907	0.000803648	0.00570887	0.00615057	0.0758938	0.08438	0.109976	0.00312668	0.128695	0.0230717
	A00005177	12	Kctd13DukeF2017		C57BL/6J	Kctd13<tm1.1Nk>	tm1.1	HOM	Kctd13	Female	8	2017-02-23	NA	Chow	0.402	0.0006921	0.0007969	0.01475	0.01447	0.1117	0.1739	0.1155	0.00942	0.1476	0.1011	0.03041	0.04336	0.04555	0.000667	0.0005388	0.002291	0.002711	0.1444	0.1281	0.1344	0.1272	0.485651	0.00113125	0.0013761	0.0013914	0.00110437	0.00619936	0.00656962		0.0849756	0.11199	0.00264829	0.11799	0.021245
	A00005178	13	Kctd13DukeM2017		C57BL/6J	Kctd13<tm1.1Nk>	tm1.1	HOM	Kctd13	Male	8	2017-02-23	NA	Chow		0.00124186		0.010869	0.0112725	0.114579	0.143884	0.105674					0.0411956		0.000574696		0.00272744			0.130459	0.118181		0.508848	0.00287029	0.00229765	0.00147444		0.00660851	0.00700636	0.0883576	0.0917306	0.0827062	0.0031059	0.129904	0.0239421
	A00005179	13	Kctd13DukeM2017		C57BL/6J	Kctd13<tm1.1Nk>	tm1.1	HOM	Kctd13	Male	8	2017-02-23	NA	Chow	0.386058	0.00181152	0.000681083	0.0119916	0.0120008	0.113057	0.15649	0.108384	0.00842843	0.154225	0.0849009	0.0356639	0.0477456	0.0379958	0.00047975	0.000543575		0.00332858	0.135442	0.132102	0.134165	0.129359	0.47955	0.00256229	0.00320286	0.00164723	0.000236987	0.00645637	0.00590423	0.0860852	0.0859485	0.103923	0.00271287	0.127074	0.0227141
	A00005180	13	Kctd13DukeM2017		C57BL/6J	Kctd13<tm1.1Nk>	tm1.1	HOM	Kctd13	Male	8	2017-02-23	NA	Chow		0.000662005		0.00703046			0.13362	0.0850134					0.0308429		0.000438134		0.00237861		0.105396		0.0901602		0.572861	0.00192978	0.00223285	0.00219824	0.000744088	0.00631856	0.00697131	0.080164	0.0929173	0.10978	0.00309182	0.133321	0.0243619
	A00005181	13	Kctd13DukeM2017		C57BL/6J	Kctd13<tm1.1Nk>	tm1.1	HOM	Kctd13	Male	8	2017-02-23	NA	Chow	0.243057	0.000452658	0.000356025	0.00801052	0.00879932	0.0976429	0.10249	0.0956247					0.0240922	0.026635	0.000428603	0.000467528	0.00191022	0.00225974	0.104354	0.103258	0.114831	0.0976429	0.554705	0.00162942	0.00224089	0.00173971		0.00679442	0.00661232	0.0874516	0.0834434	0.0891911	0.0033582	0.123951	0.0255498
	A00005182	13	Kctd13DukeM2017		C57BL/6J	Kctd13<tm1.1Nk>	tm1.1	HOM	Kctd13	Male	8	2017-02-23	NA	Chow	0.361581	0.00102044	0.00175329	0.0101606	0.0110148	0.109309	0.144555	0.0990768	0.00764236	0.168754	0.0975632	0.0385334	0.0340218	0.0462822	0.000560576	0.000568912	0.00244655		0.133112	0.125606	0.128854	0.120673	0.535477	0.00153702	0.00115569	0.00160335	0.000374821	0.00698551	0.00734188	0.0861587	0.0898604	0.114269	0.00279957	0.119502	0.0187301
	A00005387	12	Kctd13DukeF2017		C57BL/6J	Kctd13<tm1.1Nk>	tm1.1	HET	Kctd13	Female	8	2017-03-31	NA	Chow	0.411489	0.0010297	0.000875885	0.0118278	0.0137431	0.121353	0.162764	0.10795					0.0463052	0.0468294	0.000661422	0.00067148	0.00387893	0.00287852	0.141881	0.142953	0.139831	0.119675	0.606266	0.000666455	0.00164565	0.00200896	0.000516014	0.00708064	0.00762585	0.0906071	0.0925634	0.103985	0.00376502	0.131853	0.031979
	A00005388	13	Kctd13DukeM2017		C57BL/6J	Kctd13<tm1.1Nk>	tm1.1	HET	Kctd13	Male	8	2017-03-31	NA	Chow	0.356206	0.000741559	0.00191094	0.0100224	0.00967348	0.0976283	0.143162	0.104512	0.00769958	0.159635	0.0828708	0.0353573	0.0419399	0.0418669	0.00048209	0.000517223	0.00262675	0.0025283	0.136019	0.127503	0.108207	0.1066	0.550574	0.00195026	0.00179061	0.0015521	0.000340289	0.00639132	0.00650253	0.0809042	0.0801939	0.110778	0.00350554	0.123273	0.031168
	A00005389	12	Kctd13DukeF2017		C57BL/6J	Kctd13<tm1.1Nk>	tm1.1	HET	Kctd13	Female	8	2017-03-31	NA	Chow	0.404038	0.00229671	0.00205023	0.0129927	0.0138852	0.11467	0.178108	0.103654	0.010757	0.163735	0.0749839	0.0452063	0.0430173	0.0439016	0.000624247	0.000629809	0.0019629	0.00203725	0.147656	0.142534	0.125708	0.111913	0.520665	0.0029758	0.00348632	0.00277402	0.000337395	0.00622653	0.00640058	0.0765202	0.0787035	0.112752	0.0037648	0.123974	0.0287013
	A00005390	12	Kctd13DukeF2017		C57BL/6J	Kctd13<tm1.1Nk>	tm1.1	HET	Kctd13	Female	8	2017-03-31	NA	Chow																							0.570679	0.00483501	0.00408354	0.00233542		0.00738535	0.0073689	0.0881804	0.0914598	0.111492	0.00405042	0.150854	0.0270384
	A00005472	22	Sez6l2tm1aM		C57BL/6NCrl	Sez6l2<tm1a(EUCOMM)Hmgu>	tm1a	WT	Sez6l2	Male	14	2017-04-10	NA	Chow	0.3886	0.00104079	0.000647321	0.0114099	0.01161		0.153145	0.103392	0.008388	0.167674	0.0933505	0.0333687	0.0425993		0.000712133	0.000677392			0.133834		0.1185		0.523131	0.00393112	0.00389125	0.00185721		0.00704635	0.00685958	0.0834434	0.0850831	0.117457	0.00328756	0.131767	0.0219827
	A00005473	22	Sez6l2tm1aM		C57BL/6NCrl	Sez6l2<tm1a(EUCOMM)Hmgu>	tm1a	HET	Sez6l2	Male	14	2017-04-10	NA	Chow	0.351273	0.0012278	0.00101024	0.00947048	0.0120784	0.114032	0.1562	0.09585					0.0361951	0.0381861	0.000666947	0.0007052	0.00169	0.00307456	0.1259	0.116424	0.108794	0.106675	0.573938	0.00450092	0.00512367	0.00259747	0.00129678	0.00613086	0.006698	0.0819859	0.0800729	0.103728	0.00326992	0.135308	0.02569
	A00005474	22	Sez6l2tm1aM		C57BL/6NCrl	Sez6l2<tm1a(EUCOMM)Hmgu>	tm1a	HET	Sez6l2	Male	14	2017-04-10	NA	Chow	0.428316	0.00135588	0.0013143	0.01314	0.0137	0.113495	0.1652	0.1095	0.009473	0.17452	0.09339	0.03263	0.0470459	0.0468111	0.000719718	0.000690612	0.00302478	0.00313968	0.1371	0.137	0.1328	0.117487	0.554549	0.00337379	0.00292677	0.0029283		0.00627679	0.00676292	0.0746029	0.08162	0.113526	0.002756	0.1146	0.0246514
	A00005475	22	Sez6l2tm1aM		C57BL/6NCrl	Sez6l2<tm1a(EUCOMM)Hmgu>	tm1a	HET	Sez6l2	Male	14	2017-04-10	NA	Chow	0.391763	0.00128125	0.00149234	0.0107071	0.0112745	0.110425	0.14539	0.104252	0.0098611	0.181982	0.0839346	0.0425218	0.0390572	0.0390572	0.000782053	0.000802513	0.00228358	0.002524	0.135143	0.130837	0.111903	0.1206	0.535747	0.00386028	0.00360232		0.000796986
	A00005476	22	Sez6l2tm1aM		C57BL/6NCrl	Sez6l2<tm1a(EUCOMM)Hmgu>	tm1a	HET	Sez6l2	Male	14	2017-04-10	NA	Chow	0.40337	0.00128163	0.00089399	0.0100197	0.010493	0.10443	0.142392	0.0988823	0.0100623	0.170758	0.0892765	0.0423366	0.0476507	0.0450402	0.000605433	0.000749621	0.00249334	0.00324962	0.129695	0.126456	0.117529	0.115156	0.514884	0.00237334	0.00315892	0.00190062	0.00119447	0.0059107	0.005669	0.0804243	0.0778924	0.102281	0.002845	0.135221	0.0236883
	A00005477	22	Sez6l2tm1aM		C57BL/6NCrl	Sez6l2<tm1a(EUCOMM)Hmgu>	tm1a	WT	Sez6l2	Male	14	2017-04-10	NA	Chow	0.394441	0.00188159	0.00229174	0.0112392	0.0120527	0.107047	0.161724	0.107057	0.0105025	0.177675	0.0747746	0.0419358	0.0377709	0.0403898	0.000728137	0.000729797	0.00258528	0.00255873	0.130162	0.137157	0.124165	0.124704	0.525131	0.00448281	0.00344624	0.00271973	0.000476296	0.005031	0.00568526	0.074465	0.0801009	0.0986473	0.00327449	0.128351	0.0252424
	A00005478	22	Sez6l2tm1aM		C57BL/6NCrl	Sez6l2<tm1a(EUCOMM)Hmgu>	tm1a	HET	Sez6l2	Male	14	2017-04-10	NA	Chow	0.350934	0.000691593	0.00102287	0.00990867	0.0102149	0.099975	0.149902	0.0958752		0.160582	0.0813792	0.0378144	0.0317549	0.047584	0.0007449	0.000678183	0.00223385		0.127129	0.122105	0.117641		0.56745	0.00332567	0.00323282	0.0024321	0.00120481	0.006742	0.00689079	0.0804907	0.0784685	0.11607	0.00323218	0.138982	0.0246129
	A00005936	14	Kctd13ICSHetF		C57BL/6N	Kctd13<em2(IMPC)Ics>	em2	HET	Kctd13	Female	16	2017-08-07	NA	Chow	0.392251	0.00108115	0.00118732	0.0130202	0.0130384	0.102482	0.155428	0.102573	0.00827256	0.155773	0.084992	0.03587	0.0311827	0.0388593	0.000629809	0.000683963	0.00216531	0.0030859	0.14028	0.139077	0.116967		0.570032	0.00334087	0.00275416	0.00294884		0.00797946	0.00723074	0.0918242	0.0819859	0.0719491	0.00400738	0.1115	0.0292416
	A00005937	15	Kctd13ICSHetM		C57BL/6N	Kctd13<em2(IMPC)Ics>	em2	HET	Kctd13	Male	16	2017-08-07	NA	Chow	0.364217	0.00111546	0.000970925	0.0114828	0.0112027	0.100569	0.153112	0.101025	0.0103214	0.170257	0.0852653	0.0353906	0.0346182	0.0310943	0.000759694	0.000759372			0.1337	0.131488	0.111683		0.561449	0.00324695	0.00297411	0.00242546		0.0067862	0.00667161	0.07698	0.0819859	0.106219	0.003572	0.134639	0.0302437
	A00005938	14	Kctd13ICSHetF		C57BL/6N	Kctd13<em2(IMPC)Ics>	em2	HET	Kctd13	Female	16	2017-08-07	NA	Chow		0.00219305	0.00113836	0.0126327	0.0131521	0.110408	0.16579	0.106308	0.0100432	0.164518	0.07998	0.0363015		0.0268848	0.000672888	0.000783408		0.00239752	0.125612	0.137081			0.575142	0.00427709	0.00310252	0.00227884	0.00183644	0.0066161	0.00648603	0.0746982	0.0756092	0.0962356	0.00476851	0.143566	0.0329765
	A00005939	14	Kctd13ICSHetF		C57BL/6N	Kctd13<em2(IMPC)Ics>	em2	WT	Kctd13	Female	16	2017-08-07	NA	Chow		0.001982	0.000961	0.0144359	0.0142038	0.113141	0.170531	0.109315	0.00875059	0.162332	0.0750171	0.0304259	0.0327902	0.0303994	0.000635257	0.000701223			0.145192	0.146728		0.110681	0.600252	0.00677044		0.00310121		0.00867999	0.00842367	0.0890913	0.0871783	0.127085	0.00445816	0.140469	0.0280574
	A00005940	14	Kctd13ICSHetF		C57BL/6N	Kctd13<em2(IMPC)Ics>	em2	WT	Kctd13	Female	16	2017-08-07	NA	Chow	0.374971	0.00164375	0.00179424	0.0115801	0.0125103	0.105215	0.162727	0.0961968	0.00915648	0.157595	0.063949	0.0371669	0.0325104	0.0303517	0.000728589	0.000673975			0.140848	0.137009	0.112184	0.115509	0.560121			0.00418043		0.006386	0.006268	0.0778866	0.0785243	0.108227	0.00493458	0.141016
	A00005941	15	Kctd13ICSHetM		C57BL/6N	Kctd13<em2(IMPC)Ics>	em2	HET	Kctd13	Male	16	2017-08-07	NA	Chow	0.404978	0.00184929	0.00184512	0.0132982	0.0124528	0.108221	0.164701	0.1145	0.0114783	0.187201	0.0883626	0.0436347	0.0348831	0.0326575	0.000836051	0.000775112		0.001826	0.142342	0.133914	0.121886	0.115327	0.547679			0.00299046		0.005023	0.005036	0.0737873	0.07563	0.0944284	0.00334676	0.126076	0.031018
	A00006019	15	Kctd13ICSHetM		C57BL/6N	Kctd13<em2(IMPC)Ics>	em2	HET	Kctd13	Male	16	2017-09-04	NA	Chow	0.350917	0.00165774	0.00144471	0.0122994	0.0116676	0.101662	0.157463	0.104395	0.00896367	0.158278	0.0688681	0.0344341	0.0326577	0.0291028	0.00070569	0.000647168	0.00275367	0.00256336	0.131092	0.134353	0.107811	0.1156	0.554068			0.00245766		0.00625029	0.0066226	0.0791164	0.08376	0.104265	0.003812	0.125438	0.0321567
	A00006020	15	Kctd13ICSHetM		C57BL/6N	Kctd13<em2(IMPC)Ics>	em2	HET	Kctd13	Male	16	2017-09-04	NA	Chow	0.3448	0.00108827	0.0010155	0.0121413	0.0121398	0.10312	0.157975	0.10312	0.0101639	0.159053	0.0781599	0.0371669	0.0351168	0.03028	0.0006108	0.000620596	0.00257442	0.00161173	0.131014	0.129586	0.107675
	A00006021	15	Kctd13ICSHetM		C57BL/6N	Kctd13<em2(IMPC)Ics>	em2	HET	Kctd13	Male	16	2017-09-04	NA	Chow	0.388901	0.00140237	0.00197443	0.0127985	0.0132803	0.106582	0.166149	0.102027	0.010609	0.17964	0.0732407	0.0460943	0.0402218	0.0336183	0.000652632	0.000672117		0.00228855	0.139602	0.14316	0.110408	0.112867	0.573446	0.00364171	0.00265534	0.00220287	0.00154837	0.00623803	0.00663181	0.0797996	0.0821681	0.114712	0.0032475	0.120929	0.0269187
	A00006022	15	Kctd13ICSHetM		C57BL/6N	Kctd13<em2(IMPC)Ics>	em2	WT	Kctd13	Male	16	2017-09-04	NA	Chow			0.000349162				0.1422						0.0374945		0.00055747	0.000587492		0.00173496					0.550632			0.00188333		0.00572209	0.00598548	0.075427	0.0800729	0.108994	0.00311916	0.114097	0.0282851
	A00006023	15	Kctd13ICSHetM		C57BL/6N	Kctd13<em2(IMPC)Ics>	em2	WT	Kctd13	Male	16	2017-09-04	NA	Chow		0.00117102	0.00139234	0.012042	0.0118225	0.100023	0.156052	0.101298	0.00878422	0.170895	0.0617627	0.0374402	0.0326519	0.0335388	0.000795188				0.140807	0.131055	0.110681		0.572684		0.00192632	0.00328499		0.00645838	0.00636496	0.0804828	0.0787064	0.117426	0.00306166	0.133364	0.0260533
	A00006024	15	Kctd13ICSHetM		C57BL/6N	Kctd13<em2(IMPC)Ics>	em2	HET	Kctd13	Male	16	2017-09-04	NA	Chow	0.379897	0.00179451	0.00162491	0.0118434	0.013468	0.1028	0.163284	0.101662	0.00996181	0.163972	0.0770667	0.0327944	0.0331615	0.0289248	0.000793014	0.000745113	0.00321275	0.00290178	0.134495	0.133865	0.119153	0.109315	0.543789		0.002984	0.00289833		0.00552832	0.005978	0.0751537	0.0793441	0.107644	0.002584	0.102209	0.02437
	A00006025	15	Kctd13ICSHetM		C57BL/6N	Kctd13<em2(IMPC)Ics>	em2	HET	Kctd13	Male	16	2017-09-04	NA	Chow	0.3646	0.00211786	0.00136031	0.012018	0.0122434	0.101936	0.158256	0.102482	0.00913712	0.167251	0.06085	0.0393532	0.0349998	0.0301033	0.000718677	0.000712953	0.00336442	0.00237513	0.132578	0.140695		0.118196
	A00006026	15	Kctd13ICSHetM		C57BL/6N	Kctd13<em2(IMPC)Ics>	em2	HET	Kctd13	Male	16	2017-09-04	NA	Chow			0.000924993						0.0109275	0.168618	0.0829424	0.0409929	0.0354393		0.000826278	0.0006439							0.630032	0.00465811	0.00292438	0.00304193		0.00681404	0.00646775	0.07893	0.0795263	0.1133	0.00367176	0.138647	0.0297882
	A00006074	48	MvpP10M		C57BL/6N	Mvp<Gt(IST10954E2)Tigm>	Gt(IST10954E2)Tigm	HET	Mvp	Male	1.4	2017-09-01	NA	Chow	0.311103	1.7451e-05	3.821e-05	0.01058	0.0105743	0.0938283	0.160419	0.0938283					0.0266311	0.02754	0.000429233	0.000422244	0.00219806	0.00202454	0.123112	0.119035	0.122159	0.105488	0.453653	4.965e-06	3.942e-06	0.000880765	0.000104875	0.00658272	0.0065683	0.0847187	0.083079	0.121152	0.00364037	0.116659	0.0273628
	A00006075	48	MvpP10M		C57BL/6N	Mvp<Gt(IST10954E2)Tigm>	Gt(IST10954E2)Tigm	HOM	Mvp	Male	1.4	2017-09-01	NA	Chow	0.342087	5.2788e-05	4.6909e-05	0.0122521	0.0112764	0.0940105	0.1724	0.0883626						0.0335213	0.000442129	0.00047459	0.00146426	0.00267929	0.122658	0.130807	0.115054	0.109497	0.347732	3.641e-06	5.199e-06	0.00120915	0.000126247	0.00541042	0.00542092	0.0726941	0.0750191	0.10569	0.002406	0.093054	0.02091
	A00006076	48	MvpP10M		C57BL/6N	Mvp<Gt(IST10954E2)Tigm>	Gt(IST10954E2)Tigm	WT	Mvp	Male	1.4	2017-09-01	NA	Chow	0.304959	4.3525e-05	2.8484e-05	0.0108246	0.011034	0.0897745	0.170672	0.0925529	0.00632693			0.0301981			0.000440862	0.000432986			0.116284	0.117572	0.118971	0.111865	0.368164	6.6e-07	1.29e-05	0.00135426	0.000132529	0.00586747	0.00584386	0.076338	0.077433	0.108905
	A00006077	48	MvpP10M		C57BL/6N	Mvp<Gt(IST10954E2)Tigm>	Gt(IST10954E2)Tigm	WT	Mvp	Male	1.4	2017-09-01	NA	Chow	0.333347	2.7022e-05	2.3306e-05	0.0121181	0.0121585	0.096379	0.166504	0.0974721	0.00712459	0.142521	0.11007	0.0299362	0.0320205	0.029188	0.000528416	0.000556555			0.12316	0.121354	0.111319	0.117786	0.36028	3.245e-06	7.971e-06	0.00110731	0.000147614	0.00535554	0.00523798	0.075427	0.0730585	0.108441	0.00243661	0.0938738	0.0179003
	A00006078	48	MvpP10M		C57BL/6N	Mvp<Gt(IST10954E2)Tigm>	Gt(IST10954E2)Tigm	HOM	Mvp	Male	1.4	2017-09-01	NA	Chow	0.341238	3.0173e-05	3.0887e-05	0.0116869	0.0115142	0.0956661	0.170234	0.0925529	0.006249	0.136916		0.031519	0.0301617	0.0373529	0.0004661	0.000419205			0.12402	0.120699	0.1031	0.1021	0.389248	1.471e-06	1.195e-06	0.00108904	5.3342e-05	0.00577108	0.00560856	0.0756092	0.0765206	0.109151	0.00273397	0.0946481	0.0245973
	A00006079	48	MvpP10M		C57BL/6N	Mvp<Gt(IST10954E2)Tigm>	Gt(IST10954E2)Tigm	HOM	Mvp	Male	1.4	2017-09-01	NA	Chow	0.351763	4.0604e-05	1.8717e-05	0.01216	0.0129511	0.0998599	0.179133	0.09229	0.008083	0.165117		0.0391943			0.000431592	0.000470016	0.00233937		0.1386	0.13208		0.109977	0.417561	3.817e-06	2.954e-06	0.00178227	0.000153711	0.006419	0.006361	0.0740606	0.0762469	0.1152	0.00305486	0.0958324	0.02749
	A00006080	48	MvpP10M		C57BL/6N	Mvp<Gt(IST10954E2)Tigm>	Gt(IST10954E2)Tigm	HET	Mvp	Male	1.4	2017-09-01	NA	Chow	0.330642	3.7108e-05	4.1199e-05	0.01142	0.0115	0.101116	0.17135	0.094557	0.00640148	0.138465	0.108085	0.0340241	0.03389	0.0316203	0.00043392	0.000416935	0.00228109	0.00184403	0.130089	0.125646	0.127351	0.106217	0.3816	2.714e-06	5.531e-06	0.00100703	8.3971e-05	0.00578475	0.00593452	0.075427	0.0757914	0.115414	0.00308482	0.0911865	0.0259342
	A00006081	48	MvpP10M		C57BL/6N	Mvp<Gt(IST10954E2)Tigm>	Gt(IST10954E2)Tigm	HET	Mvp	Male	1.4	2017-09-01	NA	Chow	0.304244	6.68e-06	9.547e-06	0.010539	0.0107267	0.0936461	0.157024	0.0937372					0.0275915	0.02871	0.000425383	0.000439306	0.0021557	0.0025748	0.12038	0.122913	0.1075		0.372512	1.531e-06	3.51e-06	0.00100606	7.9752e-05	0.00610157	0.00620508	0.075427	0.0765202	0.120064
	A00006082	48	MvpP10M		C57BL/6N	Mvp<Gt(IST10954E2)Tigm>	Gt(IST10954E2)Tigm	HET	Mvp	Male	1.4	2017-09-01	NA	Chow	0.317325	4.3761e-05	1.9935e-05	0.011134	0.0118334	0.103029	0.152096	0.0936461					0.0272723	0.0307741	0.000390571	0.000440488	0.0019501	0.00251378	0.116808	0.121039	0.118606	0.114644	0.443228	2.427e-06	3.53e-07	0.00119052	0.000139054	0.00683048	0.00673484	0.080164	0.0838078	0.120332	0.00353631	0.110043	0.0265088
	A00006249	15	Kctd13ICSHetM		C57BL/6N	Kctd13<em2(IMPC)Ics>	em2	WT	Kctd13	Male	16	2017-10-12	NA	Chow	0.367553	0.00221305	0.0019269	0.011533	0.0111893	0.106582	0.147729	0.101116	0.0093082	0.177363	0.0818037	0.0420861	0.0327369	0.0313491	0.00085026	0.000850704					0.109588	0.106946	0.590854	0.00459357	0.00408535	0.00323714		0.00543904	0.00556838	0.0768845	0.0756092	0.104811	0.00354042	0.124345	0.0289683
	A00006250	15	Kctd13ICSHetM		C57BL/6N	Kctd13<em2(IMPC)Ics>	em2	WT	Kctd13	Male	16	2017-10-12	NA	Chow	0.384722	0.00259149	0.00132099	0.0111122	0.0136898	0.116147	0.157703	0.106035					0.0372358	0.0314686	0.000727212	0.000756185			0.127287	0.131746	0.113323	0.109679
	A00006251	15	Kctd13ICSHetM		C57BL/6N	Kctd13<em2(IMPC)Ics>	em2	WT	Kctd13	Male	16	2017-10-12	NA	Chow	0.379415	0.00254899	0.00146641	0.0113675	0.0122141	0.106035	0.154955	0.103029	0.0098524	0.184742	0.0752904	0.0389433	0.0370555	0.0316987	0.000805347	0.000739331			0.122487	0.127873	0.108404	0.107493	0.613586	0.00621799	0.00298031	0.00279108	0.00122928	0.00662991	0.00674055	0.0784332	0.0796629	0.11059	0.00306615	0.11765	0.0247324
	A00006399	48	MvpP10M		C57BL/6N	Mvp<Gt(IST10954E2)Tigm>	Gt(IST10954E2)Tigm	HOM	Mvp	Male	1.4	2017-10-27	NA	Chow	0.307348	2.6656e-05	3.4322e-05	0.01061	0.0122901	0.101299	0.173661	0.0937372	0.00714511	0.142473		0.0330676	0.0286832	0.0285736	0.000463508	0.000454446	0.0017791	0.00258034	0.127394	0.127849			0.3982	6.747e-06	5.94e-06	0.00132144		0.00594957	0.00506672	0.07461	0.06876
	A00006400	48	MvpP10M		C57BL/6N	Mvp<Gt(IST10954E2)Tigm>	Gt(IST10954E2)Tigm	WT	Mvp	Male	1.4	2017-10-27	NA	Chow	0.316171	2.2306e-05	2.8368e-05	0.0104	0.0108604	0.0954968	0.156046	0.0929173	0.00631574	0.144842	0.114234	0.0317012	0.03012	0.0290844	0.000435791	0.000406398	0.00242414	0.0023807	0.124356	0.116788	0.116967	0.109679	0.395674	2.942e-06	1.008e-06	0.000877277	7.7872e-05	0.00582485	0.00588147	0.0777955	0.0759736	0.111883	0.00291952	0.106992	0.0258711
	A00006525	1	Taok2F		C57BL/6N	Taok2<tm1b(IMPC)Ics>	tm1b	HET	Taok2	Female	16	2017-10-30	NA	Chow	0.314802	0.00123768	0.000953098	0.0102042	0.0101335	0.0932817	0.160072	0.0920064	0.00767361	0.151036	0.0655887	0.0393532	0.0345092	0.0336456	0.000610648	0.000594892	0.00153341	0.00184682	0.122853	0.122149	0.0987474		0.541939	0.00461637	0.00396753	0.00215665	0.00137745	0.00613299	0.00655975	0.07609	0.08276	0.114923	0.0030433	0.109178	0.0233204
	A00006526	1	Taok2F		C57BL/6N	Taok2<tm1b(IMPC)Ics>	tm1b	WT	Taok2	Female	15	2017-10-30	NA	Chow	0.284407	0.0010092	0.00102667	0.00861809	0.00866907	0.0845821	0.148486	0.0777	0.00613541	0.136643	0.0662719	0.035345	0.0310031	0.0339428	0.000483797	0.000485478	0.00111589	0.001354	0.116702	0.114256	0.095468	0.0961968	0.4722	0.00305992	0.00267738	0.00160036	0.00162446	0.0055083	0.00598808	0.07032	0.0783	0.111704	0.00261205	0.102027	0.0214074
	A00006529	1	Taok2F		C57BL/6N	Taok2<tm1b(IMPC)Ics>	tm1b	HET	Taok2	Female	16	2017-12-18	NA	Chow	0.287327	0.00167385	0.00172267	0.00817484	0.00807124	0.0796629	0.1429	0.0777955	0.00706795	0.131177	0.050558	0.0406286		0.0351019	0.000524544	0.000515649		0.0016332	0.108042	0.110666		0.0863585	0.4697			0.0029033	0.0012131	0.00575118	0.00550793	0.07311	0.0727	0.111244	0.00290408	0.112047	0.0225006
	A00006530	1	Taok2F		C57BL/6N	Taok2<tm1b(IMPC)Ics>	tm1b	HET	Taok2	Female	16	2017-12-18	NA	Chow	0.2802	0.00187479	0.0011834	0.00969103	0.00993819	0.0890913	0.161241	0.0866317	0.008134	0.150581	0.0578	0.04505	0.0295201	0.02582	0.000470115	0.000501778	0.00134251	0.00109253	0.118474	0.120671	0.103849	0.101662	0.513874	0.00396624	0.00504789	0.00243432	0.00112885	0.00632685	0.00595109	0.08024	0.0781	0.109557	0.00355698	0.119699	0.0288772
	A00006531	1	Taok2F		C57BL/6N	Taok2<tm1b(IMPC)Ics>	tm1b	WT	Taok2	Female	16	2017-12-18	NA	Chow	0.284275	0.00215994	0.00113065	0.00969391	0.00946609	0.086905	0.150616	0.0871783	0.00634674	0.124892	0.05192	0.0340241	0.031724	0.03122	0.000549245	0.000496633	0.00143346	0.00174331	0.115877	0.113437	0.0947392	0.0980187	0.472995	0.00298073	0.00562517	0.00195891	0.000975704	0.00608466	0.00533208	0.07872	0.06823	0.109344	0.00282213	0.102391	0.023366
	A00006532	1	Taok2F		C57BL/6N	Taok2<tm1b(IMPC)Ics>	tm1b	WT	Taok2	Female	16	2017-12-18	NA	Chow	0.3172	0.00177633	0.000877694	0.00986481	0.0101189	0.0901845	0.157421	0.0894557	0.009286	0.147392	0.0757003	0.0424505		0.0296222	0.000664955	0.000588096	0.00161925	0.00136118	0.116401	0.118752	0.105671	0.101298	0.519502	0.00373289	0.0033272	0.00196521	0.00125855	0.00581803	0.005609	0.07995	0.07402	0.103318	0.00364617	0.119699	0.0276019
	A00006533	26	Ppp4cF		C57BL/6N	PPP4C<em1(IMPC)Ics>	em1	HET	PPP4C	Female	26	2017-12-18	NA	Chow	0.2865	0.00199011	0.00133007	0.00770412	0.00774538	0.080164	0.133024	0.0812571	0.00774704	0.13846	0.05292	0.0371669			0.000615878	0.000569237	0.00170653		0.106217	0.108262	0.0912776	0.0870872	0.4823	0.00366185	0.00390012	0.00215949	0.000943855	0.00498529	0.00507257	0.0713278	0.0724209	0.0973881	0.00329082	0.11642	0.0266454
	A00006534	26	Ppp4cF		C57BL/6N	PPP4C<em1(IMPC)Ics>	em1	HET	PPP4C	Female	26	2017-12-18	NA	Chow	0.268302	0.00124033	0.00115894	0.00814019	0.00824431	0.0849009	0.136657	0.0790708	0.00741363	0.133637	0.0743339	0.0363471	0.0293496	0.0287697	0.000484804	0.000568447	0.00127794	0.0013842	0.104646	0.11184		0.0890913	0.4899	0.00477728	0.00392136	0.00185871	0.00109458	0.00519009	0.0052213	0.0732407	0.0762469	0.101522	0.00298376	0.118196	0.0240492
	A00006535	26	Ppp4cF		C57BL/6N	PPP4C<em1(IMPC)Ics>	em1	HET	PPP4C	Female	26	2017-12-18	NA	Chow	0.300991	0.00153489	0.000983441	0.00873688	0.00934301	0.0876338	0.148941	0.0819859	0.00798844	0.142655	0.0659986	0.0384423	0.0324468	0.0338644	0.000634573	0.000577611	0.00155939	0.001695	0.115085	0.117848	0.0940105	0.0863585	0.489268	0.00304061	0.00298208	0.00230867	0.00123643	0.00577205	0.00569011	0.0748804	0.0747438	0.106045	0.00329384	0.127215	0.0262355
	A00006536	26	Ppp4cF		C57BL/6N	PPP4C<em1(IMPC)Ics>	em1	HET	PPP4C	Female	26	2017-12-18	NA	Chow	0.344632	0.000770392	0.00131073	0.00968075	0.00962833	0.0901845	0.147757	0.088818	0.00799184	0.144477	0.0685949	0.0364382		0.0422079	0.000561725	0.000547377		0.00244308	0.1213	0.1224	0.0965611	0.0981098	0.5342	0.00375494	0.00336481	0.00175698	0.00150037	0.00588116	0.00593555	0.0770667	0.0791164	0.111352	0.00374308	0.126532	0.029105
	A00006537	26	Ppp4cF		C57BL/6N	PPP4C<em1(IMPC)Ics>	em1	WT	Ppp4c	Female	24	2017-12-18	NA	Chow	0.312686	0.000808785	0.00138204	0.00878451	0.00862319	0.0832157	0.148983	0.0800729	0.00855961	0.150307	0.0646322	0.0426327		0.0371228	0.0005266	0.000644997		0.00199044	0.117432	0.106786	0.0967433	0.0971077	0.456852	0.00328694	0.00285907	0.00178517	0.00116098	0.00510469	0.00507301	0.0703712	0.0713277	0.101699	0.00331443	0.121886	0.0269187
	A00006538	26	Ppp4cF		C57BL/6N	PPP4C<em1(IMPC)Ics>	em1	WT	Ppp4c	Female	24	2017-12-18	NA	Chow	0.311977	0.00210155	0.00211203	0.00814051	0.00808841	0.083079	0.138293	0.0789797	0.00764622	0.160328	0.0620883	0.0393532	0.0375451		0.000651373	0.00061475	0.00200486		0.108618	0.112322	0.0956502		0.483707	0.00437455	0.00494909	0.00221043	0.000745028	0.00576908	0.00545301	0.0721476	0.0746982	0.106422	0.00333414	0.122569	0.0239188
	A00006539	26	Ppp4cF		C57BL/6N	PPP4C<em1(IMPC)Ics>	em1	WT	Ppp4c	Female	24	2017-12-18	NA	Chow	0.276372	0.00149106	0.00112747	0.00848299	0.00928804	0.0885448	0.145935	0.0795263	0.00842313	0.144842	0.0643134	0.0407197	0.0325018	0.0272621	0.000641784	0.000594182	0.00172805	0.00151116	0.106572	0.116027	0.09333	0.08795	0.499893	0.00397256	0.00471787	0.00247664	0.00104647	0.00567778	0.00521398	0.0732	0.0712366	0.103605	0.00334959	0.124619	0.0267821
	A00006540	26	Ppp4cF		C57BL/6N	PPP4C<em1(IMPC)Ics>	em1	WT	Ppp4c	Female	24	2017-12-18	NA	Chow	0.294164	0.00111666	0.00132296	0.00801381	0.00830885	0.0841448	0.1419	0.0810772				0.0389433	0.0358706		0.000641236	0.000599466	0.00198638		0.114305	0.112297	0.0936461	0.0994762	0.457846	0.00418323	0.0034854	0.00173998	0.00107275	0.00559659	0.00530807	0.0737873	0.0737873	0.104312	0.00272874	0.101298	0.0236961
	A00006541	27	Ppp4cM		C57BL/6N	PPP4C<em1(IMPC)Ics>	em1	HET	PPP4C	Male	21	2017-12-18	NA	Chow	0.268236	0.00140814	0.00205754	0.00735196	0.00764935	0.0826211	0.130814	0.0765202	0.00726706	0.149078	0.0670462	0.0404464	0.0283671	0.0301612	0.000617026	0.000644454	0.00134758	0.0014001	0.103997	0.103762	0.08854	0.0877249	0.47132	0.00463353	0.004438	0.00205905	0.00111278	0.0050142	0.00491816	0.0730585	0.0728763	0.0958713	0.00280176	0.113141	0.0250512
	A00006542	27	Ppp4cM		C57BL/6N	PPP4C<em1(IMPC)Ics>	em1	HET	PPP4C	Male	21	2017-12-18	NA	Chow	0.279904	0.00112381	0.00170111	0.00885903	0.00883603	0.0865407	0.139682	0.0841722	0.0078071	0.140105	0.0593942	0.0415395	0.0317886	0.0297043	0.000614198	0.000621909	0.00167634	0.00120048	0.110517	0.10984	0.0858119	0.0844455	0.456455		0.00362071	0.00227389	0.00131664	0.00535	0.005136	0.0726941	0.0726941	0.112835	0.00295297	0.112457	0.0256904
	A00006543	27	Ppp4cM		C57BL/6N	PPP4C<em1(IMPC)Ics>	em1	HET	PPP4C	Male	21	2017-12-18	NA	Chow	0.2692	0.00197998	0.0026015	0.00863295	0.00850869	0.0845366	0.139012	0.0858119	0.00661695	0.133364	0.0444546	0.0360738	0.0271929	0.0287959	0.000572895	0.000539791	0.00159436	0.00150491	0.112495	0.110687	0.0870872	0.090731					0.00069712	0.004691	0.00444427	0.0684582	0.0665452	0.0962409	0.00247785	0.100979	0.0237759
	A00006544	27	Ppp4cM		C57BL/6N	PPP4C<em1(IMPC)Ics>	em1	HET	PPP4C	Male	21	2017-12-18	NA	Chow	0.259309	0.000798509	0.000761613	0.00711115	0.00737995	0.07383	0.134302	0.072512	0.00642696	0.138556	0.060123	0.0351173	0.0250985	0.0297414	0.000542745	0.000549888	0.00142972	0.00207935	0.107725	0.107633	0.0890913	0.0838078	0.437309	0.00199921	0.00310319	0.0016143	0.000979055	0.00502329	0.00496706	0.0691414	0.0688681	0.101729	0.00320024	0.1162	0.0276019
	A00006545	27	Ppp4cM		C57BL/6N	PPP4C<em1(IMPC)Ics>	em1	WT	Ppp4c	Male	21	2017-12-18	NA	Chow	0.308033	0.00213004	0.00122835	0.00864736	0.00881279	0.0912776	0.144035	0.0889091	0.00860951	0.156684	0.0612161	0.04318	0.0310888	0.0349055	0.000668403	0.000674382	0.00165691	0.00185853	0.115938	0.110705	0.100387	0.0953769	0.495835	0.00294971	0.0054698	0.00231485	0.00123387	0.00528929	0.00511573	0.0761558	0.0718743	0.100572	0.00304178	0.106582	0.023366
	A00006546	27	Ppp4cM		C57BL/6N	PPP4C<em1(IMPC)Ics>	em1	WT	Ppp4c	Male	21	2017-12-18	NA	Chow	0.291163	0.00148456	0.00150214	0.00849235	0.00887602	0.0889091	0.143677	0.0807105	0.00822082	0.157686	0.0640856	0.0429059	0.0270474	0.0357662	0.000629585	0.00064413	0.00138723	0.0018614	0.112061	0.112596	0.10066	0.087816	0.498182	0.0030474	0.00424613	0.00249698	0.00123383	0.00592352	0.00526145	0.0782365	0.0733631	0.106343	0.002565	0.100969	0.0226057
	A00006547	27	Ppp4cM		C57BL/6N	PPP4C<em1(IMPC)Ics>	em1	WT	Ppp4c	Male	21	2017-12-18	NA	Chow	0.293872	0.00129718	0.000808926	0.00909999	0.00916063	0.0870872	0.1507	0.0847187	0.00861241	0.145115	0.06595	0.0392166	0.0309171	0.0329022	0.000667127	0.000704167	0.0016293	0.00214792	0.110779	0.113212	0.0991118	0.0981098	0.470448	0.00365043	0.00358201	0.00178492	0.00131345	0.00548671	0.0052273	0.0713277	0.0703712	0.105733	0.00292005	0.116557	0.0249601
	A00006548	27	Ppp4cM		C57BL/6N	PPP4C<em1(IMPC)Ics>	em1	WT	Ppp4c	Male	20	2017-12-18	NA	Chow		0.00183079	0.00182291	0.00842699	0.00849351	0.0843544	0.146666	0.0821681	0.00800673	0.153951	0.0589387	0.0419039			0.000694259	0.000688823			0.114384	0.109007			0.483232	0.0042012	0.00286706	0.00207515	0.00119155	0.00566919	0.00526185	0.0728763	0.0726941	0.104499	0.00287953	0.107128	0.0250057
	A00006656	2	Taok2M	Pos6375JM8A1_N3	C57BL/6N	Taok2<tm1b(IMPC)Ics>	tm1b	HET	Taok2	Male	16	2018-01-22	NA	Chow	0.437114	0.00171277	0.00120174	0.0136528	0.0135919	0.111553	0.171811	0.110947	0.01222	0.175808	0.0942838	0.0494648	0.05528	0.04489	0.000662652	0.000671851	0.00272765	0.00207027	0.146114	0.145687	0.1185	0.12061	0.592792	0.00507871	0.0039166	0.00263969	0.00224507	0.006625	0.00687	0.07515	0.0852653	0.118606	0.00390971	0.120383	0.0286951
	A00006657	2	Taok2M	Pos6375JM8A1_N3	C57BL/6N	Taok2<tm1b(IMPC)Ics>	tm1b	HET	Taok2	Male	16	2018-01-22	NA	Chow	0.43321	0.00414395	0.00293899	0.01398	0.0126415	0.108604	0.161782	0.1133		0.18657	0.087188	0.0490564	0.0434004	0.0446831	0.000577333	0.000725909	0.002242	0.00161593	0.139444	0.147628	0.128262	0.130813	0.584603	0.00540548	0.00348754	0.00275842		0.006536	0.00662	0.0875	0.08602	0.112776	0.004048	0.13136	0.0273286
	A00006658	2	Taok2M	Pos6375JM8A1_N3	C57BL/6N	Taok2<tm1b(IMPC)Ics>	tm1b	HET	Taok2	Male	16	2018-01-22	NA	Chow	0.426786	0.00309676	0.00283924	0.01245	0.0138416	0.119168	0.170337	0.114	0.01073	0.188295	0.0779853	0.0459153	0.0496005	0.0433366	0.00074486	0.000671098	0.0025623	0.002898	0.145904	0.134587	0.121612	0.124892	0.617397	0.00681368	0.0058021	0.00289414	0.00203434	0.00693032	0.00688216	0.0843544	0.0896379	0.105678	0.00391	0.124983	0.0285129
	A00006659	4	Fam57bM	Pos6374JM8A3.N1	C57BL/6N	Fam57b<tm1a(ICS)>	tm1a	HET	Fam57b	Male	17	2018-01-22	NA	Chow	0.344374	0.00145119	0.00105237	0.009314	0.0107081	0.112573	0.141308	0.09592					0.038128	0.0387845	0.00062739	0.000661432	0.00207066	0.00236896	0.1221	0.1259	0.1127	0.118788	0.518837	0.00490125	0.00565897	0.00290034	0.00161408	0.004952	0.00512156	0.0749123	0.0744733	0.10107	0.002994	0.1164	0.02268
	A00006660	4	Fam57bM	Pos6374JM8A3.N1	C57BL/6N	Fam57b<tm1a(ICS)>	tm1a	HET	Fam57b	Male	17	2018-01-22	NA	Chow	0.394164	0.00132746	0.00110049	0.0112141	0.0122254	0.110413	0.165116	0.103899	0.0115003	0.182022	0.104135	0.0431801	0.04423	0.0436867	0.000741232	0.000753103	0.001703	0.00235908	0.1294	0.133051	0.117695	0.11888	0.566992	0.00446418	0.00415515	0.00271106	0.00160263	0.00581018	0.00555825	0.0825325	0.0799362	0.104213	0.00369627	0.140469	0.0280574
	A00006661	4	Fam57bM	Pos6374JM8A3.N1	C57BL/6N	Fam57b<tm1a(ICS)>	tm1a	HET	Fam57b	Male	17	2018-01-22	NA	Chow	0.403226	0.00134898	0.00236841	0.01115	0.0111598	0.106954	0.15851	0.1091	0.012253	0.192735	0.0878207	0.0431931	0.0419882	0.0482677	0.000765195	0.0007566	0.001478	0.00252645	0.138713	0.132172	0.117331	0.114334	0.588105	0.0069823	0.00369231	0.00304548	0.00206323	0.00562704	0.005304	0.0757914	0.0707811	0.118788	0.003679	0.11806	0.0284218
	A00006662	4	Fam57bM	Control B6N	C57BL/6N	Fam57b<tm1a(ICS)>	tm1a	WT	Fam57b	Male	17	2018-01-22	NA	Chow		0.00135864	0.00114474	0.01216	0.0119064	0.108243	0.165576	0.109686	0.0115439	0.179685	0.107684		0.0456106	0.0471338	0.000792891	0.000760882			0.131643	0.140546	0.128991	0.121886	0.592094	0.006517	0.00740862	0.00293114		0.00664241	0.00696492	0.0770667	0.0836256	0.117513	0.00396207	0.136643	0.0277386
	A00006663	4	Fam57bM	Control B6N	C57BL/6N	Fam57b<tm1a(ICS)>	tm1a	WT	Fam57b	Male	17	2018-01-22	NA	Chow	0.408583	0.00106472	0.00150237	0.01236	0.0117658	0.108742	0.170279	0.108951	0.010356	0.185306	0.0899449		0.0407047	0.0471884	0.000891806	0.000849826	0.00229335	0.00287516	0.13518	0.134922	0.119426	0.115509	0.585867	0.00481933	0.00493556	0.00244213		0.00654755	0.00680419	0.083079	0.0861763	0.119973	0.00394838	0.144568	0.0273286
	A00006664	4	Fam57bM	Control B6N	C57BL/6N	Fam57b<tm1a(ICS)>	tm1a	WT	Fam57b	Male	17	2018-01-22	NA	Chow		0.00206977	0.00189734	0.0121093	0.0128131	0.112665	0.171618	0.106321	0.0112848	0.1804	0.0860219	0.0359417	0.0505422	0.0447163	0.000883462	0.000807953			0.143851	0.140469	0.119404	0.123161	0.627318	0.00440906	0.00467361	0.00258604	0.00180045	0.00685951	0.00660155	0.0910564	0.0873687	0.104105	0.00391435	0.133039	0.0277991
	A00006665	4	Fam57bM	Control B6N	C57BL/6N	Fam57b<tm1a(ICS)>	tm1a	WT	Fam57b	Male	17	2018-01-22	NA	Chow	0.408779	0.00115409	0.00144219	0.0126154	0.012529	0.103859	0.180034	0.107995	0.011997	0.170899	0.105681	0.0397193	0.041948	0.0418953	0.000780276	0.000769834	0.00244191	0.0025226	0.143977	0.141977	0.128627	0.137372	0.548283	0.004313	0.00458549	0.00261376	0.000666783	0.0065423	0.00608058	0.0825438	0.0794413	0.11133	0.00365429	0.123823	0.0293469
	A00006666	3	Fam57bF	Pos6375JM8A1_N3	C57BL/6N	Fam57b<tm1a(ICS)>	tm1a	HET	Fam57b	Female	17	2018-01-22	NA	Chow	0.420378	0.00108393	0.00132481	0.01266	0.01277	0.1147	0.164346	0.1125	0.0106787	0.169802	0.08854	0.035345	0.0499491	0.0489308	0.000780468	0.000796347	0.0030505	0.002327	0.137006	0.137379	0.1064	0.119699	0.574015	0.00566548	0.00421898	0.00252681	0.000751806	0.00575443	0.00616977	0.07745	0.0815208	0.116492	0.003599	0.135427	0.02672
	A00006667	3	Fam57bF	Pos6375JM8A1_N3	C57BL/6N	Fam57b<tm1a(ICS)>	tm1a	HET	Fam57b	Female	17	2018-01-22	NA	Chow	0.367297	0.00134987	0.00206937	0.010236	0.0106358	0.105266	0.138019	0.0980194	0.00831464	0.163243	0.0870872	0.0347074	0.0418098	0.040226	0.000658389	0.000552749	0.00186873	0.00225453	0.131595	0.1282	0.12972	0.1125	0.5832	0.00552325	0.00546081	0.00221695	0.00156432	0.00557204	0.00570142	0.0824018	0.079982	0.0946344	0.002762	0.108768	0.02353
	A00006668	3	Fam57bF	Pos6375JM8A1_N3	C57BL/6N	Fam57b<tm1a(ICS)>	tm1a	HET	Fam57b	Female	17	2018-01-22	NA	Chow	0.41898	0.00321003	0.00204415	0.01248	0.0133863	0.106746	0.180024	0.103298	0.0114999	0.167519	0.0827132	0.046664	0.04776	0.04399	0.000702827	0.000739186	0.00217353	0.00202799	0.141352	0.141147	0.126666	0.118383	0.585005	0.00636826	0.00794118	0.00358851		0.006046	0.0057942	0.0829066	0.0814792	0.110044	0.0035266	0.113972	0.02636
	A00006669	3	Fam57bF	Control B6N	C57BL/6N	Fam57b<tm1a(ICS)>	tm1a	WT	Fam57b	Female	17	2018-01-22	NA	Chow	0.413227	0.00142555	0.00112482	0.0117946	0.0116755	0.100583	0.169139	0.106238	0.0106692	0.1678	0.08302	0.0422683	0.0522635	0.0446563	0.000894638	0.0008283	0.0026914	0.0023241	0.139192	0.131188	0.125347	0.1075	0.589298	0.0051261	0.00542138	0.0025064		0.006142	0.006222	0.08323	0.0877	0.1129	0.00381974	0.13801	0.02971
	A00006670	3	Fam57bF	Control B6N	C57BL/6N	Fam57b<tm1a(ICS)>	tm1a	WT	Fam57b	Female	17	2018-01-22	NA	Chow	0.412785	0.00139503	0.00117781	0.01239	0.01222	0.1093	0.166158	0.1134	0.01162	0.177818	0.0959235	0.0408107	0.0477207	0.0425289	0.000816828	0.000809845	0.00270352	0.00208739	0.140793	0.133955	0.120793	0.12748	0.597515	0.00469931	0.00564493	0.0033		0.00580189	0.00601684	0.0783429	0.0778871	0.104165	0.003685	0.141836	0.02652
	A00006671	3	Fam57bF	Control B6N	C57BL/6N	Fam57b<tm1a(ICS)>	tm1a	WT	Fam57b	Female	17	2018-01-22	NA	Chow	0.406679	0.00191932	0.00205576	0.0128172	0.01345	0.1133	0.179278	0.105488	0.011534	0.17463	0.0929173	0.04391	0.0454	0.0435934	0.000659192	0.000660445	0.00162	0.00202178	0.144971	0.1448	0.127716	0.135186	0.5924	0.00463303	0.00429027	0.00252406	0.00116714	0.0054135	0.00592314	0.07424	0.0795263	0.116791	0.00359547	0.117	0.02841
	A00006713	32	Zg16M		C57BL/6N	Zg16<em1(IMPC)Ics>	em1	WT	Zg16	Male	16	2018-02-19	NA	Chow	0.371554	0.00136528	0.00258048	0.0111824	0.0117575	0.110331	0.145426	0.108598	0.009468	0.162199	0.0792852	0.0392157	0.0371252	0.042466	0.000649082	0.000659845	0.00132591	0.00231621	0.137092	0.133077	0.120833	0.111036	0.56793	0.00910882	0.00557681	0.00351709	0.00292115	0.0064671	0.0073144	0.0832359	0.0914609	0.119839	0.00312329	0.113239	0.023979
	A00006714	32	Zg16M		C57BL/6N	Zg16<em1(IMPC)Ics>	em1	WT	Zg16	Male	16	2018-02-19	NA	Chow	0.417673	0.000514971	0.00182415	0.0140293	0.013457	0.110773	0.185826	0.112492	0.01166	0.185422	0.100286	0.046841	0.0410315	0.0466021	0.000536061	0.000548903	0.00205076	0.0028242	0.1499	0.146505	0.128453	0.129904	0.539724	0.00372621	0.00189375	0.00185552	0.000470207	0.00581186	0.00596859	0.0784207	0.0796499	0.0960464	0.00340245	0.114573	0.0266885
	A00006715	32	Zg16M		C57BL/6N	Zg16<em1(IMPC)Ics>	em1	WT	Zg16	Male	16	2018-02-19	NA	Chow	0.39459	0.00145481	0.00107972	0.01186	0.01325	0.1168	0.151905	0.1056	0.01224	0.182519	0.100422	0.0472041	0.0421434	0.0382634	0.000674073	0.000740461	0.00205461	0.00226985	0.146982	0.138261	0.127727	0.121558	0.578568	0.00521066	0.00553246	0.00297342	0.00174618	0.00612457	0.0063011	0.0797139	0.0836368	0.117969	0.00348524	0.11882	0.0240492
	A00006716	32	Zg16M		C57BL/6N	Zg16<em1(IMPC)Ics>	em1	WT	Zg16	Male	16	2018-02-19	NA	Chow	0.437631	0.00279276	0.00209112	0.0123379	0.013142	0.11089	0.174724	0.105685	0.01357	0.2008	0.0899896	0.0539216	0.0467059	0.0485236	0.000707056	0.000719217	0.00216802	0.00184787	0.142414	0.142547	0.133896	0.125913	0.56681	0.00518124	0.00609528	0.00297644	0.00164089	0.00580528	0.00595836	0.0799193	0.0809598	0.11083	0.00395247	0.130672	0.0278825
	A00006717	32	Zg16M		C57BL/6N	Zg16<em1(IMPC)Ics>	em1	WT	Zg16	Male	16	2018-02-19	NA	Chow	0.388308	0.00218368	0.00126227	0.0120533	0.0126582	0.112134	0.169391	0.109644	0.01187	0.181793	0.108314	0.0410312	0.0393374	0.0406984	0.000720615	0.000637609	0.00198608	0.00242735	0.138301	0.135905	0.130267	0.119782	0.57413	0.00627562	0.00622919	0.0033644	0.0016696	0.00535947	0.00587541	0.0755656	0.0817144	0.106355	0.00366775	0.128809	0.0251425
	A00006718	32	Zg16M		C57BL/6N	Zg16<em1(IMPC)Ics>	em1	HET	Zg16	Male	16	2018-02-19	NA	Chow	0.407191	0.0026296	0.00326392	0.0130568	0.0124639	0.112125	0.154695	0.1211	0.01068	0.187236	0.0887196	0.0446623	0.0427572	0.0430006	0.000787622	0.000802893	0.00249947	0.00184067	0.146393	0.142192	0.124824	0.12301	0.594433	0.0111919	0.00600982	0.00373042		0.00585125	0.00638199	0.0824294	0.087331	0.109433	0.00401786	0.134386	0.03006
	A00006719	32	Zg16M		C57BL/6N	Zg16<em1(IMPC)Ics>	em1	HET	Zg16	Male	16	2018-02-19	NA	Chow	0.41207	0.00120607	0.00192299	0.0121501	0.0122575	0.113851	0.157492	0.110599	0.01236	0.193768	0.0928988	0.0457062	0.043037	0.0479811	0.00089736	0.000768686	0.00176638	0.00261226	0.134165	0.1324	0.125187	0.1216	0.585286	0.00586341	0.00267599	0.00218906		0.00570882	0.00593751	0.0744913	0.0797582	0.119591	0.00352271	0.1069	0.0243229
	A00006720	32	Zg16M		C57BL/6N	Zg16<em1(IMPC)Ics>	em1	HET	Zg16	Male	16	2018-02-19	NA	Chow	0.418717	0.00210642	0.00136881	0.01174	0.0120941	0.110331	0.164546	0.107044	0.01157	0.194131	0.0932553	0.0475672	0.0461634	0.0456589	0.000867916	0.000907433	0.00190939	0.0029378	0.13556	0.140502	0.12301	0.121196	0.611857	0.00655981	0.009217	0.00423245	0.00239837	0.005894	0.00610088	0.0834633	0.0860891	0.1035	0.00381572	0.139196	0.0240492
	A00006721	32	Zg16M		C57BL/6N	Zg16<em1(IMPC)Ics>	em1	HET	Zg16	Male	16	2018-02-19	NA	Chow	0.42354	0.00205876	0.00168561	0.0116088	0.0115708	0.108715	0.15596	0.108569	0.01179	0.17795	0.104267	0.0439601	0.0444568	0.0493751	0.000784921	0.000804133	0.00187049	0.00268187	0.138752	0.139503	0.130685	0.123599	0.634017	0.00654003	0.0064953	0.00359167	0.00252376	0.00661437	0.00694373	0.0826149	0.0881834	0.107502	0.004191	0.129812	0.0254171
	A00006772	28	Gdpd3M		C57BL/6N	Gdpd3<em1(ICS)>	em1	HET	Gdpd3	Male	16	2018-03-05	NA	Chow	0.4474	0.0026926	0.00221919	0.014008	0.0134146	0.113505	0.176354	0.111501	0.0123479	0.167616	0.086905	0.0509695		0.0493233	0.000820006	0.000753712		0.0021583	0.146591	0.145914		0.12644	0.58856	0.00333863	0.00542702	0.00372975	0.000272938	0.00730027	0.00676847	0.0843544	0.0874516	0.112427	0.00414271	0.125347	0.0287862
	A00006773	28	Gdpd3M		C57BL/6N	Gdpd3<em1(ICS)>	em1	HET	Gdpd3	Male	16	2018-03-05	NA	Chow	0.442121	0.00166408	0.0030668	0.0127917	0.0130921	0.108586	0.174374	0.112867	0.011605	0.187474	0.0828057	0.0467351	0.0468469	0.0457838	0.000820118	0.000879213	0.00231728	0.00258073	0.146844	0.145414	0.129538	0.124072	0.658287	0.00574954	0.00538111	0.00349299	0.00333159	0.00676571	0.00701272	0.0821681	0.0826235	0.121891	0.0036433	0.12808	0.0280118
	A00006774	28	Gdpd3M		C57BL/6N	Gdpd3<em1(ICS)>	em1	HET	Gdpd3	Male	16	2018-03-05	NA	Chow	0.443838	0.00175048	0.00161052	0.0147938	0.0145828	0.119973	0.181307	0.1156	0.0107487	0.17627	0.0885448	0.0346239	0.03922	0.0515733	0.000764141	0.000772062	0.00193935	0.00316427	0.147636	0.144928	0.136097	0.141289	0.655611	0.00545918	0.00906634	0.00498986	0.00329678	0.00715703	0.00675424	0.0850528	0.0837697	0.113087	0.00363422	0.135461	0.0255708
	A00006875	31	Zg16F		C57BL/6N	Zg16<em1(IMPC)Ics>	em1	WT	Zg16	Female	16	2018-04-03	NA	Chow	0.388548	0.0020867	0.00186301	0.012542	0.0138308	0.109402	0.1923	0.104374	0.01072	0.167642	0.0928017	0.0384895	0.0399751	0.0384027	0.000626	0.00061968	0.00167396	0.00157692	0.145668	0.1449	0.128816	0.1192	0.56685	0.00563962	0.00578126	0.00317296	0.00291173	0.00631805	0.00681912	0.078896	0.0888601	0.114827	0.00373	0.1332	0.0265088
	A00006876	31	Zg16F		C57BL/6N	Zg16<em1(IMPC)Ics>	em1	WT	Zg16	Female	16	2018-04-03	NA	Chow	0.390579	0.00307621	0.00143293	0.0130431	0.0132582	0.109869	0.189	0.107449	0.0101	0.159659	0.0919853	0.0330428	0.0420132	0.0395371	0.0006309	0.0006797	0.00255052	0.00251284	0.139164	0.140939	0.119744	0.128816	0.556692	0.00587331	0.00934677	0.00244353		0.0069433	0.00693739	0.08707	0.0873854	0.116987	0.00325581	0.115709	0.0241858
	A00006877	31	Zg16F		C57BL/6N	Zg16<em1(IMPC)Ics>	em1	WT	Zg16	Female	16	2018-04-03	NA	Chow	0.4134	0.0015985	0.00174489	0.01238	0.0132021	0.1081	0.1775	0.106697	0.01028	0.170545	0.0900803	0.0437545	0.0450364	0.04577	0.000668159	0.00068954	0.00235726	0.00241759	0.137019	0.140421	0.129904	0.125913	0.543421	0.00498259	0.00431595	0.00286877	0.00107144	0.00601402	0.00620886	0.0792404	0.0845684	0.09743	0.00324896	0.120539	0.0224161
	A00006878	31	Zg16F		C57BL/6N	Zg16<em1(IMPC)Ics>	em1	WT	Zg16	Female	16	2018-04-03	NA	Chow	0.385682	0.000936121	0.00092654	0.0124373	0.01411	0.1075	0.1876	0.101268	0.01017	0.164989	0.09821	0.036814	0.0423911	0.03679	0.0006197	0.000634525	0.00187845	0.00166508	0.137256	0.142496	0.123736	0.129541	0.535785	0.00489106	0.00317453	0.00190149		0.00620679	0.00519	0.0795264	0.07657	0.112095	0.00302938	0.1096	0.0252057
	A00006879	31	Zg16F		C57BL/6N	Zg16<em1(IMPC)Ics>	em1	WT	Zg16	Female	16	2018-04-03	NA	Chow	0.385664	0.00279541		0.01103			0.1695	0.0976097	0.010612	0.162199	0.0859981	0.0410312	0.0428572	0.0414338	0.000686106	0.000672179	0.00202493	0.00266987	0.136084	0.1292	0.118656	0.120961	0.536573	0.00642315	0.00534883	0.00234134		0.00544816	0.00590588	0.0772491	0.0834907	0.107679	0.00318872	0.125848	0.0265088
	A00006880	31	Zg16F		C57BL/6N	Zg16<em1(IMPC)Ics>	em1	HET	Zg16	Female	16	2018-04-03	NA	Chow		0.0012403	0.00109367	0.01214	0.0120739	0.109683	0.1712	0.111846					0.0394404	0.04305	0.0006417	0.00063664	0.00221085	0.00263437	0.134486	0.136906	0.119091	0.1128	0.551977	0.00666337	0.00696769	0.00279647		0.00547431	0.00570204	0.0729674	0.0807453	0.108697	0.00340282	0.129356	0.0253252
	A00006881	31	Zg16F		C57BL/6N	Zg16<em1(IMPC)Ics>	em1	HET	Zg16	Female	16	2018-04-03	NA	Chow		0.0051227	0.0022596	0.0117588	0.0127235	0.111588	0.1749	0.102321	0.012958	0.174899	0.0957953	0.04421			0.000696359	0.000668301	0.0023848	0.001504	0.136861	0.141522			0.580581	0.00883655	0.0118177	0.00424401		0.00544925	0.00566094	0.0774967	0.0798995	0.08869	0.0035736	0.1208	0.0258711
	A00006882	31	Zg16F		C57BL/6N	Zg16<em1(IMPC)Ics>	em1	HET	Zg16	Female	16	2018-04-03	NA	Chow	0.402147	0.00139378	0.00192836	0.0112026	0.0116393	0.106953	0.1635	0.1053	0.009845	0.165193	0.093346	0.0383987	0.0436115	0.0494279	0.0007473	0.0007555	0.00228666	0.00233202	0.132667	0.135335	0.121649	0.118111	0.583905	0.00766287	0.00413661	0.00228026	0.00266892	0.00572551	0.006484	0.0789097	0.0865133	0.11118	0.003506	0.128453	0.0238677
	A00006883	31	Zg16F		C57BL/6N	Zg16<em1(IMPC)Ics>	em1	HET	Zg16	Female	16	2018-04-03	NA	Chow		0.00132559	0.000805281			0.1021		0.100671	0.00975	0.17526	0.09326	0.0340414			0.000806	0.000573859	0.00324	0.0019758						0.00708877	0.00760096	0.00315463		0.006356	0.00605183	0.0812538	0.0810217	0.09604	0.00322594	0.131058	0.0233382
	A00006884	31	Zg16F		C57BL/6N	Zg16<em1(IMPC)Ics>	em1	HET	Zg16	Female	16	2018-04-03	NA	Chow	0.4279	0.00219133	0.00161446	0.0121229	0.0129644	0.114302		0.108858	0.01052	0.164648	0.0961582	0.033406	0.04775	0.04852	0.000688029	0.00075153	0.00283026	0.002693	0.137731	0.141943	0.1387	0.122466	0.593619	0.00596407	0.00574625	0.00302707		0.005657	0.00582333	0.0764812	0.0843178	0.109063	0.00315878	0.12683	0.0240554
	A00006885	49	MvpP45F		C57BL/6N	Mvp<Gt(IST10954E2)Tigm>	Gt(IST10954E2)Tigm	HOM	Mvp	Female	6	2018-04-06	NA	Chow	0.400837	0.00124113	0.00109354	0.01196	0.0136734	0.114051	0.166158	0.103302	0.00904988	0.153951	0.0952858	0.0308813	0.0454071	0.0413269	0.000659391	0.0006809	0.00267677	0.00191243	0.1282	0.134933	0.121886	0.118424	0.627709	0.00426292	0.00561093	0.00404191	0.000431289	0.00662912		0.0808927		0.111795	0.00321477	0.118971	0.0240492
	A00006886	49	MvpP45F		C57BL/6N	Mvp<Gt(IST10954E2)Tigm>	Gt(IST10954E2)Tigm	WT	Mvp	Female	6	2018-04-06	NA	Chow	0.365715	0.00100873	0.00110643	0.0112991	0.01149	0.103627	0.16419	0.102111	0.00780738	0.163141	0.0825976	0.0315195	0.0407297	0.0413799	0.000480154	0.000516902	0.00243066		0.131187	0.1269	0.115873		0.609139	0.00343684	0.00489198	0.0047141		0.006588	0.006711	0.0843658	0.08726	0.116655	0.00288321	0.121457	0.0186857
	A00006887	50	Mvpp45M		C57BL/6N	Mvp<Gt(IST10954E2)Tigm>	Gt(IST10954E2)Tigm	HOM	Mvp	Male	6	2018-04-06	NA	Chow	0.414007	0.00279749	0.00192472	0.0131366	0.0126146	0.108039	0.172178	0.105306	0.00881811	0.162332		0.0369865	0.0433385	0.0402508	0.000508645	0.00051681	0.00145119	0.00241049	0.13924	0.146459	0.133364	0.126076	0.591963	0.00506775	0.00652473	0.00505439	0.000997722	0.00733177	0.006897		0.0825325	0.11898
	A00006888	50	Mvpp45M		C57BL/6N	Mvp<Gt(IST10954E2)Tigm>	Gt(IST10954E2)Tigm	HET	Mvp	Male	6	2018-04-06	NA	Chow	0.423379	0.000816967	0.00175439	0.0133868	0.012878	0.11059	0.170562	0.109315	0.00892721	0.155591	0.0834442	0.0359382	0.04551	0.0481282	0.000712756	0.000741228	0.00252444	0.00288629	0.142535	0.145842	0.11396	0.125985	0.647622	0.0046133	0.0052893	0.00405589	0.00337606	0.00736217	0.00718343	0.083489	0.0838078	0.125741	0.0029423	0.114507	0.021226
	A00006889	50	Mvpp45M		C57BL/6N	Mvp<Gt(IST10954E2)Tigm>	Gt(IST10954E2)Tigm	WT	Mvp	Male	6	2018-04-06	NA	Chow	0.445719	0.00215743	0.00209966	0.0134689	0.0133926	0.118788	0.163726	0.115054	0.0091195	0.157049	0.0825325	0.0359381						0.00263276	0.143199	0.139549	0.11724	0.118333	0.60695			0.00382468	0.00179258	0.00690855	0.00661926	0.0836256	0.0854475	0.1192	0.00313665	0.124801	0.0239581
	A00006890	50	Mvpp45M		C57BL/6N	Mvp<Gt(IST10954E2)Tigm>	Gt(IST10954E2)Tigm	WT	Mvp	Male	6	2018-04-06	NA	Chow	0.445599	0.00153458	0.00153969	0.01481	0.0139164	0.112047	0.194002	0.115054	0.0114145	0.164792	0.0808927	0.0460946	0.0496099	0.0509183	0.000674988	0.000642344		0.00193734	0.146608	0.145725	0.117	0.122068	0.652388	0.00425967	0.00562995	0.00416916		0.007424	0.0081572	0.0870872	0.0921886	0.124382
	A00006891	49	MvpP45F		C57BL/6N	Mvp<Gt(IST10954E2)Tigm>	Gt(IST10954E2)Tigm	WT	Mvp	Female	6	2018-04-06	NA	Chow	0.356897	0.000854637	0.00117377	0.0119877	0.0117242	0.103302	0.163702	0.102482	0.00817548	0.150307	0.0819176	0.039171	0.0379555	0.0434147	0.000673594	0.000610881	0.00137796	0.00245208	0.130528	0.128004	0.120793	0.110134	0.559182	0.00335364	0.00545766	0.00277121	0.00291053	0.00723003	0.00708527	0.0850831	0.0863585	0.117521	0.00284969	0.109315	0.0205876
	A00006892	50	Mvpp45M		C57BL/6N	Mvp<Gt(IST10954E2)Tigm>	Gt(IST10954E2)Tigm	HOM	Mvp	Male	6	2018-04-06	NA	Chow	0.407961	0.000698018	0.000856428	0.013582	0.0138225	0.107402	0.189131	0.107948	0.00949134	0.163425	0.0863585	0.042452	0.0343891	0.0469083	0.000662569	0.000633558	0.00227052	0.00288192	0.1475	0.1452	0.139649	0.131724	0.576813	0.00199712	0.00392227	0.00307292		0.00778622	0.00697467	0.0860852	0.0797996	0.126974	0.0031224	0.110681	0.0241858
	A00006893	50	Mvpp45M		C57BL/6N	Mvp<Gt(IST10954E2)Tigm>	Gt(IST10954E2)Tigm	HET	Mvp	Male	6	2018-04-06	NA	Chow	0.415256	0.000389951	0.00136479	0.0129278	0.0119925	0.0994762	0.186208	0.106035	0.00827666	0.157959		0.0362578	0.0421802	0.046874	0.000556234	0.000554923	0.00274998	0.00286769	0.144484	0.146814		0.1379	0.560416	0.00340179	0.00360114	0.00285067		0.00721583	0.00731288	0.0845366	0.0850831	0.124989	0.00304746	0.122432	0.0215896
	A00006894	50	Mvpp45M		C57BL/6N	Mvp<Gt(IST10954E2)Tigm>	Gt(IST10954E2)Tigm	HOM	Mvp	Male	6	2018-04-06	NA	Chow	0.418337	0.00112308	0.00135612	0.0142646	0.0127389	0.103302	0.176677	0.111228	0.0101439	0.156502	0.0794352	0.0434602	0.04643	0.0436301	0.00060968	0.000587556	0.00175533	0.00195558	0.139467	0.141212	0.120793	0.130084	0.6414	0.00476816	0.00361603	0.00510691		0.00770472	0.0072746	0.0858119	0.0843544	0.123529	0.00319867	0.117331	0.0222273
	A00006895	50	Mvpp45M		C57BL/6N	Mvp<Gt(IST10954E2)Tigm>	Gt(IST10954E2)Tigm	HET	Mvp	Male	6	2018-04-06	NA	Chow	0.423985	0.000607342	0.000888771	0.0128802	0.0117737	0.106217	0.167308	0.112867	0.00981773	0.17217	0.0763835	0.040629	0.0525609	0.0456422			0.00303873	0.00243108	0.137528	0.139487	0.111774	0.122797	0.646411	0.00260708	0.00145824	0.00301409	0.00133579	0.00748665	0.008487	0.0843544	0.0900023	0.1294		0.116693	0.022956
	A00006897	50	Mvpp45M		C57BL/6N	Mvp<Gt(IST10954E2)Tigm>	Gt(IST10954E2)Tigm	WT	Mvp	Male	6	2018-04-06	NA	Chow	0.427206	0.00265897	0.00147082	0.0135333	0.0135196	0.11059	0.183658	0.106582	0.010232	0.167661	0.0794352	0.0414065	0.0492366	0.0433359	0.000623169	0.000597547	0.00219887	0.0024094	0.141621	0.145379	0.126805	0.124619	0.640309	0.00548125	0.0108119	0.00513953	0.00308833	0.00729986	0.00692015	0.086061	0.08359	0.121006	0.00338885	0.117818	0.022363
	A00006898	49	MvpP45F		C57BL/6N	Mvp<Gt(IST10954E2)Tigm>	Gt(IST10954E2)Tigm	HOM	Mvp	Female	6	2018-04-06	NA	Chow	0.442522	0.00177101	0.00252137	0.01474	0.01317	0.118424	0.1777	0.115873	0.0111	0.173446	0.0921886	0.0467337	0.0438316		0.000644446	0.000619735	0.00196		0.1415	0.1463	0.134	0.136643	0.603061		0.00298545	0.00491012	0.00071333	0.00653267	0.00668433	0.0828057	0.0821681	0.108131			0.0253651
	A00006899	49	MvpP45F		C57BL/6N	Mvp<Gt(IST10954E2)Tigm>	Gt(IST10954E2)Tigm	HOM	Mvp	Female	6	2018-04-06	NA	Chow	0.402986	0.00164175	0.0019893	0.01378	0.0142986	0.113687	0.177818	0.11396	0.00886187	0.150672	0.0685038	0.0331587	0.0399993	0.0445738	0.000666316	0.000664984	0.00243185		0.1428	0.144606	0.119882		0.5677	0.00555533	0.00514473	0.00372219		0.00719681	0.007435	0.0858119	0.09201	0.121704	0.00324691	0.115327	0.0224095
	A00006900	49	MvpP45F		C57BL/6N	Mvp<Gt(IST10954E2)Tigm>	Gt(IST10954E2)Tigm	WT	Mvp	Female	6	2018-04-06	NA	Chow	0.377681	0.00029708	0.00122644	0.01206	0.0110291	0.104942	0.161764	0.113141					0.0334			0.000648402	0.00230675		0.1436	0.139377	0.1344		0.608791	0.00711191	0.00715593	0.00424937		0.00788257	0.00780691	0.0896379	0.0927351		0.003311	0.127625	0.0222728
	A00006901	49	MvpP45F		C57BL/6N	Mvp<Gt(IST10954E2)Tigm>	Gt(IST10954E2)Tigm	HOM	Mvp	Female	6	2018-04-06	NA	Chow	0.390292	0.00114772	0.00153264	0.01195	0.0130752	0.117513	0.1645	0.108768	0.00839387	0.160875	0.0823958	0.032931	0.0433867	0.0436236	0.000579994	0.000612283	0.00264579	0.00293242	0.128004	0.134819	0.118424	0.115509	0.634372	0.00543536	0.00742498	0.00500694		0.007057	0.00636483	0.0847187	0.0796174	0.116446	0.00307377	0.116056	0.0211797
	A00006902	49	MvpP45F		C57BL/6N	Mvp<Gt(IST10954E2)Tigm>	Gt(IST10954E2)Tigm	HET	Mvp	Female	6	2018-04-06	NA	Chow	0.391555	0.00141436	0.00184194	0.01161	0.0121593	0.110227	0.16636	0.103029	0.00921699	0.158779	0.083079	0.0364847		0.0471133	0.000591054	0.000541606	0.00175978	0.00247868	0.135249	0.13643	0.124072		0.592519	0.00466118	0.00589928	0.00423524	0.00334384	0.00623	0.00634025	0.0818037	0.08007	0.114918	0.00325742	0.11601	0.0226828
	A00006903	50	Mvpp45M		C57BL/6N	Mvp<Gt(IST10954E2)Tigm>	Gt(IST10954E2)Tigm	HET	Mvp	Male	6	2018-04-06	NA	Chow	0.430594	0.00110169	0.00159372	0.01436	0.01336	0.114234	0.179592	0.116967	0.01016	0.17217	0.0838078	0.0439991	0.0444517	0.0491423	0.000736346	0.000751325	0.002443	0.00278706	0.1467	0.143139	0.128627	0.122159	0.624303	0.00436358	0.00503386		0.00106109	0.00697304	0.00712001	0.083079	0.0847187	0.123949	0.00348938
	A00006904	50	Mvpp45M		C57BL/6N	Mvp<Gt(IST10954E2)Tigm>	Gt(IST10954E2)Tigm	HET	Mvp	Male	6	2018-04-06	NA	Chow	0.420093			0.0120093	0.0126248	0.113869	0.1568	0.106308					0.0469081	0.0484477			0.0025028	0.00275324	0.1361	0.14029	0.117513	0.1142	0.611626	0.00360701	0.00382245	0.00284971	0.00144071	0.007112	0.00653598	0.07871	0.08044	0.122979	0.00307791	0.109861	0.0212252
	A00006905	49	MvpP45F		C57BL/6N	Mvp<Gt(IST10954E2)Tigm>	Gt(IST10954E2)Tigm	HET	Mvp	Female	6	2018-04-06	NA	Chow	0.438692	0.0023489	0.000640871	0.0141459	0.0147229	0.115873	0.17861	0.110681	0.00987376	0.1684	0.0896379	0.03648			0.000702109	0.000597709	0.00302		0.141513	0.145	0.127169	0.125347	0.612156	0.0021466	0.00456824	0.00289493	0.000552852	0.00791912	0.00791522	0.0882715	0.0876338	0.141648	0.00325715	0.1057	0.0211373
	A00006906	49	MvpP45F		C57BL/6N	Mvp<Gt(IST10954E2)Tigm>	Gt(IST10954E2)Tigm	HET	Mvp	Female	6	2018-04-06	NA	Chow	0.364402	0.00124806	0.00130936	0.0130812	0.0120937	0.1003	0.179003	0.105488		0.147575	0.0736051	0.0333409	0.0400374	0.0342671	0.000484042		0.00188446	0.00188225	0.136564	0.143736	0.11396	0.128171	0.565858	0.00494887	0.00339514	0.00425553	0.00336595	0.00695496	0.00699238	0.0814393	0.0823503	0.124491	0.00270698	0.11396	0.0226828
	A00006907	49	MvpP45F		C57BL/6N	Mvp<Gt(IST10954E2)Tigm>	Gt(IST10954E2)Tigm	HET	Mvp	Female	6	2018-04-06	NA	Chow	0.43145	0.00181732	0.00198224	0.0145493	0.0132483	0.109041	0.165069	0.120793	0.00914733	0.157413	0.0863585	0.0342519	0.0416666		0.000678345	0.000657238	0.00189424	0.00297383	0.141248	0.136574	0.125438	0.120246	0.600938	0.00642129	0.00795377	0.00472311	0.00110221	0.00738409	0.0070774	0.0858119	0.0856297	0.118638	0.00335834	0.120064	0.0202232
	A00006908	50	Mvpp45M		C57BL/6N	Mvp<Gt(IST10954E2)Tigm>	Gt(IST10954E2)Tigm	WT	Mvp	Male	6	2018-04-06	NA	Chow	0.41352	0.00256393	0.00181002	0.0130939	0.01214	0.103667	0.163153	0.113414	0.00902875	0.165429	0.0776133	0.0371672	0.0476535	0.0446765			0.00250366	0.00249717	0.1333	0.140627	0.124619	0.131997	0.63245			0.00511453	0.00275396	0.00704006	0.00673184	0.0838078	0.0834434	0.121002	0.00334115	0.119335	0.0215896
	A00006909	50	Mvpp45M		C57BL/6N	Mvp<Gt(IST10954E2)Tigm>	Gt(IST10954E2)Tigm	HOM	Mvp	Male	6	2018-04-06	NA	Chow	0.379127	0.00102208	0.00235024	0.0128007	0.01174		0.182384	0.101116							0.000511506	0.000535619	0.00203195	0.00248086	0.142109	0.141314	0.135003	0.126258	0.593133	0.00431437	0.0072274	0.00447862	0.00169768		0.00716263		0.0821225	0.131307
	A00007019	62		129	C57BL/6N	Spn<em1(IMPC)Ics>	em1	HET	Spn	Male	16	2018-05-22	NA	Chow	0.386743	0.0030305	0.00250598	0.01169	0.01154	0.1075	0.139982	0.1083	0.0111943	0.194314	0.0714846	0.043216	0.03729	0.03883	0.000722877	0.000753317	0.00164164	0.00216371	0.131471	0.1371	0.121	0.1253	0.561814	0.00572178	0.00565515	0.00229718	0.00149616	0.004894	0.004671	0.06714	0.06978	0.108196	0.00426469	0.141074	0.0260964
	A00007020	62		130	C57BL/6N	Spn<em1(IMPC)Ics>	em1	HET	Spn	Male	16	2018-05-22	NA	Chow	0.38881	0.000127167	0.00112484	0.01209	0.01274	0.117612	0.150711	0.12193	0.0118185	0.17365	0.0895463	0.0395854	0.04756	0.03578	0.000659125	0.000715377	0.0015865	0.00132649	0.136919	0.133562	0.1094	0.122691	0.543	0.00476431	0.000949892	0.0023545	0.000235212	0.005672	0.005759	0.0777	0.07919	0.114651	0.00403457	0.1437	0.0277778
	A00007021	62		1	C57BL/6N	Spn<em1(IMPC)Ics>	em1	WT	Spn	Male	16	2018-05-22	NA	Chow	0.385064	0.0013555	0.00232816	0.0124223	0.01104	0.107785	0.153294	0.114302					0.03997	0.0383474	0.000609992	0.000638355		0.00124491	0.135687	0.13258	0.1222	0.1078	0.556807	0.00736292	0.00448781	0.0025943	0.0005748	0.004886	0.005206	0.07221	0.0762	0.11034	0.00437809	0.1275	0.0269608
	A00007022	62		2	C57BL/6N	Spn<em1(IMPC)Ics>	em1	WT	Spn	Male	16	2018-05-22	NA	Chow																							0.577409	0.00690206	0.00392531	0.0023387	0.00262984	0.004923	0.005632	0.07489	0.07965	0.114379	0.00346293	0.119027	0.0265523
	A00007061	62			C57BL/6N	Spn<em1(IMPC)Ics>	em1	HET	Spn	Male	16	2018-06-04	NA	Chow	0.375821	0.00194095	0.00134749	0.0123862	0.01212	0.111588	0.163177	0.109949	0.0119333	0.177174	0.091441	0.0468608	0.0344067	0.0366648	0.000685071	0.000544384	0.0016052	0.0019254	0.126617	0.126402	0.111	0.1147	0.58002	0.00578306	0.00567068	0.00268482	0.001134	0.005463	0.005616	0.06931	0.07484	0.116013	0.00451642	0.148592	0.0303195
	A00007062	62			C57BL/6N	Spn<em1(IMPC)Ics>	em1	WT	Spn	Male	16	2018-06-04	NA	Chow	0.41212	0.00131376	0.00145189	0.01225	0.01231	0.114306	0.15632	0.115392	0.0105579	0.171452	0.0968846	0.0386747	0.0445049	0.0424115	0.000742629	0.000694829	0.00161525	0.00215046	0.1396	0.129287	0.115767	0.1031	0.604934	0.00633865	0.00481183	0.00346145	0.00291398	0.005552	0.005489	0.08164	0.07511	0.114016	0.00443821	0.135529	0.0243736
	A00007063	62			C57BL/6N	Spn<em1(IMPC)Ics>	em1	WT	Spn	Male	16	2018-06-04	NA	Chow	0.386825	0.001954	0.00173155	0.011418	0.0112589	0.105593	0.1558	0.102328	0.00981363	0.171302	0.0780363	0.0424845	0.0390354	0.0395001	0.000695459	0.000602514	0.00154631	0.00153755	0.128066	0.136664	0.122293	0.127148	0.567643	0.00559606	0.00646329	0.00270343	0.00018736	0.00524343	0.00485651	0.0780151	0.0737515	0.102578	0.00470903	0.148864	0.0266885
	A00007064	62			C57BL/6N	Spn<em1(IMPC)Ics>	em1	WT	Spn	Male	16	2018-06-04	NA	Chow	0.401453	0.00199852	0.00126026	0.0110122	0.0114979	0.108155	0.157631	0.106409	0.0108315	0.1861	0.09717	0.0430318	0.0414934	0.0371984	0.000753614	0.000674958	0.00191928	0.00179313	0.128643	0.136996	0.126548	0.1136	0.56887	0.00512617	0.00529309	0.00228376	0.0018134	0.00515375	0.00518744	0.0716651	0.073298	0.111837	0.00442184	0.148456	0.0300472
	A00007092	64	Slx1bM		C57BL/6N	Slx1b<em1(IMPC)Ics>	em1	HET	Slx1b	Male	17	2018-06-18	NA	Chow	0.435406	0.00208987	0.00182532	0.0137679	0.01413	0.117026	0.182165	0.114302	0.0126643	0.183159	0.0917277	0.0525627	0.0408902	0.04487	0.000711987	0.000719892	0.001676	0.00194179	0.136321	0.141113	0.135	0.1314	0.610733	0.00452947	0.00450253	0.00290622	0.000457546	0.00589114	0.00507165	0.0808273	0.0703951	0.114651	0.00481798	0.133896	0.0326797
	A00007093	64	Slx1bM		C57BL/6N	Slx1b<em1(IMPC)Ics>	em1	HET	Slx1b	Male	17	2018-06-18	NA	Chow	0.414267	0.00435171	0.00247279	0.0135	0.0137	0.117306	0.160359	0.110295					0.0399349	0.0410153	0.000716182	0.000648632	0.00227915	0.00121399	0.133511	0.129136	0.1277	0.1238	0.629975	0.00748715	0.0122929	0.0034896	0.000175108	0.0055917	0.00502354	0.0829138	0.0726624	0.11101	0.00525592	0.140869	0.03391
	A00007094	64	Slx1bM		C57BL/6N	Slx1b<em1(IMPC)Ics>	em1	HET	Slx1b	Male	17	2018-06-18	NA	Chow	0.438979	0.00311696	0.00273316	0.0133777	0.01303	0.115416	0.166331	0.114029	0.0119684	0.167234	0.0890121	0.0428564	0.0451835	0.0397584	0.000777569	0.000808866	0.00215001	0.00312474	0.134063	0.131565	0.113225	0.128834	0.682087	0.0080408	0.00909042	0.00526615	0.00466718	0.00590982	0.00617367	0.0748401	0.0778337	0.123075	0.00512079	0.130358	0.0273311
	A00007095	64	Slx1bM		C57BL/6N	Slx1b<em1(IMPC)Ics>	em1	HET	Slx1b	Male	17	2018-06-18	NA	Chow	0.444593	0.00192724	0.00217541	0.0122655	0.0127852	0.115762	0.176941	0.105958	0.0118309	0.189965	0.0914414	0.0468417	0.0442076	0.0442942	0.0008677	0.000831792	0.0024596	0.00273682	0.142259	0.138725	0.127092	0.125755	0.6152	0.00848447	0.0078951	0.00362889	0.00334804	0.00551438	0.00551313	0.074568	0.0756566	0.118555	0.00516003	0.149499	0.0286855
	A00007096	64	Slx1bM		C57BL/6N	Slx1b<em1(IMPC)Ics>	em1	HET	Slx1b	Male	17	2018-06-18	NA	Chow	0.403184	0.00130839		0.0105194	0.0108705	0.10662	0.162974	0.103431	0.0110101	0.162248	0.0871956	0.0385049	0.0391537		0.000841505	0.00079864	0.00158961	0.00220961	0.132522	0.121837	0.123559	0.122194	0.622033	0.00987807	0.00521919	0.00364582	0.00237515	0.00432655	0.00432356	0.0662222	0.06722	0.101035	0.00489755	0.150361	0.0303649
	A00007097	64	Slx1bM		C57BL/6N	Slx1b<em1(IMPC)Ics>	em1	WT	Slx1b	Male	17	2018-06-18	NA	Chow	0.371698	0.00205393	0.00121396	0.0124781	0.0124419	0.109224	0.162705	0.107047	0.0104602	0.166557	0.0859994	0.0408497	0.0335437	0.0274464	0.000623433	0.000638	0.0015947	0.00176981	0.138383	0.140674	0.127006	0.142898	0.590688	0.00865982	0.00676961	0.00359785	0.00276254	0.00641379		0.0794666		0.123095	0.00430417	0.124461	0.0260076
	A00007098	64	Slx1bM		C57BL/6N	Slx1b<em1(IMPC)Ics>	em1	WT	Slx1b	Male	17	2018-06-18	NA	Chow	0.398096	0.00267997	0.00271555	0.0113085	0.0114227	0.106512	0.156622	0.106682	0.0107632	0.176196	0.0873605	0.0416702	0.0394464	0.0364118	0.000705786	0.000726686	0.00204444	0.00187657	0.134194	0.133356	0.119208	0.120291	0.588001	0.00756821	0.00538993	0.00216889	0.00368463	0.00524197	0.00546176	0.0767451	0.078378	0.102578	0.00471671	0.146006	0.0276416
	A00007099	64	Slx1bM		C57BL/6N	Slx1b<em1(IMPC)Ics>	em1	WT	Slx1b	Male	17	2018-06-18	NA	Chow	0.429395	0.00279424	0.00117734	0.0130814	0.0131534	0.113944	0.171754	0.109676	0.0107345	0.163571	0.0979861	0.0424837	0.0415398	0.0428078	0.000692136	0.00065608	0.001904	0.00265106	0.1441	0.142264	0.128181	0.132812	0.603289	0.00807998	0.00670922	0.00421272	0.00129976	0.00614883	0.00582295	0.0740237	0.0731165	0.129085	0.00447265	0.138069	0.0263253
	A00007100	64	Slx1bM		C57BL/6N	Slx1b<em1(IMPC)Ics>	em1	WT	Slx1b	Male	17	2018-06-18	NA	Chow	0.387976	0.00203725	0.00299079	0.0123289	0.0124919	0.107054	0.178962	0.101604					0.036439	0.0371354	0.000697394	0.000793483		0.00181119	0.146831	0.142724	0.130372	0.125781	0.584027	0.00773832	0.00571792	0.00364008	0.00387441	0.00541333	0.00512346	0.0726629	0.0722094	0.110748	0.00489801	0.146596	0.0272331
	A00007101	67	MazF		C57BL/6N	Maz<em1(IMPC)Ics>	em1	HET	Maz	Female	17	2018-06-18	NA	Chow	0.341503	0.00314479	0.00290801	0.0114204	0.0105979	0.0975382	0.155662	0.105598						0.025194	0.000638725	0.000653377	0.00137708	0.0017197	0.135416	0.134101	0.123837	0.123579	0.580935			0.00272397	0.0037083
	A00007102	67	MazF		C57BL/6N	Maz<em1(IMPC)Ics>	em1	HET	Maz	Female	17	2018-06-18	NA	Chow	0.388264	0.00198125	0.00148799	0.0114812	0.0119797	0.108556	0.164183	0.102336	0.00987274	0.160434	0.0857264	0.0381273	0.0429201	0.0486304	0.000749023	0.000768257	0.00193734	0.00222409	0.131607	0.122412	0.11251	0.110222	0.602963	0.0046019	0.00439651	0.00298965		0.00569275	0.00518812	0.0748401	0.0711208	0.117647	0.00470853	0.138976	0.0272331
	A00007103	67	MazF		C57BL/6N	Maz<em1(IMPC)Ics>	em1	HET	Maz	Female	17	2018-06-18	NA	Chow	0.375283	0.0027837	0.00134323	0.0112493	0.0119966	0.102055	0.153384	0.0941688	0.00919938	0.146471	0.0797852	0.0423772	0.0450279		0.00070061	0.000752988	0.00237886	0.00159129	0.133941	0.143465	0.111069	0.107843	0.581215	0.0059988	0.00835943	0.00345712	0.00156083	0.00553455	0.0050225	0.0720279	0.0698054	0.118192	0.00446232	0.135166	0.0311819
	A00007104	67	MazF		C57BL/6N	Maz<em1(IMPC)Ics>	em1	WT	Maz	Female	18	2018-06-18	NA	Chow	0.38405	0.00133909	0.00218962	0.0116997	0.0122726	0.109227	0.172603	0.103143	0.0103426	0.167642	0.0827714	0.0419469	0.0350651		0.000616516	0.000628176	0.00157511	0.00169928	0.140425	0.132215	0.123555	0.110775	0.5988	0.00838179	0.00547352	0.00319595	0.00226038	0.00508318	0.00486792	0.0733433	0.0688529	0.111837	0.00430409	0.137025	0.0260076
	A00007105	67	MazF		C57BL/6N	Maz<em1(IMPC)Ics>	em1	WT	Maz	Female	18	2018-06-18	NA	Chow	0.379937	0.00293641	0.00218441	0.0118167	0.0113676	0.100966	0.183318	0.101251	0.0103405	0.154891	0.0682189	0.0471164	0.0382335	0.0362145	0.000689295	0.000657492	0.00146222	0.00139103	0.13227	0.137451	0.113517	0.111879	0.561685	0.00905053	0.00863209	0.00367764	0.00251976	0.00525816	0.00492562	0.073298	0.0691251	0.117239	0.00416824	0.119744	0.0258715
	A00007106	67	MazF		C57BL/6N	Maz<em1(IMPC)Ics>	em1	WT	Maz	Female	18	2018-06-18	NA	Chow	0.388627	0.00282532	0.00239076	0.0106862	0.0112242	0.101317	0.173673	0.0944362	0.00978189	0.167281	0.0519863	0.0454826	0.0400264	0.0383411	0.000753441	0.000705567	0.00139449	0.00153068	0.131545	0.134642	0.118931	0.115398	0.58569	0.00405091	0.0053882	0.002568	0.00112154	0.00563606	0.00519674	0.0749308	0.0703951	0.118736	0.00394079	0.112306	0.025236
	A00007175	66	MazM		C57BL/6N	Maz<em1(IMPC)Ics>	em1	HET	Maz	Male	21	2018-07-09	NA	Chow	0.400428	0.00209312	0.00151064	0.0105799	0.0110453	0.104779	0.154186	0.0966179	0.00908692	0.153242	0.0753888	0.0392161	0.0471973	0.0436306	0.000761264	0.000799289	0.00316593	0.00228442	0.129179	0.130466	0.101065	0.107229	0.571902	0.00424315	0.00545235	0.00272856	0.000786337	0.00492737	0.00480754	0.0702136	0.0685808	0.111474	0.00405503	0.131719	0.0254176
	A00007176	66	MazM		C57BL/6N	Maz<em1(IMPC)Ics>	em1	HET	Maz	Male	21	2018-07-09	NA	Chow	0.372943	0.000859638	0.0020518	0.0115021	0.0109077	0.101262	0.142655	0.105061	0.0101996	0.178183	0.106697	0.0332264	0.0374265		0.000805561	0.000709356	0.00136981		0.138577	0.129722	0.114613		0.600597	0.00737283	0.00436404	0.00299795	0.00248855	0.00534614	0.00585435	0.073298	0.080918	0.114575	0.00450621	0.14206	0.0261438
	A00007177	66	MazM		C57BL/6N	Maz<em1(IMPC)Ics>	em1	HET	Maz	Male	21	2018-07-09	NA	Chow		0.000757048	0.000632322	0.0122339	0.0130671	0.107447	0.160441	0.102889					0.0376359	0.0392912	0.00093404	0.000853984			0.132372	0.135477	0.112689		0.621354	0.00587623	0.00555592		0.00036731	0.00516217	0.00559511	0.0711208	0.0747494	0.113471	0.00464793	0.166009	0.0294118
	A00007178	66	MazM	ctrl1	C57BL/6N	Maz<em1(IMPC)Ics>	em1	WT	Maz	Male	21	2018-07-09	NA	Chow	0.407858	0.000689719	0.0022726	0.0131442	0.0125314	0.109623	0.183363	0.109985	0.012036	0.198123	0.120833	0.0378579	0.0333607		0.00097521	0.000933558	0.00152648		0.135175	0.129896	0.123029		0.666576	0.0089785	0.00693795	0.00502198	0.00595417	0.00559982	0.00520464	0.076154	0.0723087	0.116562	0.00557	0.158498	0.0324721
	A00007179	66	MazM	ctr2	C57BL/6N	Maz<em1(IMPC)Ics>	em1	WT	Maz	Male	21	2018-07-09	NA	Chow	0.455952	0.00289716	0.0027637	0.0119388	0.0121154	0.105774	0.177197	0.10396	0.0113094	0.143722	0.0911042	0.0384912	0.0495608	0.0527925	0.000745424	0.0008325	0.00196771	0.00219131	0.138685	0.136731	0.111095	0.113485	0.635211	0.00977943	0.0101981	0.00541639	0.00125293	0.00460606	0.0040311	0.0690204	0.0636961	0.101767	0.00508481	0.151425	0.0318206
	A00007180	66	MazM	ctr3	C57BL/6N	Maz<em1(IMPC)Ics>	em1	WT	Maz	Male	21	2018-07-09	NA	Chow	0.390901	0.00172883		0.0118271	0.0119705	0.107837	0.175557	0.100423	0.00985048	0.150499	0.0659156	0.0413943	0.0274378		0.000659045	0.000656656	0.00136148	0.00169255	0.141053	0.127564	0.130087	0.114034	0.62014	0.00931657	0.00672467	0.00309495	0.000100058	0.00493189	0.00468478	0.0718465	0.0680365	0.105846	0.00479337	0.135892	0.0329521
	A00007190	68	Gdpd3F		C57BL/6N	Gdpd3<em(ICS)>	em1	HET	Gdpd3	Female	16	2018-07-09	NA	Chow	0.464645	0.00305185	0.00214874	0.0130473	0.0131253	0.114133	0.185325	0.112547	0.0115685	0.166668	0.0857847	0.0419113	0.0586161	0.0461313	0.000728742	0.000745097	0.00443082	0.00306949	0.149193	0.144595	0.126479	0.129644	0.5852	0.00631867	0.00616522	0.003338	0.00318408	0.005844	0.005245	0.0817	0.07217	0.1192	0.00455932	0.130991	0.0244931
	A00007191	68	Gdpd3F		C57BL/6N	Gdpd3<em(ICS)>	em1	HET	Gdpd3	Female	16	2018-07-09	NA	Chow	0.403941	0.00203845	0.0028986	0.0117865	0.0123087	0.109752	0.166692	0.107048	0.00969278	0.172878	0.083634	0.040655	0.0424986	0.0418537	0.000662178	0.00067208	0.0028583	0.00326707	0.139274	0.142076	0.122832	0.137804	0.576561	0.00643494	0.00499897	0.00301578	0.00120916	0.004531	0.004756	0.07208	0.07716	0.0996054	0.00439662	0.1333	0.0257631
	A00007192	68	Gdpd3F		C57BL/6N	Gdpd3<em(ICS)>	em1	HET	Gdpd3	Female	16	2018-07-09	NA	Chow	0.40246	0.00191276	0.00309721	0.0124484	0.0125708	0.103217	0.183588	0.105304	0.0102423	0.162912	0.0802674	0.0391907	0.0443062	0.0416387	0.000636767	0.000619962	0.00223918	0.00271458	0.147681	0.136552	0.119831	0.120648	0.541615	0.00665869	0.00334688	0.00305048		0.005202	0.005013	0.07353	0.07117	0.118293	0.00407983	0.117783	0.0257178
	A00007193	68	Gdpd3F		C57BL/6N	Gdpd3<em(ICS)>	em1	HET	Gdpd3	Female	16	2018-07-09	NA	Chow	0.429048	0.00188912	0.00214982	0.0123071	0.0125744	0.109664	0.17308	0.102669	0.0107426	0.157954	0.0904402	0.0394621	0.0419158	0.0432573	0.00065987	0.000681489	0.00204688	0.00241651	0.138399	0.144374	0.124188	0.130991	0.592405	0.00482095	0.00489039	0.00282077	0.00101659	0.005215	0.005134	0.07816	0.07662	0.110491	0.00468775	0.13671	0.0295278
	A00007277	70			C57BL/6N	Bola2<tm1(KOMP)Wtsi>	tm1	WT	Bola2	Female	16	2018-05-23	NA	Chow		0.00096616	0.00149347			0.087631		0.0849252					0.0237205	0.0292699	0.000606831	0.000538171	0.00160605	0.00200572	0.115499	0.116651	0.105775	0.099115	0.52552	0.00371387		0.0018108	0.00107917	0.004719	0.004921	0.06681	0.0719	0.11158	0.00443187	0.142429	0.0300721
	A00007280	69			C57BL/6N	Bola2<tm1(KOMP)Wtsi>	tm1	WT	Bola2	Male	16	2018-06-20	NA	Chow	0.326147	0.000747123	0.000820168	0.00937599	0.00907917	0.0942458	0.145284	0.094227	0.00865949	0.152848	0.0945024	0.0381014	0.0337362	0.0320943	0.000643839	0.000592849	0.00197464	0.00180793	0.120492	0.118018	0.113836	0.101158	0.555638	0.00347179	0.00280622	0.00225103	0.000227282	0.004358	0.00583321	0.0699	0.06754	0.0988797	0.00412937	0.129493	0.0270332
	A00007282	70			C57BL/6N	Bola2<tm1(KOMP)Wtsi>	tm1	HET	Bola2	Female	16	2018-06-20	NA	Chow	0.320577	0.000288451	0.00037964	0.00998843	0.00877113	0.088283	0.154106	0.0915097	0.00874103	0.145203	0.0855553	0.039189	0.026671	0.0317447	0.000575352	0.000545922	0.00104451	0.00151926	0.124084	0.122983	0.115196	0.118764		0.0008523	0.00113242	0.00111524	0.000290258	0.00522	0.005329	0.06972	0.07298	0.117023	0.00411555	0.131445	0.028031
	A00007283	70			C57BL/6N	Bola2<tm1(KOMP)Wtsi>	tm1	HET	Bola2	Female	16	2018-06-20	NA	Chow	0.318663	0.000848294	0.00116902	0.00978744	0.00985802	0.0939684	0.15712	0.0868805	0.0082503	0.140023	0.0710868	0.0386601	0.0234473	0.0325956		0.000555971	0.00140987	0.00172445	0.124683	0.122559	0.116018	0.115217	0.495872	0.00360252	0.00389949	0.00251039	0.000951098	0.004424	0.004213	0.0659	0.063	0.103415	0.00342113	0.113971	0.0238128
	A00007285	70			C57BL/6N	Bola2<tm1(KOMP)Wtsi>	tm1	HET	Bola2	Female	16	2018-06-20	NA	Chow	0.327043	0.00103773	0.0012844	0.0104837	0.00947955	0.0936882	0.155626	0.0964054	0.00784916	0.135631	0.0649974	0.032662		0.0287007	0.000564908	0.000608277	0.00212868	0.00175298	0.12575	0.121158	0.10594	0.102125	0.503735	0.00613544	0.00286507	0.00268611	0.000775959	0.004467	0.004215	0.06699	0.063	0.103688	0.00372014	0.115105	0.0275774
	A00007286	69			C57BL/6N	Bola2<tm1(KOMP)Wtsi>	tm1	HET	Bola2	Male	16	2018-06-27	NA	Chow		0.000422727	0.00020646	0.00878798	0.00894858	0.0928749	0.149442	0.0866287	0.00788042	0.142442	0.0974961	0.032662	0.0355726	0.0321871	0.000678125	0.000702055			0.123367	0.119142	0.0989485		0.535548	0.00132719	0.00226672	0.00163153	0.000699887	0.005372	0.004854	0.07108	0.06845	0.118293	0.00381555	0.123366	0.0230417
	A00007287	69			C57BL/6N	Bola2<tm1(KOMP)Wtsi>	tm1	WT	Bola2	Male	16	2018-06-27	NA	Chow	0.345485	0.000813677	0.00114571	0.00976676	0.0101935	0.0966766	0.160645	0.0895774					0.0276105		0.000648228	0.000638367	0.00228638	0.00177542	0.117677	0.121654	0.112429	0.110227	0.555389	0.00180566	0.00320935	0.00337343	0.00173992	0.004836	0.004691	0.06954	0.06826	0.111308	0.00402316	0.127088	0.0279403
	A00007288	69			C57BL/6N	Bola2<tm1(KOMP)Wtsi>	tm1	WT	Bola2	Male	16	2018-06-27	NA	Chow	0.300026	0.00110979	0.000985318	0.00896609	0.00937748	0.0912411	0.145757	0.0890673					0.0292536	0.0262331	0.000523416	0.000502076	0.00150254	0.00150626	0.115847	0.11691	0.106482	0.106209	0.553337	0.004497	0.00479907	0.00203092	0.000404303	0.004721	0.004595	0.07044	0.06409	0.102508	0.00436966	0.138163	0.0311607
	A00007291	70			C57BL/6N	Bola2<tm1(KOMP)Wtsi>	tm1	WT	Bola2	Female	16	2018-06-27	NA	Chow	0.302563	0.000652121	0.000973454	0.0092628	0.00938643	0.0895509	0.159269	0.0878492					0.0230956	0.028926	0.000578545	0.000572998	0.00140596	0.00223824	0.129868	0.127325	0.121941	0.104794	0.540791	0.00465396	0.00395159	0.00202229	0.00167834	0.005288	0.004341	0.07008	0.06391	0.115208	0.00437736	0.127451	0.0285753
	A00007292	70			C57BL/6N	Bola2<tm1(KOMP)Wtsi>	tm1	WT	Bola2	Female	16	2018-06-27	NA	Chow	0.296839	0.00173955	0.000550176	0.008994		0.0857536	0.131368	0.0898147	0.00841868	0.140634	0.072442	0.043573	0.022766	0.0257416	0.000607939	0.000571751	0.00123593	0.00121359	0.120862	0.121427	0.109479	0.118929	0.585025	0.00329756	0.00646702	0.00284673	0.000490637	0.005463	0.005339	0.07326	0.07317	0.107951	0.00480604	0.144699	0.03124
	A00007293	69			C57BL/6N	Bola2<tm1(KOMP)Wtsi>	tm1	HET	Bola2	Male	16	2018-07-18	NA	Chow		0.000541957	0.000373344	0.00705227	0.00711858	0.0825451	0.131461	0.0773655					0.0310769	0.0340015	0.000645387	0.000678191	0.00272234	0.00277165	0.0969152	0.108409	0.104332		0.540683	0.00298122	0.00319185	0.00155516	0.000724149					0.109403	0.00384067	0.123094	0.0246292
	A00007294	69			C57BL/6N	Bola2<tm1(KOMP)Wtsi>	tm1	WT	Bola2	Male	16	2018-07-18	NA	Chow	0.320158	0.000338082	0.00102198	0.00872282	0.00837696	0.0959162	0.130776	0.0886237	0.00858567	0.153896	0.080375	0.0352344	0.0280166	0.03792	0.000594244	0.000593553	0.00228102		0.120731	0.111909	0.104927			0.00623337	0.00213751	0.00288641	0.00109628	0.005168		0.07607		0.101238	0.00404336	0.141748	0.0293918
	A00007295	69			C57BL/6N	Bola2<tm1(KOMP)Wtsi>	tm1	HET	Bola2	Male	16	2018-07-18	NA	Chow	0.361056	0.000914828	0.00122036	0.0102468	0.0103088	0.0964059	0.14969	0.0953194					0.0362861	0.0401061	0.000726381	0.00081927	0.00262999		0.127023		0.107061			0.00500766	0.00453831	0.00155721		0.004774	0.004568	0.07117	0.06826	0.104096	0.00370337	0.1363	0.0262167
	A00007296	70			C57BL/6N	Bola2<tm1(KOMP)Wtsi>	tm1	WT	Bola2	Female	16	2018-07-18	NA	Chow	0.357178	0.0012694	0.00108867	0.010355	0.00926263	0.0906867	0.151408	0.0936961	0.00861657	0.155856	0.0728052	0.0400978	0.0378329	0.0381633	0.000624215	0.000643981	0.0021192	0.00220372	0.133071	0.130271	0.116095	0.112411	0.561753	0.00397719	0.00410812	0.00221404		0.005273	0.004936	0.0738	0.07013	0.113213	0.00438752	0.144517	0.0295732
	A00007297	70			C57BL/6N	Bola2<tm1(KOMP)Wtsi>	tm1	HET	Bola2	Female	16	2018-07-18	NA	Chow	0.359588	0.00104484	0.00129114	0.0110784	0.0108444	0.094227	0.17242	0.092593	0.00753496	0.142188	0.068085	0.0342915	0.034206	0.0375547	0.000596978	0.000562423	0.00207353	0.00227473	0.128531	0.125039	0.118012	0.119282	0.546274	0.00322181	0.00275612	0.00189714	0.000575945	0.005973	0.005432	0.07553	0.06822	0.127909	0.0038173	0.117284	0.0263981
	A00007298	69			C57BL/6N	Bola2<tm1(KOMP)Wtsi>	tm1	WT	Bola2	Male	16	2018-07-18	NA	Chow	0.34697	0.00161962	0.000843773	0.00921049	0.0104275	0.102137	0.146545	0.0817066					0.035165	0.0348639	0.000705847	0.00065125	0.00235585	0.00233968	0.129204	0.129229	0.119342	0.105665	0.541841	0.00258201	0.00375751	0.00237505	0.00116153	0.00535	0.004513	0.07367	0.06363	0.111217	0.00452801	0.131264	0.0290289
	A00007300	69			C57BL/6N	Bola2<tm1(KOMP)Wtsi>	tm1	HET	Bola2	Male	16	2018-07-18	NA	Chow	0.322331	0.00100473	0.000759648	0.0102966	0.00881833	0.0852252	0.159643	0.0893701					0.0281919	0.0313515	0.000585023	0.000578993	0.00164578	0.00178492	0.128097	0.123887	0.12168	0.118676		0.00205204	0.00225015	0.00142209	0.000553583	0.003685	0.003517	0.06259	0.06046	0.119826	0.00375719	0.1104	0.0287567
	A00007301	70			C57BL/6N	Bola2<tm1(KOMP)Wtsi>	tm1	HET	Bola2	Female	16	2018-07-18	NA	Chow	0.314255	0.00082837	0.00116157	0.00992303	0.0105023	0.0969533	0.161533	0.0912346	0.00830585	0.133785	0.0645448	0.0356605	0.0277841	0.0300648	0.000542921	0.000546805	0.00148856	0.0019546	0.128839	0.124898	0.120673	0.114935	0.52963	0.00472847	0.00374609	0.00204478	0.000745072	0.004896	0.004839	0.07339	0.07062	0.109766	0.00413535	0.125999	0.027895
	A00007302	70			C57BL/6N	Bola2<tm1(KOMP)Wtsi>	tm1	HET	Bola2	Female	16	2018-07-18	NA	Chow	0.355852	0.000630159	0.000991947	0.0108856	0.0115918	0.0991611	0.184832	0.0933301					0.0277102	0.0399944	0.000564272	0.000535991	0.00171163	0.00229874	0.140907	0.131956	0.11494	0.118469	0.496634	0.00255065	0.00314496	0.0016248	0.0027119	0.004809	0.004627	0.06845	0.06863	0.108042	0.00397655	0.123275	0.0257178
	A00007303	70			C57BL/6N	Bola2<tm1(KOMP)Wtsi>	tm1	HET	Bola2	Female	16	2018-07-18	NA	Chow	0.315759	0.00114821	0.0006387	0.0100683	0.0103663	0.09069	0.172208	0.0827891	0.00659345	0.127724	0.0607305	0.0337472	0.0313139	0.0242316	0.000493849	0.000487183	0.00185876	0.00155079	0.140622	0.139626	0.114924	0.120113	0.4426	0.00158528	0.00277025	0.00170191	0.00082495	0.004174	0.004035	0.07062	0.06609	0.09797	0.00387319	0.145561	0.0283939
	A00007330	68	Gdpd3F		C57BL/6N	Gdpd3<em(ICS)>	em1	WT	Gdpd3	Female	16	2018-08-20	NA	Chow	0.438579	0.00154161	0.00215633	0.0130434	0.0130437	0.108938	0.17709	0.108124	0.0120135	0.179196	0.0808897	0.0476263	0.0474131	0.0466736	0.00070686	0.000712839	0.00342784	0.00337362	0.146231	0.142988	0.136711	0.120942	0.653392	0.00384825	0.00304574	0.00343178	0.00364426	0.006175		0.08297		0.1192	0.00408755		0.0235406
	A00007331	68	Gdpd3F		C57BL/6N	Gdpd3<em(ICS)>	em1	WT	Gdpd3	Female	16	2018-08-20	NA	Chow	0.393952	0.00152483	0.000945309	0.0116746	0.0127179	0.11117	0.173043	0.0980528	0.00963574	0.147634	0.0876974	0.0367397	0.0421047	0.0428358	0.000529156	0.000510936	0.00314981	0.00259579	0.143909	0.138433	0.119554	0.123911	0.571229	0.00410418	0.0055446	0.00278049	0.00341518	0.005703	0.005417	0.07857	0.07607	0.1192	0.00366522	0.12037	0.0224974
	A00007332	68	Gdpd3F		C57BL/6N	Gdpd3<em(ICS)>	em1	WT	Gdpd3	Female	16	2018-08-20	NA	Chow																							0.639839	0.00446349	0.0088538	0.0023902	0.0060328	0.006216	0.005829	0.08134	0.07816	0.12682	0.00421534	0.141975	0.0277589
	A00007333	68	Gdpd3F		C57BL/6N	Gdpd3<em(ICS)>	em1	WT	Gdpd3	Female	16	2018-08-20	NA	Chow	0.405029	0.000879686	0.000875346	0.0121107	0.0122809	0.108669	0.172061	0.107026					0.0414405	0.0386315	0.000773618	0.000758462	0.00280937	0.00296073	0.138859	0.142181	0.143544	0.125104	0.62324	0.00362444	0.00437937	0.00266419	0.00205914	0.004737		0.07298		0.10523	0.00360085	0.142218	0.0244931
	A00007496	73	QprtF		C57BL/6J	Qprt<tm1.1>		WT	QPRT	Female	16	2018-08-01	NA	Chow		0.000540061	0.000703148	0.00599178	0.00589142	0.0787268	0.117588	0.0774					0.01783	0.0250243	0.000451351	0.000465033		0.00159852	0.0925676			0.0749034	0.241054	0.000457657	0.000802216	0.00124945		0.00196595	0.002027	0.0507898	0.0503813	0.06319	0.001867	0.09582	0.018385
	A00007497	73	QprtF		C57BL/6J	Qprt<tm1.1>		WT	QPRT	Female	16	2018-08-01	NA	Chow	0.254408	0.000810268	0.000648199	0.00734717	0.00779759	0.0882693	0.137165	0.0807					0.024969	0.0233797	0.000479115	0.000376309	0.0012645	0.00129354	0.104559	0.0928895	0.0999489	0.0950751	0.2707	0.000860591	0.00103623	0.00109328	0.000714772	0.00217422	0.00184673	0.0472948	0.0416667	0.0719826	0.00206226	0.083878	0.0199574
	A00007498	73	QprtF		C57BL/6J	Qprt<tm1.1>		WT	QPRT	Female	16	2018-08-01	NA	Chow	0.227472	0.000518068	0.00055796	0.00735088	0.00681008	0.0779442	0.129848	0.0828763					0.0229524	0.0208609	0.000477515	0.000495669	0.00121096	0.00114776	0.0964571	0.0975129		0.0855189			0.000686395	0.00105495
	A00007499	73	QprtF		C57BL/6J	Qprt<tm1.1>		WT	QPRT	Female	16	2018-08-01	NA	Chow		0.00107533	0.000928197		0.00383747	0.0646496	0.0852755							0.0160251			0.00122919	0.00103969			0.0630254	0.0648151				0.00142606
	A00007500	73	QprtF		C57BL/6J	Qprt<tm1.1>	pPNT	HET	QPRT	Female	16	2018-08-01	NA	Chow	0.289322	0.000619921	0.000623997	0.00805633	0.0084439	0.0904156	0.145257	0.0836167	0.00720632	0.141887	0.0795588	0.033543			0.000500058	0.000472895		0.00174765	0.114882	0.113435		0.0929048	0.267105	0.000814194	0.000845284								0.00242135	0.0923203
	A00007501	73	QprtF		C57BL/6J	Qprt<tm1.1>	pPNT	HET	QPRT	Female	16	2018-08-01	NA	Chow	0.220242	0.000869163	0.00103917	0.00737121	0.00740658	0.0806174	0.134859	0.0825204							0.000373793	0.000384626	0.00111529	0.000851547	0.100003	0.110114		0.0964605
	A00007502	73	QprtF		C57BL/6J	Qprt<tm1.1>	pPNT	HET	QPRT	Female	16	2018-08-01	NA	Chow	0.274436	0.000970878	0.00100988	0.00791207	0.00799244	0.0852831	0.142064	0.0863809	0.00820958	0.144129	0.0820006	0.039793			0.000566818	0.000578532	0.00108621	0.0012871	0.106208	0.105919	0.0907063	0.0966837
	A00007503	73	QprtF		C57BL/6J	Qprt<tm1.1>	pPNT	HET	QPRT	Female	16	2018-08-01	NA	Chow	0.250157	0.000691	0.000660805	0.00680342	0.0069052	0.0803451	0.130457	0.0808865	0.00608871	0.141916	0.0692064	0.0312061			0.000479796	0.000450772	0.00130958	0.00142834	0.0979648	0.103763	0.0710972	0.0811565	0.320966	0.00171345	0.00199223	0.0016958	0.000753359	0.002983	0.00292633	0.0579158	0.0557371	0.08493	0.00217945	0.10158	0.0193224
	A00007504	72	QprtM		C57BL/6J	Qprt<tm1.1>		WT	QPRT	Male	16	2018-08-01	NA	Chow	0.245786	0.00116125	0.0014304	0.00608962	0.00616726	0.0792783	0.118663	0.0759979					0.0280537	0.0288699	0.0005488	0.00052924	0.00149552	0.00125238	0.0939338	0.0941584	0.0754598	0.0789878	0.301755	0.00189537	0.00109158	0.00155389	0.000208564	0.002529	0.002431	0.0539216	0.0521514	0.07484	0.0026483	0.106481	0.023586
	A00007505	72	QprtM		C57BL/6J	Qprt<tm1.1>		WT	QPRT	Male	16	2018-08-01	NA	Chow	0.204532	0.000826554	0.000615713	0.00511449	0.00551365	0.0750914	0.112505	0.06673					0.02166	0.0217088	0.000491615	0.000471592	0.00108335	0.000894451	0.0936705	0.0868633	0.0797229	0.071184	0.34274	0.000862641	0.00118404	0.00138236	0.000538079	0.00268189	0.00245708	0.0524237	0.0522876	0.07992	0.002876	0.107843	0.0263981
	A00007506	72	QprtM		C57BL/6J	Qprt<tm1.1>		WT	QPRT	Male	16	2018-08-01	NA	Chow	0.177891	0.000741496	0.000568366	0.00477686	0.00477093	0.0677695	0.102566	0.0664501					0.0181991	0.0181653	0.000404964	0.000430111	0.00121439	0.000932578	0.0848273	0.0878823	0.070999	0.0649964	0.3321	0.00108917	0.000681688	0.001539	0.000648343	0.003218		0.05565		0.08687	0.00272187	0.104031	0.0217717
	A00007507	72	QprtM		C57BL/6J	Qprt<tm1.1>	pPNT	HET	QPRT	Male	16	2018-08-01	NA	Chow	0.242405	0.000910237	0.000668556			0.0863397		0.0866441					0.0254736	0.0184491	0.000389822	0.000383829	0.0011445	0.00120356			0.0947716	0.0972237									0.0485657	0.0609607		0.0868736	0.0182338
	A00007508	72	QprtM		C57BL/6J	Qprt<tm1.1>	pPNT	HET	QPRT	Male	16	2018-08-01	NA	Chow		0.000188298	9.0345e-05												0.000314522	0.00029417	0.00105673	0.000710529			0.0830628	0.0876974	0.332143	0.000790409	0.000953227	0.0014088	0.000363965	0.00242819	0.00234185	0.0515614	0.0524237	0.0724815	0.00228237	0.0915033	0.0216507
	A00007509	72	QprtM		C57BL/6J	Qprt<tm1.1>	pPNT	HET	QPRT	Male	16	2018-08-01	NA	Chow		0.00013646	0.000336987	0.00435427	0.00467691	0.0727991	0.101247	0.0666863					0.0153688	0.0144204	0.000380457	0.000377779	0.00113804	0.000903748	0.0779467	0.0762228	0.0715323
	A00007510	72	QprtM		C57BL/6J	Qprt<tm1.1>	pPNT	HET	QPRT	Male	16	2018-08-01	NA	Chow	0.213673	0.000709689	0.000574835			0.0829128		0.0815583						0.0197924	0.000405903	0.000456288	0.0014254	0.00105673			0.0716236	0.0849691	0.30926	0.00158588	0.00120517	0.00159677	0.000805881	0.00249	0.00279108	0.0501089	0.0548293	0.0772894	0.00223904	0.0883	0.022316
	A00007511	65	Slx1bF		C57BL/6N	Slx1b<em1(IMPC)Ics>	em1	HET	Slx1b	Female	16	2018-09-24	NA	Chow	0.489865	0.00186617	0.00107523	0.0144554	0.0148706	0.117656	0.193361	0.112757	0.0123672	0.176897	0.0965895	0.0417306	0.0514636	0.04965	0.00073947	0.000737881	0.00339702	0.00313464	0.160436	0.150076	0.131826	0.130011	0.6495	0.00525538	0.00582067	0.00275606	0.0017797	0.00576622	0.00542669	0.08389	0.07995	0.123591	0.00473559	0.1642	0.0297257
	A00007512	65	Slx1bF		C57BL/6N	Slx1b<em1(IMPC)Ics>	em1	HET	Slx1b	Female	16	2018-09-24	NA	Chow	0.464612	0.00218687	0.00258253	0.0140058	0.0139132	0.116603	0.184014	0.114391	0.0119059	0.159042	0.0911582	0.0366508	0.0450216	0.0454523	0.000823845	0.000731213	0.00224757	0.00235446	0.146794	0.151297	0.12747	0.122376	0.633236	0.00781313	0.00790202	0.00405937	0.00595407	0.0062651	0.00598545	0.07884	0.07707	0.128453	0.0045492	0.142838	0.0288475
	A00007513	65	Slx1bF		C57BL/6N	Slx1b<em1(IMPC)Ics>	em1	HET	Slx1b	Female	16	2018-09-24	NA	Chow	0.450629	0.00140237	0.0017191	0.0141881	0.0139637	0.117285	0.167738	0.114016					0.0442476	0.0434181	0.000705705	0.000741941	0.00306656	0.00288036	0.144476	0.149491	0.126001	0.127453	0.635968	0.00695665	0.00515045	0.00311916	0.0033298						0.00432323		0.0292103
	A00007514	65	Slx1bF		C57BL/6N	Slx1b<em1(IMPC)Ics>	em1	HET	Slx1b	Female	16	2018-09-24	NA	Chow	0.429249	0.00206129	0.00333489	0.0133963	0.0131528	0.11075	0.19228	0.106769	0.0113384	0.168514	0.076308	0.0383735	0.03779	0.0418327	0.000659098	0.000643559	0.00189765	0.00234444	0.150493	0.146629	0.130778	0.123096	0.61306	0.00891168	0.0063223	0.00396379	0.00514299	0.00593927	0.008973	0.07444	0.07353	0.114483	0.00470474	0.147331	0.0302205
	A00007515	65	Slx1bF		C57BL/6N	Slx1b<em1(IMPC)Ics>	em1	WT	Slx1b	Female	16	2018-09-24	NA	Chow	0.453569	0.00467264	0.00187983	0.0145095	0.0146831	0.120959	0.182174	0.113674	0.0112643	0.155525	0.0864228	0.037288		0.0451631	0.000689567	0.000722778	0.00240604	0.00236791	0.144792	0.160472	0.130018	0.128179	0.59797	0.00462756	0.00948934	0.00361603	0.00309319	0.006654	0.00616786	0.08043	0.07453	0.108042	0.00398695	0.129993	0.0263074
	A00007516	65	Slx1bF		C57BL/6N	Slx1b<em1(IMPC)Ics>	em1	WT	Slx1b	Female	16	2018-09-24	NA	Chow	0.468863	0.00208594	0.00266101	0.0134363	0.0131648	0.113304	0.177894	0.113327	0.0114157	0.160742	0.0920067	0.0383967	0.04578	0.0445053	0.000735472	0.00072212	0.00237695	0.00335154	0.156409	0.149241	0.136471	0.142183		0.0105893	0.00695257	0.00348076	0.00640243	0.005972	0.006409	0.07534	0.08115	0.128816	0.00436456	0.146877	0.0269424
	A00007517	65	Slx1bF		C57BL/6N	Slx1b<em1(IMPC)Ics>	em1	WT	Slx1b	Female	16	2018-09-24	NA	Chow	0.470462	0.0027368	0.00250117	0.0140751	0.0139991	0.123833	0.178374	0.119289	0.0107976	0.167515	0.0877012	0.0375632	0.0497896	0.0451708	0.000733152	0.00070735	0.00402884	0.00323507	0.140567	0.14552	0.103049		0.596148	0.00845385	0.00924473	0.00326182	0.00582762	0.006743	0.00664	0.0882353	0.0844227	0.11412	0.00412635	0.144744	0.0269424
	A00007518	65	Slx1bF		C57BL/6N	Slx1b<em1(IMPC)Ics>	em1	WT	Slx1b	Female	16	2018-09-24	NA	Chow	0.455984	0.00228141	0.00359447	0.0134174	0.01375	0.122829	0.187167	0.111121	0.0114762	0.165218	0.0824288	0.0359526	0.0427916	0.0446689	0.000564134	0.000706498	0.00296561	0.00329919	0.152877	0.145996	0.128548	0.125552	0.586847	0.0104239	0.0058523	0.00412531	0.00562167	0.00609569	0.0060952	0.0808824	0.0813362	0.120107	0.00421934	0.150735	0.0281217
	A00007567	74			C57BL/6J	Mapk3<tm1(Gpg)>	tm1(Gpg)	WT	Mapk3	Male	16	2018-10-19	NA	Chow																							0.606749	0.0032805	0.00148491	0.00169212	0.0014765	0.00476226		0.0668119		0.114573	0.00455103	0.156863	0.027895
	A00007720	63			C57BL/6N	Spn<em1(IMPC)Ics>	em1	WT	Spn	Female	16	2019-01-07	NA	Chow	0.4827	0.00290443	0.00383129	0.0140532	0.0144293	0.115834	0.178773	0.114018					0.0497551	0.0450059	0.000733313	0.000746845	0.004231	0.00313165	0.153143	0.151938	0.118382	0.135648		0.012087	0.00385995	0.000848531	0.00479559						0.00357586		0.0263074
	A00007721	63			C57BL/6N	Spn<em1(IMPC)Ics>	em1	WT	Spn	Female	16	2019-01-07	NA	Chow	0.477821	0.00189866	0.00141226	0.0145967	0.0142136	0.112932	0.186523	0.110842	0.010562	0.154684	0.0918728	0.0405534	0.0485218	0.0414666	0.000737992	0.000709269	0.00342092	0.00267299	0.15974	0.157473	0.137324	0.13547		0.0047142	0.00582565	0.00169018	0.00325808						0.00445429	0.106209	0.0250374
	A00007722	63			C57BL/6N	Spn<em1(IMPC)Ics>	em1	WT	Spn	Female	16	2019-01-07	NA	Chow	0.50501	0.00166374	0.00119949	0.0147794	0.0146319	0.111661	0.199874	0.115114	0.0122671	0.187728	0.0919246	0.0420919	0.0543399	0.0493487	0.000891052	0.000775967	0.00421551	0.00436101	0.166247	0.154204	0.129691	0.130744	0.585103	0.00369731	0.00481817	0.00313056	0.00309654	0.00622418	0.00617039	0.0793391	0.0782498	0.126457	0.00448261	0.140931	0.0259446
	A00007723	63			C57BL/6N	Spn<em1(IMPC)Ics>	em1	WT	Spn	Female	16	2019-01-07	NA	Chow	0.464176	0.00214875	0.00130566	0.0134858	0.0133171	0.104948	0.194594	0.10734					0.0437445	0.0481628	0.000755425	0.000741904	0.00343816	0.00400951	0.149509	0.150214	0.129299	0.120103	0.564112	0.00279462	0.00497262	0.00258363	0.00214557	0.00596924	0.00589494	0.0762463	0.0752	0.127657	0.00379917	0.134659	0.0270045
	A00007724	63			C57BL/6N	Spn<em1(IMPC)Ics>	em1	HET	Spn	Female	16	2019-01-07	NA	Chow	0.530409	0.00163698	0.00135663	0.0147879	0.015033	0.12312	0.192073	0.117164	0.0128418	0.180283	0.102512	0.043585	0.0588219	0.0568358	0.00077276	0.000689759	0.00444152	0.00430203	0.158079	0.154836	0.12899	0.135107											0.00519029	0.128359	0.0308886
	A00007725	63			C57BL/6N	Spn<em1(IMPC)Ics>	em1	HET	Spn	Female	16	2019-01-07	NA	Chow	0.487681	0.00278	0.00177666	0.0126336	0.0136596	0.11395	0.198476	0.102506					0.0470989	0.0483143	0.00074892	0.000728745	0.00347122	0.00423114	0.154715	0.151297	0.136904	0.131014				0.00263803	0.00298809	0.00557661	0.00578576	0.0743464	0.0757081	0.122647		0.155773	0.03361
	A00007726	63			C57BL/6N	Spn<em1(IMPC)Ics>	em1	HET	Spn	Female	16	2019-01-07	NA	Chow	0.456942	0.00371203	0.00372999	0.0129295	0.012941	0.10968	0.179969	0.107127					0.0424717	0.0461709	0.000720913	0.000725442	0.00287952	0.00360184	0.154874	0.150749	0.134718	0.13036	0.588265	0.00645644	0.00554883	0.00410117	0.00143871	0.0057095	0.0056178	0.0749818	0.0718954	0.119744	0.00412198	0.139243	0.0269593
	A00007727	63			C57BL/6N	Spn<em1(IMPC)Ics>	em1	HET	Spn	Female	16	2019-01-07	NA	Chow	0.488436	0.00364862	0.00229031	0.0128478	0.0147428	0.122394	0.183974	0.106756					0.0508483	0.0388822		0.000794829	0.0040028	0.0030055	0.152664	0.155839	0.137832	0.137313	0.652729	0.00670103	0.00871436	0.00376924	0.00247156						0.00504216		0.0324761
	A00007946	49	MvpP45F		C57BL/6N	Mvp<Gt(IST10954E2)Tigm>	Gt(IST10954E2)Tigm	WT	Mvp	Female	7	2019-03-18	NA	Chow	0.440216	0.000779331	0.000411838										0.05072	0.0483	0.000692268	0.000705693	0.00329412	0.0038692			0.112611	0.12128	0.686241	0.00516125	0.00596298	0.00439305	0.00259838	0.00675516	0.00659717	0.0869644	0.0891431	0.10904	0.00392295	0.141975	0.0228603
	A00007947	49	MvpP45F		C57BL/6N	Mvp<Gt(IST10954E2)Tigm>	Gt(IST10954E2)Tigm	HOM	Mvp	Female	7	2019-03-18	NA	Chow	0.436566	0.00170496	0.00104597	0.01285	0.0124	0.1111	0.155835	0.117	0.00954462	0.174293	0.0834667	0.0373747	0.04818	0.06092	0.000585334	0.000584894	0.00167887	0.00244813	0.152285	0.142625	0.120209	0.116569	0.663508	0.00134655	0.00130849	0.00390186	0.00296693	0.00553138	0.0055631	0.0731209	0.0780229	0.102871	0.00462187	0.137618	0.0304803
	A00007958	50	Mvpp45M		C57BL/6N	Mvp<Gt(IST10954E2)Tigm>	Gt(IST10954E2)Tigm	WT	Mvp	Male	7	2019-03-18	NA	Chow	0.436901	0.00333802	0.00129729	0.0111294	0.0144515	0.123833	0.175796	0.0937297	0.0103017	0.15307	0.0917772	0.0374263	0.0494864	0.0506558	0.000626327	0.000602549	0.00320417	0.00291651	0.142096	0.150414	0.125277	0.142355	0.654808	0.00462425	0.00767499	0.00330013		0.00579576	0.00520183	0.0750272	0.0677197	0.122103	0.00367603	0.124183	0.0236767
	A00007962	74			C57BL/6J	Mapk3<tm1(Gpg)>	tm1(Gpg)	HET	Mapk3	Male	17	2019-03-18	NA	Chow																							0.63293	0.00355187	0.00294821	0.00225328		0.00496264	0.00485624	0.0669935	0.0678105	0.11793	0.00487586	0.129811	0.0311607
	A00007964	74			C57BL/6J	Mapk3<tm1(Gpg)>	tm1(Gpg)	HET	Mapk3	Male	17	2019-03-18	NA	Chow	0.417474	0.00114116	0.000835423	0.0120098	0.012124	0.108206	0.163983	0.105673	0.0103434	0.160403	0.0977684	0.0384344	0.0437106	0.0412753	0.000661338	0.000642768	0.00228819	0.0022964	0.136772	0.130422	0.11357	0.12528		0.00321935	0.00293471	0.00221946		0.00530866	0.0050077	0.0706245	0.0673566	0.115571	0.00416707	0.135076	0.0269424
	A00008065	75			C57BL/6J	Mapk3<tm1(Gpg)>	tm1(Gpg)	WT	Mapk3	Female	16	2019-03-27	NA	Chow	0.454632	0.00141302	0.0012651	0.013606	0.0124249	0.110294	0.177983	0.115832	0.0110089	0.174839	0.103492	0.0359604	0.0481502	0.0478293	0.000669983	0.000711054	0.00275106	0.00361215	0.140578	0.136468	0.11902	0.118748	0.667196	0.00464345	0.00495822	0.00356017	0.00069548	0.00525325	0.00524339	0.0697168	0.0679012	0.12066	0.00453893	0.140704	0.0281217
	A00008066	74			C57BL/6J	Mapk3<tm1(Gpg)>	tm1(Gpg)	HET	Mapk3	Male	16	2019-03-27	NA	Chow	0.436781	0.00105981	0.00121756	0.0117299	0.0127479	0.114099	0.169168	0.102843	0.0116957	0.168449	0.101044	0.0408954	0.0484857	0.0521788	0.000641537	0.000692118	0.00209249	0.00399752	0.143256	0.134501	0.100584	0.125	0.609709	0.00473233	0.00286592	0.00303313	0.000378715	0.00541948	0.00526676	0.0709877	0.0698983	0.117748	0.0042947	0.127587	0.0265796
	A00008067	74			C57BL/6J	Mapk3<tm1(Gpg)>	tm1(Gpg)	WT	Mapk3	Male	16	2019-03-27	NA	Chow	0.446267	0.00112195	0.00133112	0.0119012	0.0119172	0.112073	0.168036	0.108978	0.0116695	0.177167	0.104626	0.0395669	0.0489184	0.0490549	0.000724635	0.000748932	0.0033428	0.0026603	0.134653	0.130493	0.124555	0.116626	0.656654	0.00361152	0.00431275	0.00393157	0.000935818	0.00508823	0.00484135	0.0679012	0.0686275	0.11159	0.00433857	0.136347	0.0259446
	A00008068	74			C57BL/6J	Mapk3<tm1(Gpg)>	tm1(Gpg)	HET	Mapk3	Male	16	2019-03-27	NA	Chow	0.44703	0.00128448	0.00123918	0.0125091	0.0132745	0.115779	0.179379	0.106843	0.011679	0.182734	0.0909688	0.0435676	0.0494688	0.0483689	0.000744094	0.000698998	0.00281898	0.00305974	0.140474	0.138087	0.123846	0.125003	0.6512	0.00450955	0.0066199	0.00403925	0.000972449	0.00563885	0.00553922	0.0693537	0.0694444	0.127027	0.00426725	0.128722	0.0228603
	A00008108	75			C57BL/6J	Mapk3<tm1(Gpg)>	tm1(Gpg)	HET	Mapk3	Female	16	2019-04-15	NA	Chow	0.459847	0.00142432	0.00146521	0.0123933	0.0126207	0.113019	0.168154	0.107481	0.0111382	0.185737	0.0977004	0.0403038	0.0451251	0.0475628			0.00318156	0.00384679	0.151621	0.145913	0.112766	0.122735	0.651633	0.00325331	0.0040129	0.003759	0.00196631	0.00530292	0.00498907	0.0740741	0.0709877	0.115208	0.004327	0.141068	0.0250374
	A00008109	75			C57BL/6J	Mapk3<tm1(Gpg)>	tm1(Gpg)	HET	Mapk3	Female	16	2019-04-15	NA	Chow	0.435351	0.0009949	0.00115675	0.0123939	0.0122097	0.104941	0.175142	0.10267	0.0117985	0.171298	0.099142	0.0356605	0.0444673	0.0423359	0.000745887	0.000746997	0.00325692	0.00272344	0.150886	0.142184	0.129386	0.128965	0.59834	0.0031206	0.00326394	0.00250492	0.000203586	0.00461885	0.00430973	0.0635439	0.0601852	0.113492	0.00442087	0.126906	0.0274867
	A00008110	75			C57BL/6J	Mapk3<tm1(Gpg)>	tm1(Gpg)	HET	Mapk3	Female	16	2019-04-15	NA	Chow	0.421672	0.0030438	0.00467151	0.0109932	0.0118089	0.112203	0.162925	0.100623	0.0111382	0.161312	0.0724585	0.0375571	0.0378235	0.0433357	0.00078292	0.000758262	0.00210189	0.00325822	0.143142	0.134974	0.141077	0.120645	0.659141	0.010403	0.00484759	0.00314026	0.00347902	0.00473095		0.0686275		0.106331
	A00008111	75			C57BL/6J	Mapk3<tm1(Gpg)>	tm1(Gpg)	WT	Mapk3	Female	16	2019-04-15	NA	Chow	0.423508	0.00126385	0.00126875	0.0118191	0.0127107	0.110471	0.169159	0.103487	0.0113347	0.168867	0.093435	0.0381043	0.0415241	0.0463041	0.000716687	0.000776334	0.00232645	0.00302072	0.144419	0.139888	0.125638	0.11411	0.651045	0.00235679	0.00165083	0.00273466	0.00150199	0.00524036	0.00460322	0.0684459	0.0628177	0.1218	0.00462574	0.124728	0.0274867
	A00008113	75			C57BL/6J	Mapk3<tm1(Gpg)>	tm1(Gpg)	HET	Mapk3	Female	16	2019-04-15	NA	Chow																							0.660511	0.00273624	0.00323097	0.00267879	0.00109668	0.00528701	0.00482889	0.0724401	0.0688998	0.115236	0.00435731	0.139978	0.0265342
	A00008114	75			C57BL/6J	Mapk3<tm1(Gpg)>	tm1(Gpg)	HET	Mapk3	Female	16	2019-04-15	NA	Chow																							0.627895	0.00138487	0.00262914	0.00181259	0.00199856	0.00558812	0.00477917	0.073711	0.0666304	0.117104	0.00495526	0.155592	0.0304803
	A00008115	75			C57BL/6J	Mapk3<tm1(Gpg)>	tm1(Gpg)	WT	Mapk3	Female	16	2019-04-15	NA	Chow																							0.64984	0.00656607	0.00855168		0.000853299	0.00471365	0.00461188	0.0653595	0.0671296	0.111452	0.0046522	0.137255	0.0306618
	A00008116	75			C57BL/6J	Mapk3<tm1(Gpg)>	tm1(Gpg)	WT	Mapk3	Female	16	2019-04-15	NA	Chow	0.424913	0.00132307	0.00124093	0.0130456	0.0147289	0.122826	0.191081	0.105667					0.0428402	0.0438586	0.000612431	0.000610776	0.00345569	0.00283526	0.145646	0.13549	0.122784	0.108575	0.622208	0.00327665	0.0033812	0.00293514	0.00295544	0.00545615	0.00523903	0.0731663	0.0725309	0.116162	0.00441714	0.14665	0.0239488
	A00008118	74			C57BL/6J	Mapk3<tm1(Gpg)>	tm1(Gpg)	WT	Mapk3	Male	16	2019-04-29	NA	Chow	0.44894	0.00130326	0.00168399	0.011859	0.0122705	0.115196	0.159478	0.111481	0.0131039	0.199927	0.102176	0.0454492	0.0454088	0.0504889	0.000813288	0.000760181	0.00231146	0.00337824	0.148198	0.143672	0.114935	0.127387	0.652523	0.00528957	0.0033524	0.00263598	0.00190358	0.00499642	0.00538657	0.0659047	0.0784322	0.116326	0.00474669	0.137288	0.03334
	A00008120	74			C57BL/6J	Mapk3<tm1(Gpg)>	tm1(Gpg)	HET	Mapk3	Male	16	2019-04-29	NA	Chow	0.454668	0.0012328	0.00102285	0.01316	0.013207	0.115515	0.170245	0.112809	0.0126665	0.193167	0.11007	0.0381073	0.048349	0.0501446	0.00082387	0.000774329	0.00275461	0.00314884	0.147156	0.140283	0.132353	0.121737	0.695984	0.00271167	0.00243985	0.00226614	0.000976795	0.00660999	0.00591586	0.0848313	0.0817107	0.0986526	0.00457585		0.0287711
	A00008122	74			C57BL/6J	Mapk3<tm1(Gpg)>	tm1(Gpg)	WT	Mapk3	Male	16	2019-04-29	NA	Chow	0.435019	0.00221879	0.00199268	0.0119881	0.0128784	0.120618	0.176742	0.101673	0.0115145	0.170345	0.0909688	0.0389178			0.000722128	0.000604093	0.00232707	0.00325253	0.146895	0.134501	0.129655	0.112227	0.685103	0.00652942	0.00803481	0.00474076	0.00174596	0.00673992	0.00651576	0.0826079	0.0834785	0.112852	0.0043649	0.12674	0.0275828
	A00008223	87	Coro1aM		C57BL/6J	Coro1a<tm1.1(KOMP)Vlcg>	tm1.1	WT	Coro1a	Male	16	2019-05-10	NA	Chow	0.299097	0.000623948	0.00113012	0.00743199	0.00764869	0.0885984	0.118838	0.0860566							0.000554476	0.000605267			0.109213	0.107265	0.103486	0.0994009	0.395278		0.00191134	0.00155488		0.00298602	0.00289961	0.0610022	0.062257	0.0780502	0.00257833	0.114281	0.0245672
	A00008224	87	Coro1aM		C57BL/6J	Coro1a<tm1.1(KOMP)Vlcg>	tm1.1	WT	Coro1a	Male	16	2019-05-10	NA	Chow	0.215617	0.000839796	0.000931561	0.00530612	0.00562535	0.0742556	0.108623	0.0731663					0.0235536	0.0207514	0.000462015	0.000461531	0.00122049	0.00097915	0.0921621	0.0903148		0.08878				0.00114816		0.00233467	0.00225362	0.0533769	0.0561002	0.0677809	0.00147798	0.0821604	0.016873
	A00008225	87	Coro1aM		C57BL/6J	Coro1a<tm1.1(KOMP)Vlcg>	tm1.1	WT	Coro1a	Male	16	2019-05-10	NA	Chow	0.255201	0.000603155	0.000596443	0.00747893	0.0069249	0.078976	0.13172	0.0823802					0.0245131	0.0304407	0.000523307	0.00051113	0.00138897	0.00159222	0.107635	0.106559	0.0976761	0.084695	0.35483	0.00113262	0.00142803	0.000941807		0.0032524	0.00303139	0.0637255	0.0600944	0.0838712	0.00198632	0.10689	0.0209552
	A00008226	88	Coro1aF		C57BL/6J	Coro1a<tm1.1(KOMP)Vlcg>	tm1.1	WT	Coro1a	Female	16	2019-05-10	NA	Chow	0.257939	0.000787502	0.000868004	0.00762813	0.00812793	0.0895969	0.138267	0.0842865	0.00760568	0.135802		0.0341543	0.0281652	0.0223933	0.000485682	0.000407274	0.00139054	0.0012299	0.111733	0.110217	0.100944	0.109296	0.349848	0.0022443	0.00204222	0.00120235	0.000267168	0.00375095	0.00375496	0.0635439	0.0662672	0.0895861	0.00236884	0.110839	0.0198666
	A00008227	88	Coro1aF		C57BL/6J	Coro1a<tm1.1(KOMP)Vlcg>	tm1.1	WT	Coro1a	Female	16	2019-05-10	NA	Chow	0.262353	0.000858343	0.000924465	0.00785681	0.00829549	0.0870098	0.135533	0.082244	0.00706206	0.134713	0.0577342	0.0327024		0.0275443	0.000447264	0.000430951		0.00101446	0.114798	0.113197	0.105664	0.0985839	0.36255	0.00190899	0.00131178	0.00124596		0.00288499	0.00306173	0.0577342	0.0614107	0.0808027	0.00224254	0.0944081	0.0214995
	A00008228	88	Coro1aF		C57BL/6J	Coro1a<tm1.1(KOMP)Vlcg>	tm1.1	WT	Coro1a	Female	16	2019-05-10	NA	Chow		0.000471605	2.285e-06		0.00786174	0.0829674	0.134451								0.000480649	0.000438908		0.00126833	0.109258	0.110855		0.102033	0.350117	0.000737021	0.00119929	0.00121038	0.000177146	0.00285403	0.00306546	0.0546478	0.0586874	0.0831287	0.00224026	0.101171	0.022951
	A00008229	87	Coro1aM		C57BL/6J	Coro1a<tm1.1(KOMP)Vlcg>	tm1.1	HOM	Coro1a	Male	16	2019-05-17	NA	Chow	0.246208	0.000955397	0.00104085	0.00698774	0.00697519	0.0767974	0.130996	0.0782952	0.00804723	0.148148	0.059232	0.0502227	0.0260685	0.0221009	0.000445224	0.00050719	0.00121552	0.00103136	0.110523	0.110219	0.102397	0.0998548	0.341112	0.00295175	0.00166913	0.000952943		0.00314979	0.00313533	0.0610022	0.0622731	0.0816378	0.002287	0.0935458	0.0244931
	A00008230	87	Coro1aM		C57BL/6J	Coro1a<tm1.1(KOMP)Vlcg>	tm1.1	HOM	Coro1a	Male	16	2019-05-17	NA	Chow	0.242577	0.00055838	0.000213621		0.00757396	0.080918	0.133269								0.000543441	0.000528802		0.00110178		0.110152		0.106953	0.362253	0.00271691	0.00165972	0.00150236		0.00334135	0.00332647	0.0627723	0.0639978	0.0881769	0.00274189	0.112881	0.0216356
	A00008231	87	Coro1aM		C57BL/6J	Coro1a<tm1.1(KOMP)Vlcg>	tm1.1	HOM	Coro1a	Male	16	2019-05-17	NA	Chow	0.270132	0.000868741	0.000153971	0.00735253	0.00759177	0.0802469	0.139366	0.0791576	0.00748295	0.149056	0.063317	0.0406867	0.0275928		0.000478104	0.000524769	0.0012219	0.000949472	0.113289	0.106062	0.113653	0.110022	0.336635	0.00108396	0.000953676	0.00130015		0.00291305		0.0531954	0.0599129	0.0940725	0.00231761	0.0816993	0.026126
	A00008232	88	Coro1aF		C57BL/6J	Coro1a<tm1.1(KOMP)Vlcg>	tm1.1	HOM	Coro1a	Female	16	2019-05-17	NA	Chow																								0.00228895	0.00217847	0.000874349		0.00397376	0.00373002	0.0689927	0.066177	0.0980032	0.00235451	0.11329	0.0212274
	A00008233	88	Coro1aF		C57BL/6J	Coro1a<tm1.1(KOMP)Vlcg>	tm1.1	HOM	Coro1a	Female	16	2019-05-17	NA	Chow	0.261941	0.000915631	0.000774829	0.00696064	0.0074231	0.0835149	0.134984	0.0777052	0.00687934	0.153595	0.0561002	0.0362046	0.0274365	0.0236999	0.000488558	0.000513703	0.00108792	0.000824411	0.114835	0.107741	0.114379	0.101307	0.353138	0.00160967	0.00224984	0.00103502	0.000504153	0.00336164	0.00310982	0.0619099	0.0613653	0.0895442	0.00214572	0.0913217	0.0176895
	A00008234	88	Coro1aF		C57BL/6J	Coro1a<tm1.1(KOMP)Vlcg>	tm1.1	HOM	Coro1a	Female	16	2019-05-17	NA	Chow		0.00065988	0.000872019		0.00770257	0.0849673	0.140531		0.00765208		0.0563725	0.0377376		0.0192683	0.000436876	0.000451382		0.000963134		0.108639			0.419003	0.00273898	0.00185799	0.00148354		0.00362629	0.00342505	0.0633624	0.0610022	0.0951867	0.00261542	0.108751	0.0239488
	A00008349	49	MvpP45F		C57BL/6N	Mvp<Gt(IST10954E2)Tigm>	Gt(IST10954E2)Tigm	HOM	Mvp	Female	7	2019-07-08	NA	Chow	0.455301	0.00372195	0.00218818	0.0127499	0.0130386	0.116317	0.161257	0.115752					0.0546265	0.0545809	0.000694323	0.000710208	0.00347026	0.00306755	0.140964	0.146434	0.130222	0.129275	0.639881	0.00565884	0.00543115	0.00322278	0.00263245	0.00549713	0.00508472	0.0717139	0.0689906	0.117748	0.0044396	0.141068	0.029301
	A00008354	49	MvpP45F		C57BL/6N	Mvp<Gt(IST10954E2)Tigm>	Gt(IST10954E2)Tigm	WT	Mvp	Female	7	2019-07-08	NA	Chow	0.409565	0.00118867	0.0015518	0.0119052	0.0126373	0.114025	0.165482	0.106762	0.00987695	0.171919	0.097313	0.0348443	0.0476782	0.0515024	0.000694156	0.000723876	0.00256081	0.00257156	0.140211	0.128867	0.114789	0.12473	0.617019	0.00420628	0.00501252	0.00290889	0.000794488	0.00595866	0.00524564	0.0757081	0.0688998	0.122829	0.00387143	0.135621	0.0205017
	A00008358	50	Mvpp45M		C57BL/6N	Mvp<Gt(IST10954E2)Tigm>	Gt(IST10954E2)Tigm	HOM	Mvp	Male	7	2019-07-08	NA	Chow	0.399378	0.00153832	0.00157302	0.0117055	0.0125681	0.117931	0.16195	0.106754	0.00913426	0.157591	0.0860674	0.0330224	0.0465208	0.0465711	0.000636831	0.000675399	0.0023513	0.00262987	0.142049	0.144363	0.110914	0.117378	0.587453	0.0043304	0.00411253	0.00320736	0.00217026	0.00567617	0.00536542	0.0750272	0.0702614	0.121377	0.00419723	0.126543	0.0257631
	A00008359	50	Mvpp45M		C57BL/6N	Mvp<Gt(IST10954E2)Tigm>	Gt(IST10954E2)Tigm	HOM	Mvp	Male	7	2019-07-08	NA	Chow	0.398976	0.00202522	0.00262376	0.0122918	0.0127272	0.114789	0.169675	0.109659	0.0100139	0.154684	0.0846167	0.0348613	0.0394522	0.0438653	0.000697724	0.000649023	0.00184482	0.00162416	0.145631	0.142657	0.131445	0.130181	0.565622	0.00671357	0.00645585	0.00309074	0.000798294	0.00497721	0.00491412	0.0706245	0.0695352	0.114029	0.00382771	0.127814	0.0227242
	A00008461	75			C57BL/6J	Mapk3<tm1(Gpg)>	tm1(Gpg)	HET	Mapk3	Female	16	2018-11-05	NA	Chow	0.433703	0.0005544	0.000979278	0.0115412	0.0129946	0.113137	0.184764	0.096479					0.0442868	0.0457915	0.000764957	0.000745568	0.0032918	0.00298289	0.152934	0.147574	0.108115	0.133442	0.635129	0.00349116	0.00240012	0.00211827	0.00109161	0.00575799	0.00616568	0.0738562	0.0735723	0.129098	0.00462212	0.143116	0.0295281
	A00008462	75			C57BL/6J	Mapk3<tm1(Gpg)>	tm1(Gpg)	HET	Mapk3	Female	16	2018-11-05	NA	Chow	0.471186	0.00133253	0.00123943	0.0136769	0.0126465	0.108226	0.177082	0.11369	0.0126128	0.173983	0.102783	0.0367437	0.0503989	0.047801			0.0037239	0.00389844	0.152175	0.150502	0.107893	0.104031	0.653236	0.00458765	0.00341229	0.00265685	0.00105248	0.00578433	0.00521071	0.0769355	0.0678396	0.120921	0.00465818	0.133888	0.0295821
	A00008463	75			C57BL/6J	Mapk3<tm1(Gpg)>	tm1(Gpg)	HET	Mapk3	Female	16	2018-11-05	NA	Chow																							0.654193	0.00215775	0.00275684	0.00262164	0.00219321	0.00628994	0.00566181	0.0785423	0.0709631	0.122345	0.00426852	0.143891	0.0268818
	A00008464	75			C57BL/6J	Mapk3<tm1(Gpg)>	tm1(Gpg)	HET	Mapk3	Female	16	2018-11-05	NA	Chow	0.453344	0.00141692	0.00229844	0.0117879	0.0125047	0.113348	0.169893	0.105421	0.0123195	0.183406	0.0965895	0.0359243	0.0448197	0.0506534	0.000791885	0.000759061	0.00311013	0.00431732	0.146996	0.139315	0.110588	0.111305	0.633328	0.00630045	0.00312893	0.0020858	0.00124726						0.00440642	0.118465	0.0290312
	A00008687	83	Hirip3F		C57BL/6N	Hirip3<tm1(KOMP)Mbp>	tm1	WT	Hirip3	Female	16	2019-12-05		Chow	0.400923	0.00124029	0.00122605	0.0123826	0.0131913	0.111837	0.183704	0.102687					0.0535078	0.0483984	0.000796797	0.000793956		0.0025789	0.129188	0.135182	0.105393	0.114751
	A00008688	83	Hirip3F		C57BL/6N	Hirip3<tm1(KOMP)Mbp>	tm1	HET	Hirip3	Female	16	2019-12-05		Chow	0.40999	0.000889508	0.000962825	0.0120545	0.0127068	0.106058	0.190938	0.0999345					0.0501405	0.052825	0.000699947	0.000677153	0.0019529	0.00238285	0.137236	0.135657	0.121287	0.126767
	A00008689	83	Hirip3F		C57BL/6N	Hirip3<tm1(KOMP)Mbp>	tm1	WT	Hirip3	Female	16	2019-12-05		Chow		0.00124749	0.00129502	0.0114869	0.0113708	0.103872	0.174219	0.102824					0.0481811	0.0523166	0.000688204	0.00077822			0.128611	0.129863	0.114107	0.110335
	A00008690	82	Hirip3M		C57BL/6N	Hirip3<tm1(KOMP)Mbp>	tm1	WT	Hirip3	Male	16	2019-12-05		Chow		0.000857966	0.00124292	0.0120522	0.0132327	0.109798	0.183633	0.0991289					0.0595169	0.0506882	0.000888933	0.000867617			0.144524	0.146641	0.110025	0.110022
	A00008691	82	Hirip3M		C57BL/6N	Hirip3<tm1(KOMP)Mbp>	tm1	HET	Hirip3	Male	16	2019-12-05		Chow	0.426648	0.00116714	0.00133003	0.0129388	0.0137481	0.10568	0.192317	0.100503	0.00948622	0.135444	0.0825168	0.0381004	0.0524089	0.049859	0.00066014	0.000629776	0.00254476	0.0025085	0.151565	0.143486	0.107849	0.124191
	A00008692	82	Hirip3M		C57BL/6N	Hirip3<tm1(KOMP)Mbp>	tm1	WT	Hirip3	Male	16	2019-12-05		Chow	0.421615	0.00146708	0.00212947	0.0124028	0.012404	0.104638	0.179325	0.108116	0.010659	0.15038	0.0798871	0.040655	0.051638	0.0531038	0.000775189	0.000741402	0.00229392	0.00245598	0.143681	0.138068	0.122387	0.115852
	A00008693	83	Hirip3F		C57BL/6N	Hirip3<tm1(KOMP)Mbp>	tm1	WT	Hirip3	Female	16	2019-12-19		Chow	0.308984	0.00188593	0.00269668	0.00902771	0.00916637	0.0908336	0.159695	0.0873158	0.00784854	0.111211	0.0636808	0.0324943	0.040793	0.0363732	0.000583158	0.000606694	0.00191909	0.00145471	0.12197	0.125768	0.095044	0.0994143
	A00008694	83	Hirip3F		C57BL/6N	Hirip3<tm1(KOMP)Mbp>	tm1	WT	Hirip3	Female	16	2019-12-19		Chow	0.285157	0.000932333	0.00104997	0.00855569	0.00887791	0.0897848	0.161721	0.0822832	0.00758472	0.106591	0.0675625	0.0254547	0.0352776	0.034288	0.000615163	0.000597153	0.00123537	0.00163431	0.117761	0.119343		0.0945024
	A00008695	83	Hirip3F		C57BL/6N	Hirip3<tm1(KOMP)Mbp>	tm1	HET	Hirip3	Female	16	2019-12-19		Chow	0.295286	0.00213104	0.00230772	0.00902011	0.00899012	0.0904242	0.148319	0.0918881	0.00817135	0.142895	0.0626364	0.0348649		0.0301725	0.000619106	0.00058463	0.00169512	0.00119399	0.123514	0.126696	0.113302	0.106487
	A00008696	82	Hirip3M		C57BL/6N	Hirip3<tm1(KOMP)Mbp>	tm1	HET	Hirip3	Male	16	2019-12-19		Chow	0.30231	0.00100048	0.0012189	0.00810443	0.00891559	0.0940819	0.129059	0.0877329					0.0374563	0.0351645	0.000544409	0.00053435		0.001258	0.115366	0.115946	0.0920495	0.105665
	A00008697	82	Hirip3M		C57BL/6N	Hirip3<tm1(KOMP)Mbp>	tm1	HET	Hirip3	Male	16	2019-12-19		Chow	0.31581	0.00391677	0.00299627	0.00835236	0.00860788	0.0916202	0.150973	0.0855303	0.00883354	0.138183	0.0585518	0.0399647	0.0360985		0.000595974	0.000672175	0.00130403	0.00138332	0.125159	0.125775	0.106352	0.103128
	A00008698	82	Hirip3M		C57BL/6N	Hirip3<tm1(KOMP)Mbp>	tm1	HET	Hirip3	Male	16	2019-12-19		Chow	0.305627	0.00180356	0.00122278	0.00855362	0.00870042	0.0882355	0.158214	0.0831852	0.00848201	0.128813	0.0728032	0.0333837	0.0363992	0.0387481	0.000674417	0.000666656	0.00166859	0.00195911	0.11791	0.112841	0.102467	0.0926709
	M01939338	23	Prrt2M	MGKU31.2d	C57BL/6N	Prrt2<tm1a(KOMP)Wtsi>	tm1a	HOM	Prrt2	Male	16.3	2015-01-21	MGP Select	Chow	0.303431	0.00132389	0.00100863	0.00886026		0.0860372	0.143274	0.0849435	0.00964334	0.145826	0.0802042	0.0503099	0.0328327	0.0319065	0.000542793	0.000564855	0.0014354	0.00160764	0.11786	0.118607	0.0963285	0.0933285	0.425483	0.00249028	0.000785216	0.0020881	0.00075704	0.00409726	0.00467961	0.0669759	0.0714342	0.0833637	0.00323751	0.0998906	0.0240612
	M01943610	23	Prrt2M	MGKF39.1a	C57BL/6N	Prrt2<tm1a(KOMP)Wtsi>	tm1a	WT	Prrt2	Male	15.6	2015-01-21	MGP Select	Chow	0.32363	0.00171012	0.00190496	0.00971113	0.010045	0.0907765	0.159315	0.0893183	0.0107331	0.174262	0.0823915	0.0470288	0.0304018	0.0279568	0.000691915	0.000708395	0.00108492	0.00124494	0.122338	0.123292	0.0966096	0.103901	0.456437	0.00212731	0.00129359	0.00271928		0.00389205	0.00413301	0.0608822	0.0608822	0.0900474	0.00339817	0.100255	0.0280715
	M01943645	23	Prrt2M	MERS36.2f	C57BL/6N	Prrt2<tm1a(KOMP)Wtsi>	tm1a	WT	Prrt2	Male	15.7	2015-01-21	MGP Select	Chow	0.311907	0.00118234	0.00148909	0.00942006			0.15494	0.0849435	0.0090236	0.152388	0.0729129	0.042654	0.0237816	0.0291751	0.000575946	0.000574686	0.0011648	0.00120161	0.121301	0.12514	0.111921	0.111921	0.425947	0.0024334	0.000774849	0.00194855	0.000747211		0.00447924		0.0659861	0.0987969	0.0026398	0.0895613	0.0233321
	M01995768	23	Prrt2M	MGKU38.2b	C57BL/6N	Prrt2<tm1a(KOMP)Wtsi>	tm1a	HOM	Prrt2	Male	16.2	2015-03-25	MGP Select	Chow	0.356893	0.00103774	0.00214127		0.0109881	0.0947867	0.149471		0.0109935	0.169522	0.0915057	0.0459351			0.00072142	0.000729416		0.00162585	0.124005	0.120362		0.103172	0.415825	0.000772058	0.00123325	0.00171716	0.0016228		0.00376473	0.0627051	0.0616114	0.0802042	0.0031045	0.103901	0.0295297
	M01995769	23	Prrt2M	MGKU38.2c	C57BL/6N	Prrt2<tm1a(KOMP)Wtsi>	tm1a	HOM	Prrt2	Male	16.2	2015-03-25	MGP Select	Chow	0.322992	0.00201899	0.00100637	0.0118319	0.0113345	0.0922348	0.160044	0.0951513	0.00925751	0.153482	0.0889537	0.0433832	0.0342114	0.0298074	0.000706136	0.000694829	0.00122726	0.00114632	0.126669	0.124432	0.0977032	0.103172	0.3959	0.00239579	0.00205235	0.0018817	0.00064035		0.00372645		0.0629657	0.0922348		0.0940576	0.0247904
	M01996406	23	Prrt2M	MGNF22.2b	C57BL/6N	Prrt2<tm1a(KOMP)Wtsi>	tm1a	WT	Prrt2	Male	15.7	2015-03-23	MGP Select	Chow	0.316222	0.00192941	0.00120733	0.0100281	0.0109219	0.0907765	0.15494	0.0947867	0.00901456	0.157856	0.0765585	0.0353627	0.0297545	0.0305581	0.00064965	0.00067251	0.00162559	0.00153999	0.126397	0.125584	0.102078	0.10864	0.430981	0.00257361	0.00257175	0.00259169	0.001587	0.00415175	0.00430832	0.0641633	0.0663507	0.0896828	0.00328613	0.111192	0.0306234
	M01996408	23	Prrt2M	MGNF22.2d	C57BL/6N	Prrt2<tm1a(KOMP)Wtsi>	tm1a	WT	Prrt2	Male	15.7	2015-03-23	MGP Select	Chow	0.303308	0.00286402	0.00245493	0.0102162	0.00891049		0.134889	0.0900474	0.00864189	0.170252	0.0550492	0.0455705	0.0258426	0.0289785	0.000662143	0.000697098	0.00129518	0.00152192	0.125904	0.123266	0.106453	0.104995	0.436769	0.00262173	0.00408131	0.00154491	0.00127		0.00359673	0.052315	0.0627051	0.0802042	0.00284315	0.0995261	0.0291651
	M02000118	23	Prrt2M	MGNY18.1c	C57BL/6N	Prrt2<tm1a(KOMP)Wtsi>	tm1a	WT	Prrt2	Male	15.7	2015-03-23	MGP Select	Chow	0.332944	0.00196729	0.000786677										0.0283463	0.0353481	0.000644866	0.000628385	0.00123378	0.00182069	0.118794	0.118329	0.0977032	0.10062			0.00462809				0.00463992		0.0663507	0.0940576
	A00006662	2	Taok2M	Control B6N	C57BL/6N	Taok2<tm1b(IMPC)Ics>	tm1b	WT	Taok2	Male	17	2018-01-22	NA	Chow		0.00135864	0.00114474	0.01216	0.0119064	0.108243	0.165576	0.109686	0.0115439	0.179685	0.107684		0.0456106	0.0471338	0.000792891	0.000760882			0.131643	0.140546	0.128991	0.121886	0.592094	0.006517	0.00740862	0.00293114		0.00664241	0.00696492	0.0770667	0.0836256	0.117513	0.00396207	0.136643	0.0277386
	A00006663	2	Taok2M	Control B6N	C57BL/6N	Taok2<tm1b(IMPC)Ics>	tm1b	WT	Taok2	Male	17	2018-01-22	NA	Chow	0.408583	0.00106472	0.00150237	0.01236	0.0117658	0.108742	0.170279	0.108951	0.010356	0.185306	0.0899449		0.0407047	0.0471884	0.000891806	0.000849826	0.00229335	0.00287516	0.13518	0.134922	0.119426	0.115509	0.585867	0.00481933	0.00493556	0.00244213		0.00654755	0.00680419	0.083079	0.0861763	0.119973	0.00394838	0.144568	0.0273286
	A00006664	2	Taok2M	Control B6N	C57BL/6N	Taok2<tm1b(IMPC)Ics>	tm1b	WT	Taok2	Male	17	2018-01-22	NA	Chow		0.00206977	0.00189734	0.0121093	0.0128131	0.112665	0.171618	0.106321	0.0112848	0.1804	0.0860219	0.0359417	0.0505422	0.0447163	0.000883462	0.000807953			0.143851	0.140469	0.119404	0.123161	0.627318	0.00440906	0.00467361	0.00258604	0.00180045	0.00685951	0.00660155	0.0910564	0.0873687	0.104105	0.00391435	0.133039	0.0277991
	A00006665	2	Taok2M	Control B6N	C57BL/6N	Taok2<tm1b(IMPC)Ics>	tm1b	WT	Taok2	Male	17	2018-01-22	NA	Chow	0.408779	0.00115409	0.00144219	0.0126154	0.012529	0.103859	0.180034	0.107995	0.011997	0.170899	0.105681	0.0397193	0.041948	0.0418953	0.000780276	0.000769834	0.00244191	0.0025226	0.143977	0.141977	0.128627	0.137372	0.548283	0.004313	0.00458549	0.00261376	0.000666783	0.0065423	0.00608058	0.0825438	0.0794413	0.11133	0.00365429	0.123823	0.0293469
	A00006764	28	Gdpd3M		C57BL/6N	Gdpd3<em1(ICS)>	em1	WT	Gdpd3	Male	16	2018-03-05	NA	Chow	0.449857	0.00279503	0.00242723	0.01374	0.013297	0.105215	0.17901	0.1145	0.0118437	0.191847	0.076338	0.0522967	0.0474855	0.0527	0.000729415	0.000764936	0.00235752	0.00286309	0.14682	0.147287	0.121521	0.116602	0.568006	0.00313366	0.00908622	0.00255842	0.00138895	0.00621839	0.00617923	0.0788886	0.0819859	0.114089	0.0033495	0.122614	0.0255523
	A00006765	28	Gdpd3M		C57BL/6N	Gdpd3<em1(ICS)>	em1	WT	Gdpd3	Male	16	2018-03-05	NA	Chow	0.436545	0.00177657	0.00143106	0.0134679	0.0131616	0.110408	0.16	0.112321	0.0116916	0.204054	0.0852653	0.0488547	0.0482242	0.0438487	0.0007073	0.000701754	0.0028837	0.00242196	0.142506	0.149047	0.1397	0.1351	0.64244	0.0051332	0.00646665	0.00327821	0.00264259	0.00754071	0.00712408	0.088818	0.08563	0.1208	0.00386675	0.135687	0.0271464
	A00006766	28	Gdpd3M		C57BL/6N	Gdpd3<em1(ICS)>	em1	WT	Gdpd3	Male	16	2018-03-05	NA	Chow	0.393392	0.00165301	0.00162302	0.0137958	0.0130053	0.108273	0.179592	0.108988	0.0108389	0.176795	0.0820379	0.04127	0.03902	0.04098	0.000599807	0.000667992	0.00207384	0.00262923	0.145344	0.138274	0.12644	0.121066	0.628543	0.00492285	0.00739745	0.00346772	0.00444633	0.00636834	0.00671863	0.0797996	0.0822592	0.116575	0.00381598	0.129948	0.0307556
	A00006767	28	Gdpd3M		C57BL/6N	Gdpd3<em1(ICS)>	em1	WT	Gdpd3	Male	16	2018-03-05	NA	Chow	0.403614	0.00187951	0.00283149	0.0126515	0.01283	0.10895	0.171214	0.106308	0.0111555	0.17964	0.0681849	0.0497384	0.04491	0.0437019	0.0006943	0.000702939	0.00224385	0.001898	0.140435	0.143949	0.103302	0.121066	0.633111	0.00798723	0.00522401	0.00363458	0.00382874	0.00704039	0.0073908	0.0822551	0.08693	0.1139	0.00364081	0.126467	0.0261721
[truncated: 69 more columns]

## Sheet: Histology_Adult_RawData_Del
	Sex	Male	Male	Male	Male	Male	Male	Male	Male	Male	Male	Male	Male	Male	Male	Male	Female	Female	Female	Female	Female	Female	Female	Female	Female
	Genotype	WT	WT	WT	WT	WT	WT	WT	WT	WT	WT	WT	Del/+	Del/+	Del/+	Del/+	WT	WT	WT	WT	WT	WT	Del/+	Del/+	Del/+
	1_TBA	0.3243	0.3306	0.3575	0.3086	0.3228	0.3034	0.4012	0.4494	0.3943	0.3608		0.3528	0.3421	0.3444	0.3291	0.3002	0.323		0.3988	0.4144		0.314		0.339
	1_LV	0.001461	0.001486	0.001265	0.00120175	0.0016175	0.001472	0.002615	0.0021025	0.0027505	0.00120755	0.00236244	0.00069365	0.001671	0.002133	0.0013561	0.001317	0.0015995	0.0012675	0.002097	0.0020655	0.0022795		0.001396	0.00076595
	1_Cg	0.01028	0.01094	0.011155	0.01057	0.01135	0.010835	0.012585	0.01394	0.01314	0.011485		0.010985	0.010555	0.010228	0.010695	0.00889485	0.0101985	0.01008	0.01302	0.01241	0.01167	0.0098655	0.0084165	0.01099
	1_Cg_Width	0.09776	0.091325	0.1038	0.09758	0.0931	0.092735	0.10605	0.11035	0.1108	0.099655	0.1047	0.09982	0.093555	0.09531	0.097745	0.091645	0.092465	0.09255	0.10635	0.10505	0.10285	0.093285	0.089505	0.09456
	1_Cg_Height	0.1523	0.165	0.1627	0.1461	0.156	0.1514	0.172	0.1796	0.1659	0.1526		0.1626	0.1544	0.1627	0.1483	0.1387	0.1553	0.1464	0.1826	0.1694	0.152	0.1521	0.1336	0.155
	1_gcc	0.008433		0.009966	0.009994		0.007979	0.01088	0.0128	0.01102			0.007593	0.010138	0.00863					0.008879	0.009695				0.008113
	1_gcc_Width_T	0.1437		0.163	0.1386		0.1534	0.1647	0.1866	0.1839			0.12982	0.1716	0.1294					0.1612	0.16616				0.1428
	1_gcc_Width_B	0.06258		0.09635	0.07816		0.06532	0.05787	0.08818	0.09463			0.08089	0.07488	0.08075					0.06696	0.07197				0.07495
	1_gcc_Height	0.03917		0.04036	0.04359		0.03908	0.05302	0.05539	0.04864			0.03134	0.04719	0.03954					0.0399	0.04277				0.04004
	1_CPu	0.03898	0.03495	0.03888	0.032055		0.034075	0.0416204	0.03977	0.03896	0.03921	0.0417	0.037475	0.02961	0.03553	0.033715	0.030615	0.034235	0.03532	0.0442888	0.04563	0.03458	0.03467	0.03009	0.036255
	1_aca	0.0005331	0.00060955	0.00060305	0.0005079	0.0005735	0.000577	0.00070965	0.0007153	0.00085425	0.0006576	0.0007034	0.00055985	0.00062245	0.00047995	0.0006086	0.0005727	0.0006188	0.0006354	0.0006439	0.00074125	0.0006184	0.0005172	0.0006359	0.0005474
	1_Pir	0.00162	0.001569	0.0020695	0.001131	0.001602	0.001991	0.0018265	0.0019595	0.001985	0.001495	0.001692	0.001733	0.0016575	0.0015275	0.00189	0.0013765	0.001666	0.001934	0.0018425	0.0021625		0.00174		0.001891
	1_M1	0.11585	0.11975	0.11915	0.1194	0.131	0.124	0.13255	0.1497	0.1314	0.1228		0.1181	0.12235	0.1178	0.11775	0.111243	0.11605	0.1206	0.1325	0.13705	0.1298	0.108059	0.1078	0.1233
	1_S2	0.10975	0.1051	0.1074	0.1104	0.1182	0.1119	0.1144	0.12645	0.1217	0.10945	0.1169	0.10765	0.1148	0.10685	0.10185	0.1161	0.1062		0.11345	0.12255	0.1186	0.09975		0.11535
	2_TBA	0.4982	0.5308	0.5172	0.4779	0.5727	0.5552	0.6054	0.6104	0.5578	0.5078	0.6457	0.5208	0.5264	0.4882	0.4792	0.5213	0.5062	0.6077	0.5522	0.5794	0.6565	0.5359	0.5549	0.5342
	2_LV	0.002809	0.003547	0.002698	0.0035165	0.00611	0.0035575	0.0068365	0.001921	0.0043745	0.0034765	0.0034175	0.001949	0.0028375	0.004134	0.0039155	0.0033605	0.0032565	0.002953	0.0061015	0.0036985	0.004648	0.0032965	0.003059	0.0021755
	2_D3V	0.002268	0.001779	0.001915	0.002082	0.00226	0.002855	0.004195	0.00295	0.003538	0.001557	0.003594	0.002	0.001794	0.002105	0.002183	0.002126	0.001866	0.003201	0.002543	0.003191	0.003249	0.002172	0.002667	0.002012
	2_RSGc	0.0051705	0.006083	0.005689	0.005914	0.0057045	0.005709	0.006159	0.0065855	0.0055105	0.005461	0.007315	0.0056315	0.0053555	0.0054985	0.005312	0.00572	0.0055545	0.007131	0.0068285	0.006409	0.007418	0.006011	0.0058485	0.0059695
	2_RSGc_Width	0.073215	0.078315	0.076465	0.08199	0.077765	0.07853	0.083635	0.087125	0.08182	0.073635	0.08856	0.07717	0.07778	0.075815	0.076625	0.07748	0.07544	0.08599	0.08846	0.08509	0.08568	0.08027	0.078525	0.07623
	2_RSGc_Height	0.1086	0.1112	0.1018	0.1006	0.1002	0.1078	0.1096	0.1112	0.09435	0.105	0.1221	0.106	0.1021	0.1053	0.09969	0.1039	0.1061	0.1261	0.1169	0.1022	0.12	0.09749	0.1053	0.1064
	2_cc	0.003237	0.003789	0.003709	0.003592		0.003723	0.004147	0.004245	0.004076	0.003885	0.004662	0.002923	0.003715	0.003651	0.003858	0.003207	0.003762	0.004182	0.00389	0.00391923	0.00411	0.00347	0.003771	0.003551
	2_cc_Width	0.1219	0.1286	0.1231	0.1195		0.1177	0.1339		0.135	0.1231	0.1284	0.1087	0.1309	0.1239	0.1317	0.1216	0.1159	0.1476	0.1227	0.1257	0.1323	0.1265	0.1339	0.1194
	2_cc_Height	0.02262	0.02424	0.02872	0.02423		0.02333	0.02885		0.02633	0.02801	0.02733	0.01892	0.02464	0.02391	0.02566	0.02323	0.02816	0.02625	0.02382	0.03043	0.02332	0.0215	0.02542	0.02551
	2_dhc	0.0002168	0.0002578	0.0002348	0.0002406		0.0001885	0.0002602	0.0002215		0.0002021		0.000226	0.0002385	0.0002114	0.0002642	0.0002288	0.0002659	0.0003147	0.0002243	0.0003449	0.0002521	0.0003309	0.0002507	0.0002967
	2_AM	0.006745	0.0080445	0.00966		0.0085645	0.007038	0.0072205		0.007178	0.00725	0.009188				0.007165	0.00700194	0.0073455	0.008788	0.008162	0.006112	0.008031	0.009144	0.0078665	0.009025
	2_Pir	0.002335	0.0027445	0.0032495	0.002342	0.0027905	0.002714	0.00285622	0.003597	0.001513	0.001964	0.0031193	0.002017	0.001927	0.0026635	0.002734	0.002112	0.001982	0.00259511		0.00254106	0.00317676	0.002537	0.0031915	0.002857
	2_ic	0.01007	0.010618	0.01089	0.0094515		0.012355	0.011975			0.012905	0.013135	0.01033	0.0104215	0.0097135	0.010824	0.00989264	0.0104555	0.01161	0.011795	0.013035	0.01339	0.01192	0.010795	0.01078
	2_opt	0.0012225		0.001989		0.001732	0.001505	0.0015985		0.001276	0.001384	0.001683					0.001486	0.0012775	0.0016395	0.001741	0.0015855	0.001819	0.0018475	0.0013825
	2_mt	0.0002982	0.00033015	0.0003207	0.0003475	0.0003228	0.0003045				0.00032335		0.00028695	0.00038245	0.0003119	0.000311	0.0002999	0.0002413	0.0003374	0.0003158	0.0003722	0.00040485	0.0003032	0.00030555	0.00033875
	2_fi	0.0037385	0.0044485	0.0042565	0.004046	0.004993	0.004561	0.0050135	0.005219	0.0051465	0.004279	0.0047305	0.003627	0.0044275	0.0041005	0.0042965	0.00423	0.0038335	0.004731	0.004162	0.0048545	0.004577	0.0044355	0.0041215	0.0041525
	2_Hb	0.00068655	0.0007155	0.00083525	0.00063815	0.0009937	0.0007718	0.001085	0.0008633	0.0007885	0.00076665	0.00097615	0.0007335	0.0007103	0.0005759	0.00069	0.0007783	0.000784	0.0010165	0.0009237	0.00084695	0.0008705	0.00084885	0.0008485	0.00069405
	2_HP	0.03356	0.02818	0.03973	0.03301	0.04997	0.03702	0.04546		0.03724	0.03389	0.04197	0.03969	0.03273	0.03236	0.02823	0.0344		0.03899	0.03879	0.0467411	0.03903	0.03493	0.03618	0.0326
	2_TILpy	0.558	0.4571	0.6276	0.5893	0.6617	0.5811	0.6392		0.6115	0.5664	0.6416	0.6012	0.5588	0.5531	0.5016	0.5897		0.5965	0.6061	0.6777	0.5824	0.5584	0.5731	0.5283
	2_DG	0.1444	0.14845	0.1524	0.124		0.14185	0.15985		0.1408	0.14275	0.15885	0.1812	0.1364	0.13155	0.13605	0.13985		0.14905	0.148434	0.159252	0.14165	0.1441	0.14125	0.1385
	2_Mol	0.01658		0.01305	0.012275		0.016685						0.013175				0.014765		0.01599	0.012935				0.014985	0.01749
	2_Rad	0.02009		0.02433	0.018855		0.019286						0.01709				0.019905		0.018125	0.0224853				0.02078	0.01722
	2_Or	0.01734	0.015985	0.018995	0.0172		0.016185	0.0203		0.01898	0.01517	0.02038	0.018415	0.018575	0.018505		0.01997		0.015285	0.01863	0.0190438	0.018965		0.020235	0.01831
	2_M1	0.102305	0.1144	0.0965	0.09232	0.096305	0.1058	0.102035	0.1011	0.08366	0.095685	0.11995	0.10895	0.111	0.094945	0.10995	0.10405	0.094305	0.1273	0.10465	0.1019	0.12315	0.1087	0.11175	0.11505
	2_S2	0.1006	0.098415	0.098575	0.097475	0.10459	0.1181	0.1148	0.1187	0.1192	0.1088	0.12245	0.1066	0.09296	0.097965	0.09402	0.1039	0.1071	0.1188	0.10192	0.11695	0.1148	0.10385	0.1034	0.1068
	2_HYPO	0.0023715				0.0029535	0.002193	0.00359571		0.00224		0.0033665	0.002227	0.002755			0.0028265		0.0029225	0.002521		0.0035815	0.0025025		0.002968
	2_Arc		0.0009194			0.0008109	0.0006374					0.0007102	0.0007834				0.0006306			0.0007166		0.001277	0.000595	0.0005797
	2_3V		0.001676		0.0002674	0.001183	0.0007668		0.00061	0.0004544	0.0003919	0.0007546	0.000191	0.001781	0.0003489		0.0001036	0.000937		0.0002282	0.0004244	0.00041	0.0003094	0.001571	0.0003876
	Layer1_Area	0.000599389	0.000859427			0.000634571	0.00066626	0.000626528	0.000810231	0.000682814	0.00063222	0.000731156	0.00076395	0.000604323		0.000686969	0.000541736	0.000672528	0.000708846	0.000784779	0.000590779	0.000438344	0.000718702	0.000647783	0.000777155
	Layers2-4 1_Area	0.00291233	0.0026076	0.00262478		0.00276416	0.00299903	0.00289455	0.00309016	0.00298322	0.002677	0.00301654	0.00253937	0.0026318	0.00261835	0.00249638	0.0029004	0.00266835	0.00315361	0.00304858	0.00262497	0.00316999	0.00266723	0.00255357	0.00255203
	Layers5-6 1_Area	0.00356994	0.00384917	0.00371044		0.0032636	0.0038327	0.00362074	0.00441197	0.00414386	0.00370556	0.00419357	0.00398814	0.00386445	0.00372575	0.00346185	0.00369371	0.00382625	0.00420542	0.00460776	0.0040733	0.00435892	0.00402904	0.00386808	0.00447172
