# Supplementary material for: Dissecting the autism-associated 16p11.2 locus identifies multiple drivers in neuroanatomical phenotypes and unveils a male-specific role for the major vault protein
Source: Genome Biol. 2023 Nov 15;24:261. doi: 10.1186/s13059-023-03092-8 (PMC10647150; doi:10.1186/s13059-023-03092-8)
Supplement: Supplementary file 4 — Additional file 4: Table S8. Description of gene association with NAPs. [file 13059_2023_3092_MOESM4_ESM.xlsx]

## Sheet: HeatMap_SingleGenes_Coronal
	Gene	Background	Allele	Age (weeks)	Sex	Genotype	n(Mutant)	Control	n(Control)	NAT	Directionnality	Number of NAPs	Statistics	1_TBA	1_LV	1_Cg	1_Cg_Width	1_Cg_Height	1_gcc	1_gcc_Width_T	1_gcc_Width_B	1_gcc_Height	1_aca	1_CPu	1_Pir	1_M1	1_S2	2_TBA	2_LV	2_D3V	2_3V	2_RSGc	2_RSGc_Width	2_RSGc_Height	2_cc	2_cc_Width	2_cc_Height	2_dhc	2_AM	2_mt	2_ic	2_opt	2_fi	2_Hb	2_HYPO	2_Arc	2_HP	2_TILpy	2_DG
	Slx1b	C57BL/6N	Slx1b<em1(IMPC)Ics>	16	Male	HET	5	WT	4	0.05	Increase	3	ttest HET/WT	0.064977	0.80273	0.549744	0.549744	0.737288	0.0312034	0.448084	0.866448	0.367587	0.0965537	0.07139	0.439684	0.119578	0.522925	0.0315579	0.545296	0.535867	0.543266	0.324859	0.602114	0.699891	0.0186116	0.740656	0.0321066	0.0187022	0.984515	0.769221	0.217059	0.533804	0.942862	0.591851	0.359656	#	0.216147	0.374056	0.0181175
				16				WT				6	%change HET/WT	107.685	105.573	103.698	103.698	101.339	111.413	104.075	99.3317	108.456	111.661	113.57	110.62	95.5739	98.0809	106.848	109.364	111.232	75.8812	92.6834	98.093	97.6702	109.843	101.595	114.15	119.852	100.123	97.6061	106.668	105.651	100.386	103.679	91.801	#	109.311	105.031	110.314
	Slx1b	C57BL/6N	Slx1b<em1(IMPC)Ics>	16	Female	HET	4	WT	4	0.005	Increase	5	ttest HET/WT	0.795944	0.0761185	0.786319	0.786319	0.656283	0.0955191	0.318769	0.881097	0.29524	0.485332	0.832489	0.402467	0.87555	0.736334	0.00848759	0.0879797	0.704711	0.357305	0.929391	0.3948	0.513161	0.016881	0.323472	0.00241532	0.235072	0.735637	0.35338	0.488814	0.170391	0.127367	0.86358	0.945821	#	0.483461	#	#
				16				WT				3	%change HET/WT	99.2145	72.4056	100.82	100.82	101.624	105.624	103.637	101.008	104.338	103.613	98.8551	88.7294	100.319	102.203	106.618	82.4765	95.9573	77.3771	100.717	96.4879	103.74	109.676	105.849	108.946	113.263	102.404	108.051	103.818	116.798	110.033	99.0975	101.849	#	106.733	#	#
	Bola2	C57BL/6N	Bola2<tm1(KOMP)Wtsi>	16	Male	HET	4	WT	5	0.01	Decrease	8	ttest HET/WT	0.46906	0.208215	0.56528	0.56528	0.819941	#	#	#	#	0.194276	0.341981	0.301173	0.873393	0.841507	0.0598517	0.455161	0.00712599	0.496075	0.237697	0.351401	0.117609	0.00660809	0.109433	0.0447504	0.333433	0.618405	0.439047	0.700541	0.470212	0.917342	0.0883093	#	#	0.0185122	0.099932	0.0832137
				16				WT				4	%change HET/WT	104.252	72.0476	95.6958	95.6958	101.205	#	#	#	#	111.046	107.508	117.555	99.2224	99.1794	97.5639	83.6242	59.67	71.1991	90.6231	95.8248	107.497	89.5817	92.3166	88.759	92.543	112.787	87.749	102.72	94.0143	100.719	91.0093	#	#	87.6054	92.7851	92.5559
	Bola2	C57BL/6N	Bola2<tm1(KOMP)Wtsi>	16	Female	HET	7	WT	4	0.005	Decrease	2	ttest HET/WT	0.503415	0.289584	0.0636706	0.0636706	0.0645546	0.300168	0.117816	0.615376	0.0295946	0.0626857	0.570364	0.935628	0.343885	0.232451	0.0405551	0.108241	0.397346	0.850235	0.399495	0.425927	0.671089	0.00192723	0.0437423	0.00978981	0.509792	0.171268	0.818878	0.817008	0.342531	0.204916	0.208002	0.558645	0.444748	0.628955	0.989275	0.410167
		C57BL/6N		16				WT				6	%change HET/WT	103.571	83.3781	109.422	109.422	112.255	92.5038	92.7017	95.2398	85.3385	93.1838	105.743	100.983	103.471	103.837	90.8156	72.5027	87.2535	90.7134	94.5567	97.7455	97.9456	85.889	89.1889	89.8448	93.8438	85.3936	102.497	98.6528	86.5514	92.8265	106.652	87.3377	86.1807	96.847	99.9546	95.5708
	Coro1a	C57BL/6N	Coro1a<tm1.1(KOMP)Vlcg>	16	Male	HOM	3	WT	3	1		18	ttest HOM/WT	0.893109	0.49767	0.415327	0.415327	0.106399	#	#	#	#	0.714566	0.778502	0.281684	0.224792	0.0610264	0.216722	0.703593	0.885907	#	0.300267	0.741835	0.126466	0.282396	0.722543	0.271869	0.604198	#	#	#	#	0.669414	0.607845	#	#	#	#	#
				16				WT				0	%change HOM/WT	98.5716	80.2315	109.004	109.004	112.375	#	#	#	#	97.107	104.127	85.2093	107.706	113.684	92.4312	115.25	103.035	#	112.062	101.85	114.882	121.578	94.9875	115.801	111.486	#	#	#	#	105.634	94.1527	#	#	#	#	#
	Coro1a	C57BL/6N	Coro1a<tm1.1(KOMP)Vlcg>	16	Female	HOM	3	WT	3	1		12	ttest HOM/WT	#	0.610094	0.101307	0.101307	0.556109	0.898503	#	#	0.0784844	0.363775	0.35519	0.140023	0.41757	#	0.293926	0.180708	0.653239	#	0.384584	0.327673	0.0545444	0.569919	0.792191	0.822412	0.742886	#	0.225475	0.822059	#	0.0591061	0.369058	#	#	0.436358	0.669559	0.341037
				16				WT				0	%change HOM/WT	#	123.55	93.8097	93.8097	101.23	99.0706	#	#	110.598	105.391	84.8796	80.1264	98.4663	#	109.007	136.854	92.7358	#	109.573	105.663	111.524	103.853	102.267	97.7433	103.449	#	119.81	101.982	#	115.335	113.607	#	#	133.919	104.619	94.4033
	Mapk3	C57BL/6J	Mapk3<tm1(Gpg)>	16	Male	HET	5	WT	4	1		2	ttest HET/WT	0.682074	0.0889604	0.233235	0.233235	0.662828	0.510388	0.605779	0.908942	0.663736	0.717124	0.801838	0.748826	0.839927	0.995057	0.912425	0.462219	0.518053	0.0576189	0.888764	0.887948	0.779174	0.714682	0.216918	0.517937	0.26232	0.529601	0.505496	0.875629	0.856677	0.525259	0.483661	0.224947	0.967995	0.509835	0.706283	0.691227
		C57BL/6N		16				WT				0	%change HET/WT	99.0031	70.1936	103.787	103.787	101.552	95.868	96.5525	100.711	97.4338	97.394	98.5145	97.5115	99.38	100.02	99.5692	81.4208	84.9895	51.2046	101.224	99.0756	101.362	98.5745	93.5321	95.0235	110.896	94.1318	109.597	99.1029	97.9677	97.516	94.0529	135.635	99.7411	102.93	101.087	101.483
	Mapk3	C57BL/6J	Mapk3<tm1(Gpg)>	16	Female	HET	9	WT	4	1		2	ttest HET/WT	0.404644	0.548263	0.14178	0.14178	0.335061	0.272006	0.68028	0.638136	0.896958	0.0658346	0.895522	0.317933	0.0715453	0.858193	0.617802	0.553426	0.0582652	0.878785	0.499238	0.36877	0.989538	0.654084	0.937759	0.707233	0.0507938	0.144354	0.232693	0.119744	0.12784	0.508375	0.675716	0.0552374	0.456213	0.570794	0.572079	0.313452
		C57BL/6N		16				WT				0	%change HET/WT	102.647	132.336	94.1923	94.1923	96.4248	105.636	101.917	95.1975	100.555	111.578	100.626	110.251	104.346	100.931	99.0607	84.3018	76.3767	106.029	104.106	103.226	99.9564	98.7596	100.385	101.871	88.923	91.9667	89.816	96.6336	91.4793	98.3591	97.4087	78.0675	90.2973	102.15	101.438	104.553
	Gdpd3	C57BL/6N	Gdpd3<em1(ICS)>	16	Male	HET	3	WT	4	1		1	ttest HET/WT	0.196653	0.764578	0.304684	0.085753	0.428164	0.71346	0.268752	0.141142	0.464595	0.06016	0.507147	0.858901	0.248609	0.339226	0.585151	0.577926	0.141461	0.534934	0.688353	0.268537	0.871978	0.513626	0.827614	0.976398	0.457871	0.617804	0.716757	0.314755	0.99211	0.118306	0.956457	0.610192	#	0.657796	0.15019	0.646284
	Gdpd3	C57BL/6N	Gdpd3<em(ICS)>	16	Male	HET	3	WT	4	0.05		0	%change HET/WT	105.608	105.612	104.054	103.933	102.836	101.623	94.1706	110.427	91.8184	113.61	104.219	98.5534	101.396	106.13	102.61	92.9981	125.849	74.7707	102.011	96.2542	99.5361	103.775	100.739	100.181	94.705	104.467	102.422	103.301	100.036	94.179	99.7088	109.874	#	101.652	103.297	97.6185
	Gdpd3	C57BL/6N	Gdpd3<em1(ICS)>	16	Female	HET	4	WT	4	0.05	Both	3	ttest HET/WT	0.569463	0.0124119	0.907104	0.907104	0.588908	0.79383	0.882867	0.856044	0.616251	0.88329	0.608219	0.702213	0.748776	0.681267	0.0644363	0.386303	0.366191	0.14114	0.222913	0.268537	0.405774	0.0366891	0.537281	0.296292	0.778882	0.752113	0.422863	0.807738	0.0529584	0.182115	0.296255	0.209673	#	0.254026	0.162479	0.502269
				16				WT				3	%change HET/WT	103.031	181.619	100.341	100.341	101.785	97.5697	101.033	100.876	95.5475	101.572	104.27	94.3494	100.47	98.642	92.2853	115.241	108.506	47.607	91	96.2542	95.1408	113.839	96.1748	107.337	96.9218	105.1	106.352	101.249	84.8291	93.4407	95.8417	140.031	#	109.088	110.121	97.3744
	Tbx6	C57BL/6J	Tbx6<tm1(Pa)>	16	Male	HET	6	WT	7	0.0001	Increase	4	ttest HET/WT	0.941862	0.827549	0.109044	0.0671163	0.375143	0.65193	0.899986	0.858016	0.288924	0.906639	0.963914	0.961454	0.0833621	0.441125	0.13901	0.413433	0.689681	0.482613	0.0635826	1.9607e-05	0.250964	0.834443	0.52485	0.226859	0.215023	0.894738	0.893935	0.830766	0.842327	0.376872	0.808916	#	#	0.679347	0.522721	0.855333
	Tbx6	C57BL/6J	Tbx6<tm1(Pa)>	16	Male	HET	6	WT	7	0.0001	Increase	3	%change HET/WT	100.344	107.558	112.16	106.713	106.017	95.1242	100.619	98.1365	91.781	99.0079	99.7055	99.5654	104.816	104.919	105.405	123.141	94.6717	40.5909	113.882	111.09	106.208	101.687	103.638	90.7491	115.298	104.022	101.579	98.6397	96.1099	106.534	97.5693	#	#	103.244	103.828	98.5012
	Tbx6	C57BL/6J	Tbx6<tm1(Pa)>	16	Female	HET	8	WT	6	0.0001	Increase	6	ttest HET/WT	0.156861	0.237963	0.31106	0.771665	0.143965	0.39021	0.851253	0.815683	0.943947	0.569036	0.298748	0.191471	0.302546	0.243228	5.67566e-05	0.607023	0.260652	0.885182	0.601047	0.865603	0.38676	0.137186	0.148191	0.343272	0.875394	0.3584	0.239454	0.286537	#	0.000274203	0.776675	#	#	0.158368	0.121153	0.490685
	Tbx6	C57BL/6J	Tbx6<tm1(Pa)>	16	Female	HET	8	WT	6	0.0001	Increase	4	%change HET/WT	104.607	78.1831	106.486	100.744	105.074	103.695	98.975	101.13	100.444	103.621	106.561	108.475	102.621	104.98	110.16	89.8542	82.5131	95.3075	102.514	99.4168	104.337	105.166	106.963	105.468	100.839	91.1965	113.618	105.556	#	113.137	97.537	#	#	107.872	104.475	105.054
	Ppp4c	C57BL/6N	Ppp4C<em1(IMPC)Ics>	21	Male	HET	4	WT	4	0.005	Decrease	2	ttest HET/WT	0.0077254	0.91257	0.139703	0.158756	0.00796583	0.00880833	0.0236205	0.37496	0.103111	0.0146403	0.0194463	0.110464	0.059577	0.00133327	0.0357713	0.736777	0.481748	0.152519	0.0294909	0.150399	0.552583	0.972187	0.557442	0.171703	0.816778	0.570409	0.0656931	0.551618	0.526784	0.362768	0.180051	#	#	0.0643838	0.0526399	0.256562
	Ppp4c	C57BL/6N	Ppp4C<em1(IMPC)Ics>	21	Male	HET	4	WT	4	0.005	Decrease	10	%change HET/WT	90.4172	102.704	91.8861	93.9561	92.9464	84.0613	91.4687	92.3368	91.6095	87.5631	89.8821	87.0351	96.4363	89.9336	93.4495	95.1358	91.4408	82.5629	91.4628	96.1556	97.4897	100.232	102.676	106.444	98.875	95.776	84.7166	97.3551	93.8928	107.249	90.4031	#	#	84.7339	88.2522	94.317
	Ppp4c	C57BL/6N	Ppp4C<em1(IMPC)Ics>	24	Female	HET	4	WT	4	0.05	Decrease	2	ttest HET/WT	0.945757	0.607813	0.706408	0.385849	0.652621	0.200057	0.0524312	0.754537	0.0137509	0.076017	0.941743	0.644661	0.655932	0.20483	0.17544	0.519821	0.887941	0.254935	0.780282	0.158102	0.983677	0.526579	0.490977	0.4188	0.53908	0.108176	0.884261	0.633955	0.242385	0.855516	0.677167	#	#	0.0904977	0.119211	0.23402
	Ppp4c	C57BL/6N	Ppp4C<em1(IMPC)Ics>	24	Female	HET	4	WT	4	0.05	Both	1	%change HET/WT	100.437	90.0229	102.204	102.334	98.4816	94.8303	92.0841	102.801	91.8005	92.7817	99.1529	93.509	101.48	96.318	105.129	92.379	98.4367	118.633	101.278	103.184	100.065	104.593	103.825	104.658	105.639	115.821	100.982	101.583	105.485	100.949	98.5133	#	#	109.298	106.159	104.303
	Fam57b	C57BL/6N	Fam57b<tm1a(ICS)>	17	Male	HET	3	WT	4	0.005	Decrease	5	ttest HET/WT	0.319835	0.964499	0.0326638	0.233106	0.0586195	0.363919	0.209868	0.894675	0.105114	0.0642543	0.33209	0.0184457	0.0618517	0.112878	0.289992	0.770771	0.158744	0.340527	0.00182027	0.0666937	0.439328	0.108276	0.299729	0.355884	0.171102	0.782749	0.61005	0.408706	#	0.523236	0.468861	#	#	0.258179	0.436544	0.458297
	Fam57b	C57BL/6N	Fam57b<tm1a(ICS)>	17	Male	HET	3	WT	4	0.005	Decrease	5	%change HET/WT	93.126	99.1234	89.2489	98.3092	90.168	105.146	104.638	98.6079	114.158	87.8078	94.5444	82.2799	93.6379	93.8248	94.8312	95.5448	109.169	142.668	81.3756	91.1805	95.402	89.3185	92.9065	94.0581	86.8001	95.8963	107.151	90.1027	#	102.332	106.646	#	#	90.9423	95.4996	93.831
	Fam57b	C57BL/6N	Fam57b<tm1a(ICS)>	17	Female	HET	3	WT	3	0.05	Decrease	6	ttest HET/WT	0.647656	0.527523	0.705901	0.65083	0.451784	0.33003	0.136206	0.351072	0.438684	0.416722	0.841557	0.892411	0.530995	0.385355	0.0414271	0.277938	0.999076	#	0.679037	0.78818	0.602134	0.216325	0.31502	0.122299	0.552093	0.587633	0.158433	0.110336	#	0.161648	0.610213	#	#	0.236329	0.666886	0.839381
	Fam57b	C57BL/6N	Fam57b<tm1a(ICS)>	17	Female	HET	3	WT	3	0.05	Decrease	1	%change HET/WT	97.8879	121.805	97.0688	98.2645	93.7452	90.1546	96.2164	95.0267	91.9106	90.592	98.7337	101.889	97.8178	95.8802	97.9208	117.987	100.022	#	98.6444	101.001	96.2001	89.0758	90.2535	90.5128	92.9489	106.032	88.3784	92.203	#	93.9301	96.7295	#	#	106.496	100.952	99.1011
	Doc2a	C57BL/6J	Doc2a<tm1(Ytk)>	16	Male	HET	5	WT	5	0.05	Increase	2	ttest HET/WT	0.3569	0.53666	0.263204	0.593865	0.556738	0.357808	0.104386	0.127847	0.752969	0.424141	0.994604	0.493578	0.595347	0.866012	0.237545	0.672257	0.448216	0.167476	0.252915	0.383454	0.0701874	0.247326	0.284197	0.188586	0.53084	0.814563	0.760874	0.444793	0.387965	0.628728	0.447154	0.681743	0.896074	0.103609	0.0544138	0.146563
	Doc2a	C57BL/6J	Doc2a<tm1(Ytk)>	16	Male	HET	5	WT	5	0.05	Increase	1	%change HET/WT	104.776	85.6845	93.1733	98.6764	103.219	92.0556	92.7646	87.35	97.2444	95.8742	99.9507	103.598	102.695	98.8755	108.065	87.2091	110.085	260.018	107.68	103.062	108.502	106.583	102.406	108.15	105.647	95.8449	102.878	103.825	110.707	96.8267	106.214	106.416	97.439	114.843	111.25	109.017
	Doc2a	C57BL/6J	Doc2a<tm1(Ytk)>	16	Female	HET	5	WT	3	0.05	Increase	3	ttest HET/WT	0.385976	0.937796	0.03742	0.231596	0.314014	0.840206	0.302965	0.70175	0.675332	0.110952	0.223034	0.62012	0.0156792	0.627574	0.669748	0.987377	0.45349	0.41062	0.800524	0.648537	0.805582	0.522987	0.0276026	0.472302	0.976526	0.950244	0.301681	0.616163	0.854183	0.757821	0.629324	#	0.49729	0.794747	0.998414	0.19461
												3	%change HET/WT	109.002	97.3566	116.126	106.613	107.872	102.42	106.789	103.519	93.7951	113.701	107.364	105.01	109.743	96.0353	103.168	99.5811	86.1741	148.735	101.66	102.379	99.2832	104.218	107.503	105.667	100.425	99.2367	113.541	95.1924	102.611	98.9796	103.415	#	131.824	102.132	100.009	108.464
	Ino80e	C57BL/6N	Ino80e<tm1a(EUCOMM)Wtsi>/Cnrm	25	Male	HET	4	WT	6	1		5	ttest HET/WT	0.19492	0.452038	0.140649	0.629984	0.277187	0.43818	0.811752	0.394366	0.200443	0.206075	0.126153	0.446827	0.310333	0.568178	0.638791	0.42061	0.452226	0.16482	0.40857	0.589847	0.109805	0.430996	0.784645	0.493914	0.0654889	#	0.173996	0.81034	#	0.61009	0.40567	#	#	0.409638	0.390676	0.321641
	Ino80e	C57BL/6N	Ino80e<tm1a(EUCOMM)Wtsi>	25	Male	HET	6	WT	6	1		0	%change HET/WT	90.7259	80.4938	92.4879	98.905	92.6077	94.7259	101.157	108.36	89.8617	91.9851	87.1052	91.2126	95.1901	102.45	96.7019	120.809	88.5919	55.6577	95.6819	98.3044	94.9522	92.8414	101.048	95.5017	75.2027	#	116.311	97.8501	#	96.7248	95.7731	#	#	90.6339	93.7984	93.1835
	Ino80e	C57BL/6N	Ino80e<tm1a(EUCOMM)Wtsi>/Cnrm	25	Female	HET	4	WT	3	1		6	ttest HET/WT	0.253465	0.243162	0.549963	0.960005	0.974909	0.498275	0.660539	0.607022	0.783627	0.0920342	0.397138	0.356947	0.120474	0.701412	0.420602	0.653678	0.930686	0.215989	0.651125	0.793905	0.144456	0.708378	0.0917394	0.953401	0.793569	#	0.897491	0.308592	#	0.378482	0.938509	#	#	0.130739	0.238973	0.987689
	Ino80e	C57BL/6N	Ino80e<tm1a(EUCOMM)Wtsi>	25	Female	HET	4	WT	3	1		0	%change HET/WT	112.682	131.202	104	99.7723	100.306	107.219	92.7899	109.673	104.968	112.684	107.06	122.238	112.478	97.8532	97.535	91.3164	98.9675	151.926	97.5781	100.808	94.2683	104.337	91.2726	100.692	105.512	#	103.392	120.739	#	103.771	101.009	#	#	108.444	105.257	100.166
	Hirip3	C57BL/6N	Hirip3<tm1(KOMP)Mbp>	16	Male	HET	4	WT	2	0.05	Decrease	34	ttest HET/WT	#	0.657755	0.197752	0.197752	0.293226	#	#	#	#	0.02565	0.0711322	#	0.205759	0.210648	#	#	#	#	#	#	#	#	#	#	#	#	#	#	#	#	#	#	#	#	#	#
				16				WT				1	%change HET/WT	#	128.618	77.7784	77.7784	86.8643	#	#	#	#	76.0416	74.9564	#	87.9755	91.032	#	#	#	#	#	#	#	#	#	#	#	#	#	#	#	#	#	#	#	#	#	#
	Hirip3	C57BL/6N	Hirip3<tm1(KOMP)Mbp>	16	Female	HET	2	WT	4	1		32	ttest HET/WT	0.759467	0.840291	0.922106	0.922106	0.990061	#	#	#	#	0.658797	0.769166	0.868792	0.445544	0.166951	#	#	#	#	#	#	#	#	#	#	#	#	#	#	#	#	#	#	#	#	#	#
				16				WT				0	%change HET/WT	106.316	108.713	101.765	101.765	99.8787	#	#	#	#	94.5475	93.5514	95.0533	103.823	112.999	#	#	#	#	#	#	#	#	#	#	#	#	#	#	#	#	#	#	#	#	#	#
	Taok2	C57BL/6N	Taok2<tm1b(ICS)>	16	Male	HET	3	WT	4	0.005	Both	5	ttest HET/WT	0.00887923	0.0849705	0.00298477	0.0505093	0.418029	0.807791	0.395068	0.212002	0.014513	0.00688764	0.40803	0.59259	0.194256	0.970168	0.655795	0.892238	0.416892	0.256656	0.488403	0.788971	0.873485	0.401856	0.180248	0.851195	0.00999736	0.541208	0.391078	0.786108	#	0.217344	0.275732	#	#	0.333486	0.431704	0.911165
	Taok2	C57BL/6N	Taok2<tm1b(ICS)>	16	Male	HET	3	WT	4	0.005	Both	6	%change HET/WT	105.796	182.61	108.771	104.267	97.7308	101.59	102.505	88.8556	127.266	82.6831	104.22	92.8724	102.989	99.8536	101.678	97.6248	104.571	173.449	101.712	101.026	99.2259	102.226	93.3516	100.448	84.9835	108.026	113.556	102.102	#	103.327	108.868	#	#	109.566	105.149	101.017
	Taok2	C57BL/6N	Taok2<tm1b(ICS)>	16	Female	HET	3	WT	3	1		0	ttest HET/WT	0.941668	0.686253	0.963544	0.936164	0.713947	0.745814	0.436988	0.461084	0.232728	0.885115	0.6808	0.699233	0.776584	0.660616	0.482312	0.221587	0.0577812	0.829036	0.213906	0.39935	0.269632	0.723895	0.445234	0.789406	0.447138	0.856333	0.297449	0.147434	0.911112	0.185624	0.0550023	0.853779	0.722729	0.635752	0.645286	0.587165
	Taok2	C57BL/6N	Taok2<tm1b(ICS)>	16	Female	HET	3	WT	3	1		0	%change HET/WT	99.599	108.333	99.6139	100.478	101.684	105.087	105.836	89.7131	111.816	98.4524	103.508	105.269	101.068	97.3506	104.152	123.332	135.656	96.3899	105.503	102.994	103.502	104.669	105.185	103.21	105.915	98.2706	109.949	109.278	102.445	105.513	115.093	103.58	109.703	103.931	103.081	93.3745
	Kctd13	C57BL/6J	Kctd13<tm1.1Nk>	16	Male	HET	4	WT	5	1		0	ttest HET/WT	0.497418	0.604989	0.233273	0.280068	0.488938	0.996497	0.219574	0.931381	0.951063	0.870663	0.629586	0.89578	0.162785	0.191264	0.208023	0.175959	0.889737	0.331851	0.567359	0.421494	0.832114	0.685664	0.143746	0.64591	0.352791	0.762724	0.657214	0.846623	0.0754018	0.733215	0.0923023	0.711901	0.165826	0.38081	0.108364	0.379467
	Kctd13	C57BL/6N	Kctd13Duke2016	16	Male	HET	4	WT	5	1		0	%change HET/WT	104.325	111.558	107.185	102.694	103.838	100.056	108.593	100.695	100.72	101.177	103.848	101.638	103.821	106.769	107.093	74.1715	98.3513	194.236	104.25	104.236	101.028	103.337	94.1111	97.263	109.137	104.481	104.599	101.231	123.98	102.642	109.212	96.5772	136.771	107.965	107.774	106.709
	Kctd13	C57BL/6J	Kctd13<tm1.1Nk>	16	Female	HET	6	WT	6	1		0	ttest HET/WT	0.413705	0.800141	0.0923744	0.291424	0.838632	0.241357	0.2805	0.355161	0.415259	0.12383	0.654123	0.477335	0.476217	0.959701	0.960195	0.442778	0.574046	0.88241	0.615271	0.205863	0.614638	0.793121	0.831702	0.809485	0.155811	0.124104	0.09261	0.929025	0.92327	0.652746	0.893032	0.725363	0.98587	0.289461	0.490123	0.403798
	Kctd13	C57BL/6N	Kctd13Duke2016	16	Female	HET	4	WT	6	1		0	%change HET/WT	103.212	105.856	104.88	101.315	100.712	91.8249	95.3436	92.7301	94.7784	89.9749	103.966	111.018	101.235	99.8362	100.26	81.6251	108.931	92.5738	98.5149	97.1228	101.849	101.775	98.8674	101.774	90.5186	119.376	84.0005	99.7205	100.796	97.9295	101.119	105.164	99.6132	95.5498	97.844	96.1756
	Kctd13	C57BL/6J	Kctd13<tm1.1Nk>	8	Female	HOM	5	HET	3	0.05	Decrease	2	ttest HOM/HET	#	0.099801	0.974759	0.771545	0.813966	#	#	#	#	0.201368	0.476992	0.81558	0.744107	0.39652	0.197843	0.387609	0.0169628	0.625472	0.419286	0.653513	0.829641	0.101069	0.182996	0.095907	0.117064	0.896254	0.220006	0.326546	0.0794344	0.412879	0.0882869	#	#	0.0141681	0.247225	0.841523
	Kctd13	C57BL/6N	Kctd13Duke2017	8	Female	HOM	5	HET	3	0.05	Decrease	9	%change HOM/HET	#	42.4815	99.3744	98.2693	95.832	#	#	#	#	87.3529	91.5148	94.8996	96.404	104.583	93.8709	112.061	71.2754	123.159	97.7328	100.239	99.5174	93.2478	98.5688	84.5078	91.014	97.4262	90.5995	94.3492	77.9046	95.0117	90.0541	#	#	94.3572	94.5315	115.194
	Kctd13	C57BL/6J	Kctd13<tm1.1Nk>	8	Male	HOM	5	HET	2	0.05	Decrease	1	ttest HOM/HET	0.907953	0.481161	0.834089	0.777014	0.687451	0.350318	0.779006	0.241648	0.368288	0.94241	0.963042	0.615201	0.811788	0.559299	0.632688	0.500365	0.73777	#	0.603946	0.103269	0.407018	0.392846	0.55426	0.117386	0.319109	0.462562	0.887348	0.441586	0.398492	0.260592	0.21053	#	#	0.0149577	0.84736	0.588143
	Kctd13	C57BL/6N	Kctd13Duke2017	8	Male	HOM	5	HET	2	1		5	%change HOM/HET	102.429	79.9982	103.586	102.455	95.4124	107.057	98.3211	115.266	104.673	99.2877	99.1448	108.141	97.5999	107.211	103.38	117.588	104.589	#	102.281	104.755	91.5865	93.0638	97.3683	82.465	88.6838	92.7401	101.392	103.821	91.0581	103.744	88.4902	#	#	90.578	98.8127	104.292
	Kctd13	C57BL/6J	Kctd13<em2(IMPC)Ics>	16	Male	HET	8	WT	5	1		14	ttest HET/WT	0.656998	0.776571	0.227501	0.635389	0.06582	0.134605	0.217253	0.553162	0.798193	0.541767	0.411686	#	0.132504	0.105585	0.506304	0.645977	0.689675	#	0.888923	0.638464	0.410816	0.488184	0.762422	0.249498	0.714	#	#	#	#	#	0.623373	#	#	0.527403	#	#
	Kctd13	C57BL/6N	Kctd13ICS	16	Male	HET	8	WT	5	1		0	%change HET/WT	98.3981	94.2276	103.693	98.8874	103.909	109.452	95.2818	105.335	98.0825	96.1163	97.0749	#	103.783	103.46	97.6753	89.975	95.3671	#	100.933	100.881	96.6556	105.489	101.874	107.674	96.2463	#	#	#	#	#	98.3223	#	#	104.582	#	#
	Kctd13	C57BL/6J	Kctd13<em2(IMPC)Ics>	16	Female	HET	2	WT	2	1		21	ttest HET/WT	#	0.573861	0.86372	0.938534	0.451317	0.842896	0.974102	0.165668	0.567777	0.861702	0.903135	#	0.331393	#	0.743246	#	0.247285	#	0.796766	0.806918	0.160713	0.563069	0.496681	#	0.807012	#	#	#	#	#	0.115551	#	#	#	#	#
	Kctd13	C57BL/6N	Kctd13ICS	16	Female	HET	2	WT	2	1		0	%change HET/WT	#	87.7588	98.3186	99.5057	96.3874	102.282	100.114	118.714	106.774	101.133	98.2229	#	95.1339	#	98.6902	#	71.7927	#	95.143	97.4261	71.4729	93.4328	90.6146	#	96.7027	#	#	#	#	#	81.8421	#	#	#	#	#
	Kctd13	C57BL/6J	Kctd13<em2(IMPC)Ics>	16	Female	HOM	3	WT	3	0.005	Decrease	2	ttest HOM/WT	0.142278	0.968409	0.00258251	0.548835	0.288292	#	#	#	#	0.180368	0.639759	0.794787	0.222638	0.0339456	0.181831	0.592949	0.874004	0.866642	0.282458	0.25627	0.12759	0.895486	0.955088	0.479521	0.538235	0.71755	0.0555065	0.964501	0.112683	0.222872	0.33453	#	#	0.263256	0.195918	0.996135
	Kctd13	C57BL/6N	Kctd13ICS	16	Female	HOM	3	WT	3	0.005	Decrease	6	%change HOM/WT	88.4916	99.1227	86.8557	97.5168	93.9948	#	#	#	#	87.4031	93.972	104.8	95.1239	89.8376	87.7772	108.677	96.0922	85.1906	92.3024	93.576	94.2477	101.386	100.676	96.0213	91.4597	105.68	78.6468	100.493	78.8157	88.0649	82.9728	87.7748	73.2601	86.4331	94.6921	99.9736
	Kctd13	C57BL/6J	Kctd13<em2(IMPC)Ics>	16	Male	HOM	3	WT	3	0.005	Decrease	2	ttest HOM/WT	0.492629	0.719407	0.178255	0.548388	0.88157	#	#	#	#	0.140136	0.1238	0.0973546	0.153711	0.0732707	0.0950652	0.8466	0.894337	0.524897	0.550194	0.0992118	0.628714	0.635075	0.146401	0.520104	0.241386	0.241451	0.778443	0.495614	0.854434	0.597823	0.529264	0.994515	0.928901	0.0213739	0.00475276	0.207417
	Kctd13	C57BL/6N	Kctd13ICS	16	Male	HOM	3	WT	3	0.005	Decrease	4	%change HOM/WT	93.5983	87.9005	90.4095	97.2993	99.2201	#	#	#	#	93.4637	82.0037	74.7482	95.3736	87.5593	93.3828	93.8689	98.2746	127.041	97.2267	95.7535	102.842	94.6661	110.356	104.932	123.034	87.2353	98.5358	104.461	99.2006	97.4406	92.5415	99.9624	98.1369	81.6764	88.4219	92.8624
	Sez6l2	C57BL/6N	Sez6l2<tm1a(EUCOMM)Hmgu>	14	Male	HET	5	WT	2	1		8	ttest HET/WT	0.81072	0.437255	0.65672	0.896314	0.469772	0.695115	0.927238	0.695808	0.801808	0.943017	0.785649	#	0.344689	0.366902	0.222366	0.536948	0.693872	#	0.715171	0.597745	0.918036	0.26554	0.913543	0.421555	0.480633	0.223385	0.965062	0.671439	0.85023	0.758088	0.157061	#	#	#	0.809493	0.116414
	Sez6l2	C57BL/6N	Sez6l2<tm1a>	14	Male	HET	5	WT	2	1		0	%change HET/WT	98.368	78.9696	95.8778	99.4771	96.4316	103.743	99.5864	103.489	103.117	100.373	102.445	#	96.2859	96.0117	104.805	90.096	107.697	#	103.73	98.3554	100.786	92.2203	100.745	104.439	111.362	112.036	100.563	97.9716	101.885	98.2758	108.969	#	#	#	98.5962	90.8617
	Mvp	C57BL/6N	Mvp<Gt(IST10954E2)Tigm>	16	Male	HET	5	WT	5	0.0001	Both	4	ttest HET/WT	0.0165154	0.140182	0.00167735	0.000480016	0.0108949	0.0509888	0.0943503	0.00129934	0.289463	0.87367	0.639748	0.662033	8.94671e-05	0.00255438	0.0674656	0.0456006	0.860755	0.919052	0.727237	0.20419	0.296201	0.0440002	0.174922	0.0353546	0.0967687	0.715267	0.119374	0.502994	#	0.509352	0.0903079	0.538772	#	0.0238053	0.0110966	0.0367912
	Mvp	C57BL/6N	Mvp<Gt(IST10954E2)Tigm>	16	Male	HET	5	WT	5	0.0001	Decrease	14	%change HET/WT	91.2169	222.516	86.9332	90.6708	92.83	85.6894	94.8528	82.1621	90.7191	98.8453	103.36	97.4153	91.2617	88.2033	90.6689	160.998	103.416	109.707	97.838	94.9258	102.697	77.928	90.9006	82.3936	88.5324	96.0884	77.4053	96.1068	#	97.8834	96.9096	89.1304	#	79.9491	85.1118	84.7856
	Mvp	C57BL/6N	Mvp<Gt(IST10954E2)Tigm>	16	Female	HET	4	WT	6	1		10	ttest HET/WT	0.106465	0.774727	0.739966	0.8137	0.850181	0.183496	#	#	0.526984	0.810741	#	#	0.637476	#	0.16131	0.10674	0.14417	0.493958	0.289601	0.159634	0.452609	0.724666	0.904308	0.441916	0.121961	#	0.815852	0.154138	0.992261	0.660795	0.195086	0.23885	#	0.762575	0.591252	0.971465
	Mvp	C57BL/6N	Mvp<Gt(IST10954E2)Tigm>	16	Female	HET	4	WT	6	1		0	%change HET/WT	89.0746	91.2404	97.1657	98.5053	99.1471	116.568	#	#	108.046	98.5161	#	#	97.1145	#	92.1905	72.7058	75.2883	53.0171	91.7914	93.1592	94.3168	96.9723	99.713	105.563	86.3475	#	101.479	89.2123	99.8673	97.8919	90.517	83.8108	#	103.079	103.237	100.267
	Mvp	C57BL/6N	Mvp<Gt(IST10954E2)Tigm>	16	Female	HOM	5	WT	6	1		0	ttest HOM/WT	0.154019	0.575492	0.695335	0.75493	0.053864	0.229323	#	#	0.535815	0.917288	#	#	0.414589	#	0.598061	0.0941653	0.0597311	0.149269	0.12427	0.108204	0.229484	0.884811	0.0628617	0.407137	0.132718	#	0.966486	0.660702	#	0.330591	0.365513	#	#	0.483605	0.195552	0.892712
	Mvp	C57BL/6N	Mvp<Gt(IST10954E2)Tigm>	16	Female	HOM	5	WT	6	1		12	%change HOM/WT	86.5249	86.029	104.639	98.129	107.049	118.571	#	#	109.411	101.202	#	#	106.922	#	96.593	71.0377	74.2218	19.5199	90.249	93.5921	94.084	98.414	91.6553	107.891	115.798	#	99.4905	103.139	#	94.3099	93.553	#	#	108.452	108.954	101.027
	Mvp	C57BL/6N	Mvp<Gt(IST10954E2)Tigm>	16	Male	HOM	5	WT	5	0.0005	Decrease	17	ttest HOM/WT	0.0462594	0.546125	0.00706391	0.000677672	0.0121943	0.003316	0.0121828	0.000340128	0.0248608	0.533815	0.42656	0.0147693	0.000465411	0.00163308	0.272113	0.722723	0.262013	0.413453	0.712963	0.639125	0.490779	0.0578087	0.0832136	0.0293766	0.0212859	0.445374	0.110157	0.226297	0.106746	0.3568	0.116184	0.471027	#	0.0376558	0.0117677	0.0167828
	Mvp	C57BL/6N	Mvp<Gt(IST10954E2)Tigm>	16	Male	HOM	5	WT	5	0.0005	Decrease	3	%change HOM/WT	90.7011	89.5721	91.8197	87.165	93.8318	83.1785	88.7024	86.942	84.8973	94.7576	92.2901	85.2591	93.5202	88.3372	90.3902	106.909	74.0193	54.0219	96.8089	97.8503	96.377	75.9653	87.8175	83.3648	79.1052	91.4778	72.5609	90.938	132.609	92.969	84.563	87.7513	#	76.3668	86.379	83.3324
	Prrt2	C57BL/6N	Prrt2<tm1a(KOMP)Wtsi>	16	Male	HOM	3	WT	5	1		3	ttest HOM/WT	0.471727	0.369322	0.427442	0.576077	0.990972	0.427144	0.419445	0.100464	0.317823	0.853506	0.104985	0.651308	0.661644	0.205776	0.0665433	0.196098	0.408753	0.802124	0.454826	0.595674	0.318509	0.660371	0.888182	0.509564	0.593189	0.196682	0.948882	0.11856	0.0776936	0.125255	0.821484	#	0.999747	0.198555	0.140973	0.904548
	Prrt2	C57BL/6N	Prrt2<tm1a(KOMP)Wtsi>	16	Male	HOM	3	WT	5	1		0	%change HOM/WT	103.202	81.3216	106.539	102.089	99.9397	106.538	95.4714	121.135	109.117	101.437	110.943	105.198	99.1504	95.2099	94.2563	58.4663	86.1227	88.4794	94.4695	102.499	94.1582	104.247	99.1505	93.9891	92.465	87.4085	99.179	94.1505	125.668	90.5529	102.652	#	100.004	84.0002	90.65	100.959
	Maz	C57BL/6N	Maz<em1(IMPC)Ics>	16	Male	HET	3	WT	3	0.01	Both	4	ttest HET/WT	0.329353	0.25792	0.330647	0.330647	0.0101097	0.222746	0.951049	0.950952	0.33444	0.920316	0.701976	0.589229	0.344002	0.139867	0.0974812	0.012612	0.174968	0.556096	0.31345	0.403928	0.319523	0.0609077	0.876737	0.0129904	0.565326	0.491545	0.190931	0.0440103	0.370538	0.276172	0.0466045	#	#	0.314931	0.629849	0.711655
				16				WT				6	%change HET/WT	92.4561	65.4306	94.2995	94.2995	85.2951	87.1485	100.974	98.2997	92.2886	101.272	108.331	119.666	98.3549	92.7442	93.3362	63.2799	63.4713	49.8443	109.066	104.232	104.734	85.5063	98.6483	83.2674	95.7393	90.6855	89.7351	89.9681	83.5074	92.4114	86.4613	#	#	87.9946	96.6307	96.5212
	Maz	C57BL/6N	Maz<em1(IMPC)Ics>	16	Female	HET	3	WT	3	0.05	Decrease	4	ttest HET/WT	0.325558	0.942991	0.886583	0.886583	0.0165545	0.17321	0.282103	0.287061	0.166547	0.480833	0.836375	0.108829	0.739672	0.868223	0.6548	0.626588	0.82662	0.542275	0.352796	0.791435	0.517859	0.072686	0.238061	0.102162	0.249649	0.671996	0.428431	0.132041	0.472438	0.181342	0.603348	#	#	0.299476	0.650024	0.803111
				16				WT				1	%change HET/WT	95.8733	98.4375	99.5049	99.5049	89.357	93.9052	93.9865	122.313	89.7514	105.246	104.059	124.032	99.0592	99.2802	101.085	85.499	97.1313	133.923	103.84	100.406	101.71	110.821	111.417	113.626	112.416	104.835	111.422	101.846	91.2873	110.555	103.566	#	#	109.821	102.953	103.134
	Zg16	C57BL/6N	Zg16<em1(IMPC)Ics>	16	Male	HET	4	WT	5	0.001	Increase	2	ttest HET/WT	0.353445	0.435388	0.362887	0.510878	0.426859	0.847809	0.482758	0.895203	0.957075	0.00405815	0.153985	0.314957	0.48639	0.79617	0.0119216	0.29968	0.357844	0.288566	0.802124	0.536911	0.972965	0.115894	0.424989	0.790715	0.000834824	0.307665	0.484127	0.198537	0.338975	0.0150878	0.0394937	0.358946	0.0127429	0.331849	0.998961	0.113275
	Zg16	C57BL/6N	Zg16<em1>	16	Male	HET	4	WT	5	0.001	Increase	7	%change HET/WT	103.341	118.388	96.381	101.13	95.5993	98.626	103.136	99.0862	99.6303	125.532	107.127	106.474	98.2883	99.3612	107.245	124.369	116.972	145.659	101.319	101.986	99.8176	110.226	105.239	101.62	143.908	109.409	95.2404	104.746	108.558	112.884	110.197	115.099	137.132	105.029	99.9945	107.743
	Zg16	C57BL/6N	Zg16<em1(IMPC)Ics>	16	Female	HET	5	WT	5	0.05	Increase	6	ttest HET/WT	0.101444	0.961706	0.282276	0.40276	0.0731085	0.578722	0.182903	0.268572	0.722796	0.0856805	0.118583	0.261611	0.438156	0.540852	0.0112158	0.141037	0.192888	#	0.234449	0.246357	0.242857	0.574589	0.1916	0.61558	0.964072	#	0.701329	0.311036	0.196898	0.620352	0.729515	#	#	0.352093	0.337716	0.571825
	Zg16	C57BL/6N	Zg16<em1>	16	Female	HET	5	WT	5	0.05	Increase	1	%change HET/WT	105.664	98.5425	95.2061	102.262	92.7321	103.776	103.026	103.077	97.1201	106.722	109.366	112.961	98.4686	98.0789	107.465	129.955	121.797	#	94.1809	97.1745	93.5615	102.518	105.224	98.1033	100.346	#	98.1646	104.902	119.046	102.115	98.2379	#	#	110.186	106.205	102.916
	Qprt	C57BL/6J	Qprt<tm1.1>	16	Male	HET	4	WT	3	0.005	Decrease	16	ttest HET/WT	0.548655	0.141682	#	#	#	#	#	#	#	0.0592041	0.348616	0.650428	#	0.221661	0.805839	0.99902	0.918793	0.6478	0.496482	0.348648	0.327255	0.0115989	0.00322903	0.350696	0.436155	0.702133	0.369654	0.0116984	0.0568906	0.26392	0.263709	#	#	#	#	#
				16				WT				3	%change HET/WT	108.9	50.7422	#	#	#	#	#	#	#	78.2971	82.9061	94.2782	#	112.566	98.5163	99.9638	100.74	125.791	91.1806	97.2991	92.9754	82.2457	84.7183	91.909	91.6049	93.3367	77.1591	85.9823	77.6418	93.5423	113.622	#	#	#	#	#
	Spn	C57BL/6N	Spn<em1(IMPC)Ics>	16	Male	HET	3	WT	5	0.05	Increase	3	ttest HET/WT	0.190143	0.992482	0.254	0.254	0.469047	0.0306633	0.537114	0.506529	0.507352	0.935595	0.375709	0.729117	0.575871	0.993242	0.350774	0.272959	0.463801	0.420111	0.599291	0.339408	0.514733	0.974292	0.321666	0.477517	0.15942	0.668739	0.779181	0.15486	0.516669	0.690177	0.0548078	0.544284	#	0.767427	0.806802	0.745943
				16				WT				1	%change HET/WT	96.8277	100.316	103.804	103.804	97.1298	111.996	103.079	92.7896	104.405	100.515	95.3217	104.7	98.9296	100.035	97.6491	84.4915	91.3752	58.8176	102.55	96.4972	102.1	99.7635	106.315	104.234	109.906	91.8833	106.077	103.219	95.6185	101.686	90.4269	92.0923	#	98.4561	101.217	102.581
	Spn	C57BL/6N	Spn<em1(IMPC)Ics>	16	Female	HET	4	WT	4	0.05	Increase	12	ttest HET/WT	0.643104	0.414521	0.384985	0.384985	0.83885	#	#	#	#	0.641256	0.755252	0.877075	0.666102	0.166884	0.308502	0.365645	0.0948937	0.231571	0.0981567	0.222197	0.0648877	0.129845	0.357171	0.0174039	0.46815	0.747109	0.115013	0.0197294	#	0.0178677	0.441653	#	#	#	#	0.246617
				16				WT				3	%change HET/WT	101.75	127.908	96.5362	96.5362	99.3061	#	#	#	#	98.1028	102.392	101.543	99.2421	103.432	107.986	128.225	169.774	69.1785	93.5319	96.0835	95.3866	117.333	110.889	118.831	107.705	103.452	114.766	114.292	#	119.536	103.661	#	#	#	#	89.7315
	P-value key:
	<	0.1
	<	0.05
	<	0.01
	<	0.005
	<	0.001
	<	0.0005
	<	0.0001
	No data	#
	% change key (for parameters with a p-value <0.05 only):
	>	100
	<	100
[truncated: 21 more columns]

## Sheet: HeatMap_Mvp_E18.5
	Gene	Background	Allele	Age	Sex	Genotype	n(Mutant)	Control	n(Control)	NAT	Directionnality	Number of NAPs	Statistics	5_TBA	5_LV	5_Cg	5_Cg_Width	5_Cg_Height	5_gcc	5_gcc_Width_T		5_gcc_Height	5_CPu	5_aca		5_M1	5_S2	6_TBA	6_LV	6_D3V	6_3V	6_RSGc	6_RSGc_Width						6_AM					6_fi	6_Hb	6_Hypo	6_Thal	6_HP	6_TILpy
	Mvp	C57BL6/N	Mvp<Gt(IST10954E2)Tigm>	E18.5	Female	HOM	7	WT	7	1		0	ttest HOM/WT	0.424002	0.108883	0.816141	0.661826	0.789395	0.775044	0.997552		0.246535	0.625171	0.971613		0.74243	0.364506	0.519321	0.0649072	0.481985	0.581025	0.124275	0.671421						0.302901					0.0831948	0.798188	0.525458	0.637744	0.244899	0.06609
	Mvp	C57BL6/N	Mvp<Gt(IST10954E2)Tigm>	P10	Male	HOM	3	WT	3			6	%change HOM/WT	104.141	135.409	101.232	98.4564	98.9354	102.205	100.013	#	107.553	103.101	99.6252	#	98.8369	96.9819	97.2964	172.778	105.873	118.356	110.545	98.6772	#	#	#	#	#	87.2106	#	#	#	#	65.6261	97.8007	112.194	96.5729	94.2312	90.99
	Mvp	C57BL6/N	Mvp<Gt(IST10954E2)Tigm>	E18.5	Male	HOM	3	WT	5	1		0	ttest HOM/WT	0.809476	0.814542	0.143108	0.862845	0.143369	0.0880331	0.51492		0.755431	0.23917	0.986216		0.302132	0.446498	0.146056	0.16119	0.549073	0.498593	0.064755	0.401987						0.193687					0.151949	0.530995	0.604173	0.254151	0.914243	0.977115
	Mvp	C57BL6/N	Mvp<Gt(IST10954E2)Tigm>	P10	Male	HOM	3	WT	3			6	%change HOM/WT	102.342	105.843	87.7422	98.9466	89.7256	88.7716	95.415	#	97.0446	109.868	100.26	#	91.9671	95.7876	109.103	142.426	95.0337	121.506	113.681	103.272	#	#	#	#	#	91.1188	#	#	#	#	112.061	108.991	76.5258	118.543	101.14	99.7259
	P-value key:
	<	0.1
	<	0.05
	<	0.01
	<	0.005
	<	0.001
	<	0.0005
	<	0.0001
	No data	#
	% change key (for parameters with a p-value <0.05 only):
	>	100
	<	100
[truncated: 12 more columns]

## Sheet: HeatMap_Mvp_Sagittal
	Gene	Background	Allele	Age (weeks)	Sex	Genotype	n(Mutant)	Control	n(Control)	NAT	Directionnality	Number of NAPs	Statistics	4_TB_area	4_TB_width	4_TB_height_CS1	4_TB_height_CS2	4_TCTX_area	4_M2_length	4_M1_length	4_Pons_height	4_TC_area	4_IGL_area	4_Folia	4_Med_area	4_LV_area	4_cc_area	4_cc_length	4_cc_height	4_TTh_area	4_CPu_area	4_HP_area	4_Rad_length	4_Or_length	4_TILpy_area	4_TILpy_length	4_Mol_length	4_DG_area	4_DG_length	4_fi_area	4_aca_area	4_sm_area	4_f_area	4_och_area	4_VMHvl_area	4_Pn_area	4_SN_area	4_fp_area	4_Cg_area
	Mvp	C57BL6/N	Mvp<Gt(IST10954E2)Tigm>	16	Female	HOM	4	WT	6	1		14	ttest HET/WT	#	#	0.724478	0.971755	0.231673	0.80775	0.386295	#	#	#	#	#	0.310785	0.139266	0.227792	0.72115	0.933156	#	0.315392	0.555589	0.765793	0.0784674	0.942746	0.36266	0.697735	0.230649	0.78753	0.31123	0.223657	0.843642	0.342809	#	#	#	#	0.686345
			Mvp<Gt(IST10954E2)Tigm>										%change HET/WT	#	#	101.79	99.8363	108.212	101.018	115.473	#	#	#	#	#	84.2951	111.579	107.59	97.7548	100.657	#	109.108	105.882	96.5438	116.593	100.468	106.739	104.15	111.268	97.539	119.6	74.3916	104.056	127.321	#	#	#	#	103.646
	Mvp	C57BL6/N	Mvp<Gt(IST10954E2)Tigm>	16	Male	HET	8	WT	8	0.005		1	ttest HOM/WT	0.397868	0.965591	0.5772	0.450186	0.699051	0.670439	0.640488	0.694323	0.903836	0.644197	#	0.403803	0.0417451	0.580109	0.066199	0.875523	0.920355	0.725728	0.367799	0.564825	0.892313	0.138563	0.482272	0.158184	0.860029	0.442176	0.647866	0.182083	0.0766945	0.512139	0.829197	0.892065	0.709523	0.0542986	0.818351	0.00182073
	Mvp	C57BL6/N	Mvp<Gt(IST10954E2)Tigm>	P10	Male	HOM	3	WT	3				%change HOM/WT	96.347	100.138	98.3446	97.8574	101.635	101.76	105.832	97.2126	100.917	96.0157	#	122.163	70.3878	102.831	93.3522	99.1951	99.5847	95.4857	93.7042	94.7425	98.5084	91.7906	103.041	108.59	98.6972	106.244	102.196	90.5625	86.2513	115.966	95.0138	96.8333	110.271	69.441	94.2886	92.0899
	Mvp	C57BL6/N	Mvp<Gt(IST10954E2)Tigm>	16	Male	HOM	6	WT	8	0.0001		5	ttest HOM/WT	0.0160235	0.0374383	0.0753745	0.0314069	0.184738	0.0410619	0.875529	0.19088	0.0443482	0.0264753	#	0.519965	#	1.32593e-05	0.00157521	0.00580401	0.000333463	0.794485	0.00699385	0.0853629	0.274418	0.00189992	0.0664945	0.075504	0.00391637	0.30075	#	#	0.23054	#	0.476501	0.145514	0.826914	0.987259	0.395824	6.58568e-05
	Mvp	C57BL6/N	Mvp<Gt(IST10954E2)Tigm>	P10	Male	HOM	3	WT	3				%change HOM/WT	82.7856	91.3857	91.4822	91.1414	91.4342	91.5046	98.0972	90.0782	83.7532	79.0631	#	113.89	#	74.0008	83.8305	83.0995	76.2066	105.249	76.2798	80.0224	85.1764	76.5989	90.3859	89.5639	79.8682	91.2129	#	#	167.267	#	114.78	87.3006	91.7014	99.6312	127.792	74.2468
	P-value key:
	<	0.1
	<	0.05
	<	0.01
	<	0.005
	<	0.001
	<	0.0005
	<	0.0001
	No data	#
	% change key (for parameters with a p-value <0.05 only):
	>	100
	<	100
[truncated: 10 more columns]
