# Supplementary material for: Dissecting the autism-associated 16p11.2 locus identifies multiple drivers in neuroanatomical phenotypes and unveils a male-specific role for the major vault protein
Source: Genome Biol. 2023 Nov 15;24:261. doi: 10.1186/s13059-023-03092-8 (PMC10647150; doi:10.1186/s13059-023-03092-8)
Supplement: Supplementary file 5 — Additional file 5:Table S9. Raw data for the various Mvp studies. [file 13059_2023_3092_MOESM5_ESM.xlsx]

## Sheet: Viability
	Viability							Sex
	Total number	617						Total number	617
	Mvp+/+	143	23.1767
	Mvp+/-	304	49.2707					Female	322	52.188
	Mvp-/-	170	27.5527					Male	295	47.812
			100							100

## Sheet: WesternBlot
	Males	ID	DO MVP	Do Actin	Ratio MVP/GAPDH		Males	Mean ratio	Normalized mean ratio	SEM
	Mvp+/+	1	5321.35	4794.54	1.10988		Mvp+/+	1.1913	1	0.081421
		2	8132.18	6389.61	1.27272		Mvp+/-	0.215487	0.180884	0.0419175
							Mvp-/-	0	0	0
	Mvp+/-	3	2575.74	14839.8	0.173569
		4	2106.91	8185.22	0.257405
								Males	Normalized mean ratio	SEM
	Mvp-/-	5	0	6073.65	0			Mvp+/+	100	8.1421
		6	0	5928.61	0			Mvp+/-	18.0884	4.19175
		7	0	1939.33	0			Mvp-/-	0	0

## Sheet: Dev_E18.5
	Barcode	gene	Genotype	Sex	5_TBA	5_LV	5_Cg	5_gcc	5_CPu	5_aca	5_Cg_Width	5_Cg_Height	5_gcc_Width_T	5_gcc_Height	5_M1	5_S2	6_TBA	6_LV	6_D3V	6_3V	6_RSGc	6_HP	6_ic	6_fi	6_AM	6_Hypo	6_Hb	6_Thal	6_RSGc_Width	6_TILpy	6_M1	6_S2
	4.1	Mvp	WT	Male	NS	0.000872157	0.000955525	0.00165563	0.00548713	6.11995e-05	0.0273286	0.0499203		0.0223184	0.0308131	0.0312626	0.0920583	0.00217197	0.000528175	0.00107809				0.000474654	0.000989681		0.000328393	0.00866854	0.0393532	0.0772211	0.0284518	0.0262071
	4.5	Mvp	WT	Male		0.0010134	0.00121895	0.00168626	0.00497881	6.69615e-05	0.0349351	0.0471874	0.0629469	0.0183102	0.0346846	0.0333196	0.105791	0.00249658	0.000577791	0.00128989	0.00201038	0.00326002		0.000478909	0.00107219	0.00112775	0.00047544	0.011645	0.0435892	0.109735	0.0324553	0.0289063
	4.7	Mvp	WT	Male	0.0707993	0.00100885	0.00104292		0.00526198	7.57695e-05	0.0312457	0.04532	0.0581189	0.021043	0.0325071	0.0328362	0.105424	0.00236252	0.000657829	0.00140962	0.00191758	0.00254751		0.000529186	0.00113855	0.00130307	0.000356377	0.00949883	0.0440674	0.0923572	0.0304953	0.0294496
	5.1	Mvp	WT	Male		0.000790662		0.00169792		5.61405e-05	0.0333409	0.038169	0.0613983	0.0188568	0.0296989	0.0297614	0.0927864	0.00191381	0.000619654	0.000769905	0.00185682	0.00240061		0.000492955	0.000909576	0.000905403	0.000306987	0.00748383	0.0442041	0.0879146	0.0283734	0.0289302
	7.1	Mvp	WT	Male
	8.2	Mvp	WT	Male	0.0739575	0.00108715	0.0012119	0.00185565	0.00592483	9.22355e-05	0.0345707	0.046823	0.072512	0.0263266	0.0396527	0.0372741
	5.9	Mvp	HOM	Male		0.000547392	0.000943003	0.00163334	0.00537947	7.5954e-05	0.0327033	0.0384423	0.0655887	0.0199499	0.0297405	0.0318829	0.111749	0.00195195	0.00063556	0.000684844	0.00213333	0.00280665		0.000603658	0.000956888	0.00153312	0.000355166	0.00943779	0.0457071	0.0967892	0.0345053	0.0316744
	6.5	Mvp	HOM	Male	0.0800453	0.000922631	0.000968605	0.0014111	0.00668305	8.0655e-05	0.0318379	0.0424505	0.0579367	0.0212252	0.0316932	0.031815	0.110663	0.00336337	0.000560682	0.00172696	0.00237663	0.00284443		0.00057863	0.000899631	1.2065e-06	0.000404004	0.012933	0.0439991	0.090724	0.0350907	0.0291491
	7.4	Mvp	HOM	Male	0.0681022	0.00156062	0.00100315	0.00161875	0.00577963	5.53255e-05	0.0312913	0.0415395	0.0589387	0.021043	0.0309139	0.030818	0.101672	0.00423953	0.000502568	0.00173233	0.00206625	0.00265059		0.000478202	0.000952211	0.00101875	0.000440166	0.0107883	0.0429059	0.0871524	0.0288352	0.0272508
	8.8	Mvp	HOM	Male
				ttest HOM/WT	0.809476	0.814542	0.143108	0.0880331	0.23917	0.986216	0.862845	0.143369	0.51492	0.755431	0.302132	0.446498	0.146056	0.16119	0.549073	0.498593	0.064755	0.914243		0.151949	0.193687	0.604173	0.530995	0.254151	0.401987	0.977115	0.216236	0.50701
				%change HOM/WT	102.342	105.843	87.7422	90.1694	109.868	100.26	98.9466	89.7256	95.415	97.0446	91.9671	95.7876	109.103	142.426	95.0337	121.506	113.681	101.14		112.061	91.1188	76.5258	108.991	118.543	103.272	99.7259	109.573	103.471
				Mean WT	0.0723784	0.000954444	0.00110732	0.00172386	0.00541319	7.04613e-05	0.0322842	0.0454839	0.063744	0.021371	0.0334713	0.0328908	0.0990148	0.00223622	0.000595862	0.00113688	0.00192826	0.00273604		0.000493926	0.0010275	0.00111207	0.000366799	0.00932405	0.0428035	0.0918069	0.0299439	0.0283733
				Mean HOM	0.0740737	0.00101022	0.000971587	0.0015544	0.00594738	7.06448e-05	0.0319441	0.0408107	0.0608214	0.0207394	0.0307826	0.0315053	0.108028	0.00318495	0.00056627	0.00138138	0.00219207	0.00276722		0.000553497	0.000936243	0.000851024	0.000399778	0.011053	0.0442041	0.0915552	0.0328104	0.0293581
	Barcode	gene	Genotype	Sex	5_TBA	5_LV	5_Cg	5_gcc	5_CPu	5_aca	5_Cg_Width	5_Cg_Height	5_gcc_Width_T	5_gcc_Height	5_M1	5_S2	6_TBA	6_LV	6_D3V	6_3V	6_RSGc	6_HP	6_ic	6_fi	6_AM	6_Hypo	6_Hb	6_Thal	6_RSGc_Width	6_TILpy	6_M1	6_S2
	5.2	Mvp	WT	Female	0.0746365	0.00117026	0.00105398	0.00183528	0.00551951	8.88195e-05	0.0336142	0.0469141	0.0663175	0.0206787	0.0357697	0.0356634	0.111392	0.00216649	0.000624291	0.00117564	0.00200247	0.002889		0.000503272	0.000998767	0.00132311	0.000382973	0.0105787	0.0456388	0.096407	0.0351701	0.0305808
	5.6	Mvp	WT	Female	0.0689464	0.000679961	0.00100166	0.00173612	0.00534278	8.53085e-05	0.0329765	0.0419039	0.0647688	0.0207698	0.0338146	0.0349645	0.100276	0.00178459	0.000557753	0.000978576	0.00190622	0.00274347		0.000505564	0.000914308	0.00108533	0.000359244	0.00933865	0.0459121	0.101832	0.0309028	0.0296544
	5.8	Mvp	WT	Female													0.0987003	0.00205173	0.000523449	0.000687699	0.00195816	0.00304899		0.000427857	0.000856249		0.000491039	0.00950423	0.0454111	0.107059	0.0296145	0.0290584
	5.10	Mvp	WT	Female	0.0666042	0.000716801	0.000950362	0.00158038	0.00504599	6.3552e-05	0.0340697	0.039171	0.057876	0.0204661	0.0301323	0.0331514
	6.6	Mvp	WT	Female	0.0665633	0.000811595	0.000918658	0.00141123	0.00598515	6.56695e-05	0.0303348	0.0401731	0.0619449	0.0202232	0.0300764	0.0304631	0.0962661	0.0016705	0.000599466	0.000964201	0.00184969	0.00264141		0.00049668	0.000990936	0.000657271	0.000281295	0.00990234	0.0432476	0.0934813	0.0358362	0.0318987
	6.7	Mvp	WT	Female	0.0611686	0.000445939	0.00100796	0.00144677	0.00543642	4.74915e-05	0.0295149	0.0441509	0.0641317	0.0184013	0.030758	0.0317622	0.0939068	0.00107905	0.00045151	0.000690707	0.00218084	0.00242882		0.000460723	0.000826599	0.000987198	0.000342105	0.0095742	0.0414029	0.0846844	0.0376853	0.0324581
	7.5	Mvp	WT	Female	0.0716961	0.000808249	0.00109861	0.00168012	0.00678298	7.036e-05	0.0331132	0.0428148	0.0721476	0.0245047	0.0334046	0.0339424	0.108706	0.00198556	0.000550491	0.000571557	0.00221851	0.00309893		0.000634316	0.000873834	0.000692258	0.000362052	0.0113685	0.0468686		0.0405318	0.0321808
	7.8	Mvp	WT	Female	0.0707935	0.000945772	0.00100026	0.0017614	0.00662115	9.41545e-05	0.0321111	0.0422765	0.0705079	0.0225006	0.0339742	0.033757	0.11475	0.00268318	0.000688651	0.00183024	0.00232247	0.00285761		0.000608966	0.000977437	0.000846203	0.000422222	0.0121844	0.0455477	0.092751	0.0410203	0.035163
	4.3	Mvp	HOM	Female	0.0743131	0.000896157	0.000961752	0.00175963	0.00561777	7.8671e-05	0.0325666	0.0398998	0.0646778	0.0203143	0.0301531	0.0312064
	4.4	Mvp	HOM	Female	0.0859193	0.0010956	0.00125102	0.00214949	0.0069503	8.03905e-05	0.0363243	0.0460487	0.074425	0.0264177	0.0348088	0.0363583
	7.2	Mvp	HOM	Female	0.0727448	0.0011487	0.00112482	0.00189849	0.00647548	7.5651e-05	0.0328399	0.0475518	0.0695969	0.0265999	0.0350768	0.0343647	0.109637	0.00449336	0.000589019	0.0014846	0.00268994	0.00279077		0.000381594	0.0010692	0.00111189	0.000404016	0.0104976	0.0474607	0.094297	0.033715	0.0309117
	7.3	Mvp	HOM	Female	0.0608837	0.000744846	0.000951611	0.00160775	0.00508507	6.31475e-05	0.0303348	0.0395354	0.0662264	0.0221362	0.0321057	0.0311265	0.0959092	0.00153091	0.000702792	0.00060586	0.00232049	0.00283243		0.000481412	0.000884515	0.00112945	0.000357975	0.00828979	0.0458438	0.0912446	0.031542	0.0270484
	7.6	Mvp	HOM	Female	0.0658475	0.000593581	0.00092317	0.00152949	0.00553225	5.6465e-05	0.0293327	0.0402642	0.063949	0.0231382	0.030826	0.0306523	0.0972895	0.00146352	0.000572181	0.00033101	0.0020976	0.00239348		0.000496272	0.000847318	0.00130208	0.000389641	0.00862045	0.0425643	0.0836911	0.0326537	0.0292494
	6.4	Mvp	HOM	Female	0.0731297	0.00149586	0.000926448	0.00137836	0.00661013	9.01715e-05	0.0303803	0.038169	0.0596675	0.0202232	0.0311574	0.0322747	0.0990359	0.00515695	0.000664154	0.00143807	0.00232114	0.00245564		4.7605e-06	0.000407381	0.000638706	0.000359724	0.0115959	0.0452289	0.080881	0.0310065	0.0282137
	6.2	Mvp	HOM	Female	0.0674662	0.00157913	0.000979268	0.00138056	0.005726	6.89275e-05	0.0304714	0.0427693	0.059212	0.0198588	0.031151	0.0306677	0.101288	0.00391859	0.000493471	0.00197258	0.00197143	0.0027929					0.000333537	0.0109735	0.0402414	0.086801	0.0350396
				ttest HOM/WT	0.424002	0.108883	0.816141	0.775044	0.625171	0.971613	0.661826	0.789395	0.997552	0.246535	0.74243	0.364506	0.519321	0.0649072	0.481985	0.581025	0.124275	0.244899		0.0831948	0.302901	0.525458	0.798188	0.637744	0.671421	0.06609	0.176144	0.0505659
				%change HOM/WT	104.141	135.409	101.232	102.205	103.101	99.6252	98.4564	98.9354	100.013	107.553	98.8369	96.9819	97.2964	172.778	105.873	118.356	110.545	94.2312		65.6261	87.2106	112.194	97.8007	96.5729	98.6772	90.99	91.5371	91.4008
				Mean WT	0.0686298	0.00079694	0.0010045	0.0016359	0.00581914	7.36222e-05	0.0322478	0.0424863	0.0653849	0.0210777	0.0325614	0.0333863	0.103428	0.0019173	0.000570802	0.000985518	0.00206262	0.00281546		0.000519625	0.000919733	0.000931894	0.000377276	0.0103502	0.0448612	0.0960357	0.035823	0.0315706
				Mean HOM	0.071472	0.00107913	0.00101687	0.00167197	0.00599957	7.33463e-05	0.03175	0.042034	0.0653935	0.0226697	0.0321827	0.0323786	0.100632	0.00331266	0.000604323	0.00116642	0.00228012	0.00265304		0.00034101	0.000802104	0.00104553	0.000368978	0.00999545	0.0442678	0.0873829	0.0327914	0.0288558
	P-value key:
	<	0.1
	<	0.05
	<	0.01
	<	0.005
	<	0.001
	<	0.0005
	<	0.0001
	No data	#
	% change key (for parameters with a p-value <0.05 only):
	>	105
	<	95

## Sheet: Histocount_Coro_M
	Barcode	gene	Genotype	Sex	1_Cg_area	1_Cg_cellcount	1_Cg_cellarea	1_Cg_cellcirc	1_Cg_cellsol	1_Cg_avgcellarea	1_Cg_cellareapercent	1_Cg_celldensity	1_gcc_area	1_gcc_cellcount	1_gcc_cellarea	1_gcc_cellcirc	1_gcc_cellsol	1_gcc_avgcellarea	1_gcc_cellareapercent	1_gcc_celldensity	1_Striatum_area	1_Striatum_cellcount	1_Striatum_cellarea	1_Striatum_cellcirc	1_Striatum_cellsol	1_Striatum_areapercent	1_Striatum_avgcellarea	1_Striatum_celldens	1_M1_Height	1_M1_TotalArea	1_M1_L1_area	1_M1_L2/3_area	1_M1_L5_area	1_M1_L6_area	1_M1_L7_area	1_M1_L6ab_area	1_M1_totalArea_cellcount	1_M1_totalArea_cellarea	1_M1_totalArea_cellcirc	1_M1_totalArea_cellsol	1_M1_TotalArea_avgcellarea	1_M1_TotalArea_cellareapercent	1_M1_TotalArea_celldensity	1_M1_L1_cellcount	1_M1_L1_cellarea	1_M1_L1_cellcirc	1_M1_L1_cellsol	1_M1_L1_avgcellarea	1_M1_L1_cellareapercent
	A00000029	MVP	WT	Male	0.013166	2096	0.00264878	0.737277	0.881353	1.26373e-06	20.1183	159198	0.0115826	1757	0.000799257	0.792678	0.885225	4.54899e-07	6.90052	151694	0.0456948	7581.5	0.00753944	0.775856	0.891735	16.4882	9.93948e-07	165884	0.145113	0.00979457	0.000863464	0.00300542	0.00240176	0.00294422	0.000548301	0.00349252	1638.5	0.00184554	0.748765	0.881057	1.12636e-06	18.8425	167287	69	3.5081e-05	0.725813	0.848165	5.0842e-07	4.06282
	A00000223	MVP	WT	Male	0.0127881	2525.5	0.0025992	0.735699	0.875363	1.02918e-06	20.3251	197488	0.0112316	2033	0.000858082	0.764406	0.872312	4.22077e-07	7.63989	181007	0.0438544	8540.5	0.00783201	0.765806	0.885337	17.9113	9.1838e-07	195008	0.154414	0.0104795	0.000780639	0.00334975	0.00260581	0.00275734	0.000668957	0.0034263	1918	0.00176848	0.759852	0.883403	9.22046e-07	16.8756	183023	69.5	3.64185e-05	0.785529	0.884663	5.24007e-07	4.66522
	A00000225	MVP	WT	Male	0.0128539	2086	0.00252926	0.75254	0.888797	1.21249e-06	19.6771	162286	0.009791	1496	0.000560807	0.831313	0.89606	3.74871e-07	5.72778	152793	0.037058	6819	0.00766289	0.740366	0.879877	20.6781	1.12375e-06	184009	0.149813	0.00945157	0.000745411	0.00266644	0.00285119	0.00263226	0.000575476	0.00320774	1422	0.0017052	0.777468	0.896878	1.19916e-06	18.0415	150451	60	3.5261e-05	0.739769	0.865518	5.87683e-07	4.73041
	A00000232	MVP	WT	Male	0.0126547	2094.5	0.00239283	0.752772	0.885087	1.14243e-06	18.9086	165511	0.0117886	1679	0.000639677	0.813315	0.888614	3.80987e-07	5.42622	142425	0.0456237	8168	0.0078678	0.770728	0.88857	17.2547	9.63248e-07	179095	0.14266	0.00939052	0.000771775	0.00297805	0.00226678	0.00283046	0.00052932	0.00335978	1577.5	0.00176451	0.768826	0.89026	1.11855e-06	18.7904	167989	53	2.22665e-05	0.835987	0.895642	4.20123e-07	2.8851
	A00000299	MVP	WT	Male	0.0141192	2314.5	0.00266662	0.743806	0.882633	1.15214e-06	18.8865	163926	0.0105061	1738	0.000809255	0.808573	0.896258	4.65624e-07	7.70274	165428									0.150407	0.00977178	0.000824893	0.00302634	0.00238728	0.00298831	0.000553678	0.00354199	1589	0.00161943	0.772588	0.892571	1.01915e-06	16.5725	162611	46.5	1.73555e-05	0.814938	0.894776	3.73237e-07	2.10397
	A00000006	MVP	HET	Male	0.0116784	2116	0.0020342	0.76767	0.891313	9.61342e-07	17.4185	181190	0.00819324	1428	0.000454184	0.837482	0.896368	3.18056e-07	5.5434	174290									0.131752		0.000847291	0.00267133	0.00136595	0.00302377	0.000415321	0.00343909								68	5.6521e-05	0.775108	0.881788	8.31191e-07	6.67079
	A00000024	MVP	HET	Male	0.010524	1873.5	0.00172877	0.764448	0.888574	9.22746e-07	16.4269	178022	0.00886515	1492	0.000717024	0.797113	0.89348	4.80579e-07	8.08812	168299									0.133003	0.00863443	0.000780364	0.00233406	0.00216002	0.00275932	0.000411627	0.00317095	1615	0.00162067	0.767853	0.890866	1.00351e-06	18.7699	187042	49	2.316e-05	0.774714	0.879472	4.72653e-07	2.96785
	A00000057	MVP	HET	Male	0.0113932	2034.5	0.00192541	0.750904	0.882148	9.4638e-07	16.8996	178571																	0.137081	0.00908178	0.000852202	0.00266327	0.00229752	0.00253608	0.000722018	0.0032581	1446	0.0014756	0.767325	0.889881	1.02047e-06	16.248	159220	40.5	1.4473e-05	0.796108	0.879748	3.57358e-07	1.69831
	A00000220	MVP	HET	Male	0.0123252	1845.5	0.00201084	0.773221	0.89918	1.08959e-06	16.3149	149733																	0.134834	0.00888358	0.000694403	0.00267787	0.0025167	0.00246172	0.000486766	0.00294849	1329.5	0.00152339	0.779074	0.899869	1.14584e-06	17.1484	149658	36.5	1.4353e-05	0.823499	0.894032	3.93233e-07	2.06696
	A00000228	MVP	HOM	Male	0.0114581	1984	0.00208515	0.766656	0.890226	1.05098e-06	18.198	173153	0.0109134	1606	0.000653554	0.795231	0.881457	4.06945e-07	5.98855	147159	0.046956	8869.5	0.00869884	0.766714	0.887602	18.5291	9.80877e-07	188897	0.134554	0.00862576	0.000730883	0.00279423	0.00207218	0.00197015	0.00103269	0.00300284	1416	0.001561	0.773766	0.892265	1.1024e-06	18.0969	164160	55	2.5344e-05	0.773279	0.87147	4.608e-07	3.46759
	A00000250	MVP	HOM	Male	0.0107007	1847	0.00168224	0.78526	0.893499	9.10796e-07	15.7208	172606	0.00862588	1161	0.000496654	0.796379	0.882366	4.27781e-07	5.75772	134595	0.0352599	7120	0.00589323	0.790611	0.893253	16.671	8.25621e-07	201919	0.154281	0.0101323	0.00107049	0.00337614	0.00287013	0.00198631	0.000767156	0.00275346	1805.5	0.0014324	0.773208	0.885112	7.93353e-07	14.1369	178192	67.5	2.63845e-05	0.762422	0.865132	3.90881e-07	2.46471
	A00000251	MVP	HOM	Male	0.011452	1957.5	0.00199483	0.795571	0.903704	1.01907e-06	17.4191	170931	0.00717101	1142	0.00044517	0.831838	0.899472	3.89816e-07	6.20791	159252	0.0389151	7287	0.00655134	0.789244	0.894622	16.9546	9.04597e-07	187414	0.137612	0.00890727	0.000737227	0.00280817	0.00235713	0.00219496	0.000807808	0.00300277	1509.5	0.00153378	0.794449	0.901629	1.01608e-06	17.2194	169468	56	2.5967e-05	0.7901	0.882594	4.63696e-07	3.52225
	A00000313	MVP	HOM	Male	0.0104713	1914.5	0.00187915	0.78128	0.895314	9.81537e-07	17.9457	182833	0.00897455	1492	0.000595016	1.63978	1.78395	3.98804e-07	6.63004	166248	0.0368495	7244	0.00631873	0.78849	0.893127	17.1474	8.72271e-07	196583	0.139593	0.00899661	0.000790743	0.00207466	0.00254829	0.00286685	0.000755785	0.00362263	1760	0.00167407	0.739811	0.87357	9.51174e-07	18.6077	195629	61	3.1341e-05	0.762714	0.873101	5.13787e-07	3.96349
	A00000320	MVP	HOM	Male	0.012089	2207.5	0.00213221	0.776274	0.893853	9.65895e-07	17.6376	182603	0.00867456	1509	0.000577427	0.809074	0.887247	3.82655e-07	6.65656	173957	0.0305793	5867	0.00545636	0.773015	0.888238	17.8433	9.30008e-07	191862
	A00000307	MVP	HOM	Male																	0.0480661	8039	0.0079914	0.782086	0.894185	16.6442	9.94646e-07	167332
	ttest HOM				0.00137973	0.052774	0.000194822	0.00029242	0.0039196	0.00533739	0.0031785	0.394457	0.0171257	0.0241501	0.028839	0.331666	0.346951	0.384514	0.418649	0.807902	0.174539	0.456035	0.117375	0.0767316	0.113102	0.485171	0.0869353	0.0827919	0.166025	0.13729	0.652259	0.390665	0.834818	0.0230029	0.00410042	0.120681	0.961155	0.0168554	0.687844	0.914067	0.202736	0.458	0.251806	0.962664	0.676642	0.746768	0.679905	0.618261	0.621303
	ttest HET				0.00784851	0.0593421	0.000112525	0.0121753	0.0965471	0.0140978	0.000218687	0.837035	0.0124084	0.111911	0.264239	0.512736	0.373364	0.716508	0.900863	0.314094	#DIV/0!	#DIV/0!	#DIV/0!	#DIV/0!	#DIV/0!	#DIV/0!	#DIV/0!	#DIV/0!	0.000825743	0.0161065	0.92973	0.0223679	0.137658	0.342261	0.375659	0.112906	0.22914	0.0145037	0.450338	0.339388	0.786357	0.618428	0.931421	0.206765	0.833762	0.659968	0.596592	0.776484	0.778626
	ttest Hom/Het				0.613524	0.873914	0.793339	0.0424588	0.251961	0.898263	0.290896	0.5449	0.749974	0.650028	0.744551	0.597225	0.591309	0.968202	0.474932	0.257602	#DIV/0!	#DIV/0!	#DIV/0!	#DIV/0!	#DIV/0!	#DIV/0!	#DIV/0!	#DIV/0!	0.156336	0.49597	0.676862	0.550744	0.257896	0.122802	0.0145809	0.625514	0.281144	0.88549	0.93886	0.503686	0.338523	0.791004	0.395219	0.183353	0.989975	0.17708	0.0765102	0.631405	0.99771
	Mean WT				0.0131164	2223.3	0.00256734	0.744419	0.882646	1.16e-06	19.5831	169682	0.01098	1740.6	0.000733416	0.802057	0.887694	4.19692e-07	6.67943	158670	0.0430577	7777.25	0.00772553	0.763189	0.88638	18.0831	9.99833e-07	180999	0.148481	0.0097776	0.000797236	0.0030052	0.00250257	0.00283052	0.000575146	0.00340567	1629	0.00174063	0.7655	0.888834	1.07705e-06	17.8245	166272	59.6	2.92765e-05	0.780407	0.877753	4.82694e-07	3.68951
	Mean HOM				0.0112342	1982.1	0.00195472	0.781008	0.895319	9.85656e-07	17.3843	176425	0.00887188	1382	0.000553564	0.97446	1.0669	4.012e-07	6.24815	156242	0.037712	7277.5	0.0065837	0.781615	0.891368	17.4291	9.02675e-07	193335	0.14151	0.00916549	0.000832336	0.0027633	0.00246193	0.00225457	0.000840859	0.00309543	1622.75	0.00155031	0.770308	0.888144	9.65752e-07	17.0152	176862	59.875	2.72591e-05	0.772129	0.873074	4.57291e-07	3.35451
	Mean HET				0.0114802	1967.38	0.0019248	0.764061	0.890304	9.80015e-07	16.765	171879	0.0085292	1460	0.000585604	0.817298	0.894924	3.99318e-07	6.81576	171295	#DIV/0!	#DIV/0!	#DIV/0!	#DIV/0!	#DIV/0!	#DIV/0!	#DIV/0!	#DIV/0!	0.134168	0.0088666	0.000793565	0.00258663	0.00208505	0.00269522	0.000508933	0.00320416	1463.5	0.00153989	0.771417	0.893539	1.05661e-06	17.3887	165307	48.5	2.71267e-05	0.792358	0.88376	5.13609e-07	3.35097
	%Hom oF WT				85.6503	89.1513	76.1379	104.915	101.436	84.9707	88.7717	103.974	80.8006	79.3979	75.4776	121.495	120.188	95.5941	93.5432	98.4701	87.5847	93.5742	85.22	102.414	100.563	96.3833	90.2826	106.816	95.3051	93.7397	104.403	91.9506	98.3764	79.6521	146.199	90.8905	99.6163	89.0658	100.628	99.9224	89.6662	95.4599	106.369	100.461	93.1092	98.9392	99.467	94.7373	90.9203
	%Het of WT				87.5257	88.489	74.9728	102.639	100.868	84.4844	85.6094	101.295	77.6796	83.8791	79.8461	101.9	100.814	95.1455	102.041	107.957	#DIV/0!	#DIV/0!	#DIV/0!	#DIV/0!	#DIV/0!	#DIV/0!	#DIV/0!	#DIV/0!	90.36	90.6828	99.5395	86.0719	83.3164	95.2202	88.4875	94.0832	89.8404	88.4671	100.773	100.529	98.1018	97.5554	99.4193	81.3758	92.6571	101.531	100.684	106.405	90.8245
	%Hom oF HET				97.8574	100.748	101.554	102.218	100.563	100.576	103.694	102.645	104.018	94.6575	94.5288	119.23	119.217	100.472	91.6722	91.2125	#DIV/0!	#DIV/0!	#DIV/0!	#DIV/0!	#DIV/0!	#DIV/0!	#DIV/0!	#DIV/0!	105.473	103.371	104.886	106.83	118.076	83.6505	165.22	96.6066	110.881	100.677	99.8562	99.3963	91.4012	97.852	106.99	123.454	100.488	97.447	98.7909	89.0349	100.105
	SEM WT				0.000264382	86.9736	4.97037e-05	0.00362731	0.00221922	3.93696e-08	0.298843	7029.69	0.000368687	86.4284	5.66609e-05	0.0112487	0.00439819	1.85229e-08	0.474062	6677.26	0.00204471	375.477	7.64479e-05	0.00787947	0.00253079	0.912573	4.41251e-08	6037.43	0.00207266	0.000193543	2.09291e-05	0.000108319	0.000102773	6.42209e-05	2.45785e-05	5.82383e-05	80.8432	3.76147e-05	0.00508179	0.00292125	4.81884e-08	0.473508	5235.84	4.48163	3.9482e-06	0.0211421	0.00917246	3.82671e-08	0.51652
	SEM HOM				0.000291113	60.9244	8.06475e-05	0.00478858	0.002255	2.387e-08	0.436452	2595.32	0.000598779	96.1369	3.69281e-05	0.16646	0.179293	7.80642e-09	0.176376	6978.9	0.00268824	476.969	0.000560923	0.00491122	0.00143555	0.336215	2.61994e-08	2656.73	0.00438137	0.000331825	8.05121e-05	0.000266579	0.000167573	0.000210416	6.49102e-05	0.000185302	94.7832	4.96708e-05	0.0113035	0.00591904	6.5281e-08	1.00135	6891.99	2.86047	1.37732e-06	0.00650103	0.0036087	2.52576e-08	0.316692
	SEM HET				0.000373641	64.7181	6.94033e-05	0.00474497	0.00352743	3.738e-08	0.252012	7414.15	0.000335954	32	0.00013142	0.0201847	0.00144403	8.12615e-08	1.27236	2995.25	#DIV/0!	#DIV/0!	#DIV/0!	#DIV/0!	#DIV/0!	#DIV/0!	#DIV/0!	#DIV/0!	0.00115908	0.000129417	3.68919e-05	8.42435e-05	0.000250698	0.000126458	7.31029e-05	0.000101887	82.8799	4.26822e-05	0.0038311	0.00317785	4.48829e-08	0.737865	11212.6	7.00298	1.00127e-05	0.0115206	0.00346279	1.08567e-07	1.13827
	P-value key:
	<	0.1
	<	0.05
	<	0.01
	<	0.005
	<	0.001
	<	0.0005
	<	0.0001
	No data	#
	% change key (for parameters with a p-value <0.05 only):
	>	105
	<	95
	Data obtained by calculation
[truncated: 175 more columns]

## Sheet: Histocount_Coro_F
	Barcode	Gene	Genotype	Sex	1_Cg	1_Cg_cellcount	1_Cg_cellarea	1_Cg_cellcirc	1_Cg_cellsol	1_Cg_areapercent	1_Cg_avgcellarea	1_Cg_celldens	1_gcc	1_gcc_cellcount	1_gcc_cellarea	1_gcc_cellcirc	1_gcc_cellsol	1_gcc_areapercent	1_gcc_avgcellarea	1_gcc_celldens	1_M1_Height	1_M1_TotalArea	1_M1_totalArea_cellcount	1_M1_totalArea_cellarea	1_M1_totalArea_cellcirc	1_M1_totalArea_cellsol	1_M1_areapercent	1_M1_avgcellarea	1_M1_celldens	1_S2_Height	1_S2_TotalArea	1_S2_totalArea_cellcount	1_S2_totalArea_cellarea	1_S2_totalArea_cellcirc	1_S2_totalArea_cellsol	1_S2_areapercent	1_S2_avgcellarea	1_S2_celldens	2_RSGc	2_RSGc_cellcount	2_RSGc_cellarea	2_RSGc_cellcirc	2_RSGc_cellsol	2_RSGc_areapercent	2_RSGc_avgcellarea	2_RSGc_celldens	2_cc	2_cc_cellcount	2_cc_cellarea
	A00000501		WT	Female	0.0121787	2089	0.00244578	0.721722	0.87272	19.1929	1.08895e-06	171299									0.140817	0.00924607	1542.5	0.00158176	0.743354	0.878573	17.0995	1.02469e-06	166797	0.124345	0.00269636	572	0.000482291	0.739868	0.878492	17.9532	8.37517e-07	212339	0.00705293	1264	0.00101457	0.785023	0.894102	14.3828	8.02522e-07	179193	0.00318206	415	0.000139826
	A00000503		WT	Female	0.011557	2129.5	0.00203364	0.764389	0.889092	17.5956	9.55302e-07	184234	0.00773752	1529	0.00069506	0.81744	0.897217	8.98298	4.54585e-07	197609										0.122022	0.00270576	614	0.000502124	0.755682	0.885434	18.5836	8.28328e-07	225942	0.00752218	1242.5	0.00121658	0.777669	0.894807	16.1442	9.7746e-07	165213	0.00381851	548	0.00016497
	A00000476		WT	Female	0.0126418	2164	0.00225261	0.754011	0.886367	17.8184	1.04097e-06	171186	0.0089837	1231	0.000432206	0.812003	0.889114	4.811	3.51102e-07	137026	0.145144	0.00965522	1504.5	0.00129376	0.758511	0.882482	13.3627	8.60023e-07	156090	0.121476	0.00268039	521	0.000364724	0.778056	0.889643	13.6071	7.00046e-07	194374	0.006514	1098	0.000824597	0.772966	0.885176	12.6678	7.50994e-07	168682	0.00326308	415	0.000138367
	A00000486		WT	Female	0.0110571	2260.5	0.0022889	0.754898	0.886032	19.2775	9.52915e-07	204609									0.13563	0.00872172	1582.5	0.00121252	0.770925	0.885113	13.92	7.67159e-07	181445	0.116215	0.0025434	591	0.000490745	0.786154	0.896512	19.2949	8.30364e-07	232366	0.00728224	1100	0.000857669	0.7266	0.862962	11.7867	7.76985e-07	151098	0.00273392	319	9.272e-05
	A00000487		WT	Female	0.012955	2115	0.00220513	0.760355	0.890346	17.0261	1.04361e-06	163203									0.139608	0.00927748	1388.5	0.00141566	0.773637	0.894107	15.2453	1.01838e-06	149618	0.145867	0.003259	602.5	0.000506466	0.73969	0.872394	15.691	8.67178e-07	184237	0.00581176	1076	0.000801647	0.773079	0.884254	13.7627	7.42947e-07	185061	0.00355024	479	0.000158231
	A00000531	Mvp	HOM	Female	0.0110529	1999	0.0020515	0.778337	0.895371	18.559	1.02626e-06	180861	0.0078311	1322	0.000508759	0.804252	0.888568	6.49665	3.8484e-07	168814	0.14072	0.00914449	1711	0.00161526	0.760573	0.884323	17.6651	9.44787e-07	187075	0.116784	0.00254558	531.5	0.000509194	0.780857	0.899805	19.971	9.5599e-07	208747	0.00549146	1132.5	0.000931098	0.802842	0.899695	16.9543	8.21861e-07	206337	0.00263906	419	0.00011186
	A00000566	Mvp	HOM	Female	0.0132911	2084	0.00218426	0.775868	0.895853	16.4361	1.04814e-06	156808									0.155112	0.0102753	1705.5	0.00175111	0.782531	0.89713	17.0405	1.02722e-06	166008	0.126031	0.00279874	549	0.000495597	0.77326	0.890617	17.6374	8.985e-07	196063	0.00685724	1164.5	0.000942905	0.782411	0.892531	13.7505	8.09707e-07	169820	0.00370022	507	0.000165555
	A00000568	Mvp	HOM	Female	0.0127741	2132	0.00232857	0.770814	0.890493	17.925	1.12491e-06	167030									0.1698	0.0110852	1831.5	0.00168547	0.79394	0.898736	15.2275	9.2252e-07	165183	0.13621	0.00300896	558.5	0.000453285	0.78762	0.895856	15.0362	8.10955e-07	185625	0.00602264	1125	0.000744034	0.803244	0.89739	12.0689	6.61364e-07	182486	0.0040858	481	0.000151728
	A00000569	Mvp	HOM	Female	0.013741	2125	0.00228891	0.776089	0.897793	16.6622	1.07792e-06	154622									0.148015	0.0097241	1471.5	0.00160425	0.788571	0.900045	16.5169	1.08987e-06	151418	0.136281	0.00298477	545.5	0.000419863	0.768136	0.882744	14.1944	7.71886e-07	183445	0.00652873	1125	0.000805304	0.770918	0.881932	12.3823	7.18263e-07	172339	0.00276954	340	9.5898e-05
	A00000576	Mvp	HOM	Female	0.0137958	1963	0.00168159	0.727493	0.863535	12.1892	8.56642e-07	142290	0.00814365								0.147869	0.00976462	1440	0.00122783	0.777536	0.891577	12.5743	8.52662e-07	147471	0.122478	0.00301106	546	0.000506128	0.779821	0.896136	16.809	9.26974e-07	181331	0.00652539	1134.5	0.00100519	0.794474	0.899133	15.4042	8.85962e-07	173859	0.00383041	523	0.000180983
				ttest wt/HOM	0.200989	0.0789133	0.333436	0.266401	0.617583	0.166296	0.848729	0.0922812	0.619985	#DIV/0!	#DIV/0!	#DIV/0!	#DIV/0!	#DIV/0!	#DIV/0!	#DIV/0!	0.0792885	0.0981038	0.213816	0.152516	0.0697048	0.0714501	0.497822	0.514032	0.995665	0.812786	0.561755	0.078874	0.817823	0.113989	0.135659	0.844042	0.2223	0.109815	0.19311	0.639593	0.548504	0.0854602	0.17496	0.767524	0.614575	0.247424	0.789407	0.72059	0.910265
				Mean WT	0.0120779	2151.6	0.00224522	0.751075	0.884911	18.1821	1.01635e-06	178906	0.00836061	1380	0.000563633	0.814721	0.893165	6.89699	4.02843e-07	167317	0.1403	0.00922512	1504.5	0.00137593	0.761607	0.885069	14.9069	9.17563e-07	163487	0.125985	0.00277698	580.1	0.00046927	0.75989	0.884495	17.0259	8.12687e-07	209852	0.00683662	1156.1	0.000943013	0.767067	0.88426	13.7489	8.10182e-07	169849	0.00330956	435.2	0.000138823
				Mean HOM	0.012931	2060.6	0.00210697	0.76572	0.888609	16.3543	1.02678e-06	160322	0.00798738	1322	0.000508759	0.804252	0.888568	6.49665	3.8484e-07	168814	0.152303	0.00999874	1631.9	0.00157679	0.78063	0.894362	15.8049	9.67413e-07	163431	0.127557	0.00286982	546.1	0.000476813	0.777939	0.893032	16.7296	8.72861e-07	191042	0.00628509	1136.3	0.000885706	0.790778	0.894136	14.1121	7.79431e-07	180968	0.00340501	454	0.000141205
				% HOM/wt	107.063	95.7706	93.8426	101.95	100.418	89.9473	101.026	89.6125	95.5358	95.7971	90.2642	98.7151	99.4853	94.1954	95.5311	100.895	108.556	108.386	108.468	114.598	102.498	101.05	106.024	105.433	99.9656	101.248	103.343	94.1389	101.607	102.375	100.965	98.2594	107.404	91.0368	91.9328	98.2873	93.923	103.091	101.117	102.642	96.2045	106.546	102.884	104.32	101.716
	P-value key:
	<	0.1
	<	0.05
	<	0.01
	<	0.005
	<	0.001
	<	0.0005
	<	0.0001
	No data	#
	% change key (for parameters with a p-value <0.05 only):
	>	105
	<	95
	Data obtained by calculation
[truncated: 31 more columns]

## Sheet: Histocount_Sag_M
	Barcode	Gene	Gender	Genotype	M1_length	M1_area	M1_cellcount	M1_cellarea	M1_cellcirc	M1_cellsol	M1_avgcellarea	M1_cellareapercent	M1_celldens	Cb_GLlength	Cb_PC	Cb_celldens	2Cb_GLlength	3Cb_GLlength	4Cb_GLlength	6Cb_GLlength	7Cb_GLlength	8Cb_GLlength	9Cb_GLlength	10Cb_GLlength	2Cb_PC	3Cb_PC	4Cb_PC	6Cb_PC	7Cb_PC	8Cb_PC	9Cb_PC	10Cb_PC	2Cb_PCdensity	3Cb_PCdensity	4/5Cb_PCdensity	6Cb_PCdensity	7Cb_PCdensity	8Cb_PCdensity	9Cb_PCdensity	10Cb_PCdensity
	4_A00004168		Male	WT	0.118881	0.00762946	1237	0.00127747	0.758164	0.886135	1.03272e-06	16.7439	162135
	4_A00004170		Male	WT	0.11135	0.00688124	1097	0.000967813	0.751519	0.878138	8.82236e-07	14.0645	159419	2.23205	516	231.178	0.205403	0.313616	0.472176	0.343785	0.154129	0.24257	0.327683	0.172687	45	65	114	88	24	72	77	31	219.081	207.26	241.436	255.974	155.714	296.822	234.983	179.516
	4_A00004172		Male	WT	0.114936	0.0069998	1098	0.00122963	0.796715	0.904683	1.11988e-06	17.5666	156862	1.63719	352	215.003	0.156846	0.194852	0.370285	0.345708	0.143711	0.152305	0.111124	0.162359	39	44	89	90	27	21	19	23	248.652	225.813	240.356	260.335	187.878	137.881	170.98	141.662
	4_A00004182		Male	WT	0.124724	0.00734615	1200	0.00128251	0.794196	0.899758	1.06876e-06	17.4582	163351	1.8764	371	197.719	0.113655	0.215716	0.39865	0.351709	0.0834037	0.17427	0.380332	0.158668	21	60	81	79	6	28	77	19	184.769	278.143	203.186	224.618	71.9393	160.67	202.455	119.747
	4_A00004179	Mvp	Male	HOM										1.86829	537	287.429	0.166366	0.228951	0.424279	0.342197	0.125272	0.184377	0.297649	0.0991964	41	66	127	107	31	64	73	28	246.445	288.272	299.331	312.686	247.461	347.115	245.256	282.268
	4_A00004180	Mvp	Male	HOM	0.114292	0.00699062	1392	0.00128318	0.773084	0.890265	9.21823e-07	18.3557	199124	1.96668	434	220.676	0.11646	0.208456	0.389937	0.382377	0.152724	0.233923	0.339332	0.143471	16	36	96	91	37	57	80	21	137.386	172.699	246.193	237.985	242.268	243.67	235.757	146.371
	4_A00004167	Mvp	Male	HET	0.114353	0.0070235	1286	0.00138335	0.768166	0.889273	1.0757e-06	19.696	183100	1.71339	399	232.871	0.186792	0.210504	0.412834	0.359784	0.096014	0.131217	0.178606	0.137642	32	53	109	89	16	32	43	25	171.314	251.777	264.029	247.371	166.642	243.871	240.753	181.631
	4_A00004169	Mvp	Male	HET	0.116492	0.00719582	1176	0.00128375	0.778276	0.8944	1.09163e-06	17.8403	163428	1.94054	412	212.312	0.110202	0.193832	0.368343	0.363111	0.147428	0.250166	0.372595	0.13486	16	47	90	92	24	50	73	20	145.188	242.479	244.337	253.366	162.792	199.868	195.923	148.302
	4_A00004171	Mvp	Male	HET	0.112859	0.00682394	1145	0.00108969	0.772326	0.887083	9.51699e-07	15.9687	167792
	4_A00004181	Mvp	Male	HET	0.129836	0.00803022	1510	0.00164624	0.748466	0.881819	1.09023e-06	20.5006	188040	2.4161	503	208.187	0.241081	0.266465	0.4638	0.39933	0.165839	0.266044	0.425406	0.188137	54	57	100	77	25	67	93	30	223.991	213.912	215.61	192.823	150.749	251.838	218.615	159.458
				ttest wt het	0.856463	0.868982	0.22677	0.286166	0.558375	0.565673	0.681298	0.167418	0.047373	0.70895	0.704098	0.810287	0.677605	0.698224	0.976433	0.104148	0.77367	0.632504	0.662127	0.56952	0.943102	0.596678	0.68239	0.956141	0.728072	0.647172	0.645791	0.890795	0.276101	0.968373	0.528571	0.518077	0.570176	0.556963	0.526659	0.464869
				ttest wt HOM	#DIV/0!	#DIV/0!	#DIV/0!	#DIV/0!	#DIV/0!	#DIV/0!	#DIV/0!	#DIV/0!	#DIV/0!	0.992619	0.416402	0.251604	0.688247	0.667886	0.883083	0.392853	0.719889	0.657612	0.700895	0.0885079	0.655519	0.725878	0.401485	0.16901	0.185207	0.403209	0.507467	0.976662	0.624844	0.905495	0.181078	0.433006	0.0974641	0.285515	0.215909	0.311315
				Mean M WT	0.117473	0.00721417	1158	0.00118936	0.775148	0.892179	1.0259e-06	16.4583	160441	1.91521	413	214.633	0.158635	0.241395	0.413703	0.347067	0.127081	0.189715	0.273046	0.164571	35	56.3333	94.6667	85.6667	19	40.3333	57.6667	24.3333	217.501	237.072	228.326	246.976	138.51	198.458	202.806	146.975
				Mean M HET	0.118385	0.00726837	1279.25	0.00135076	0.766808	0.888144	1.05231e-06	18.5014	175590	2.02334	438	217.79	0.179358	0.2236	0.414993	0.374075	0.136427	0.215809	0.325536	0.153546	34	52.3333	99.6667	86	21.6667	49.6667	69.6667	25	180.164	236.056	241.325	231.186	160.061	231.859	218.43	163.131
				Mean M HOM	0.114292	0.00699062	1392	0.00128318	0.773084	0.890265	9.21823e-07	18.3557	199124	1.91748	485.5	254.053	0.141413	0.218703	0.407108	0.362287	0.138998	0.20915	0.31849	0.121334	28.5	51	111.5	99	34	60.5	76.5	24.5	191.915	230.485	272.762	275.335	244.864	295.392	240.506	214.32
				%change HET/WT	100.776	100.751	110.471	113.571	98.9241	99.5478	102.575	112.414	109.442	105.646	106.053	101.471	113.064	92.6284	100.312	107.782	107.354	113.754	119.224	93.3008	97.1429	92.8994	105.282	100.389	114.035	123.14	120.809	102.74	82.8338	99.5714	105.693	93.6069	115.559	116.83	107.704	110.992
				%change HOM/WT	97.2918	96.9012	120.207	107.889	99.7337	99.7855	89.8553	111.529	124.11	100.119	117.554	118.366	89.1438	90.5999	98.4058	104.385	109.377	110.244	116.643	73.7273	81.4286	90.5325	117.782	115.564	178.947	150	132.659	100.685	88.2366	97.2216	119.462	111.483	176.784	148.844	118.589	145.821
	P-value key:
	<	0.1
	<	0.05
	<	0.01
	<	0.005
	<	0.001
	<	0.0005
	<	0.0001
	No data	#
	% change key (for parameters with a p-value <0.05 only):
	>	105
	<	95
	Data obtained by calculation

## Sheet: ICF_Soma_M
	Image name	Sex	Genotype	Soma size	Log10(Soma)
	Ec1.3_DIV4_HPC_Soma55_01.tif	Male	Mvp+/+	117.948	2.07169
	Ec1.3_DIV4_HPC_Soma52_02.tif	Male	Mvp+/+	99.7625	1.99897
	Ec1.3_DIV4_HPC_Soma52_01.tif	Male	Mvp+/+	207.667	2.31737
	Ec1.3_DIV4_HPC_Soma51_01.tif	Male	Mvp+/+	101.074	2.00464
	Ec1.3_DIV4_HPC_Soma50_01.tif	Male	Mvp+/+	120.268	2.08015
	Ec1.3_DIV4_HPC_Soma49_02.tif	Male	Mvp+/+	120.78	2.08199
	Ec1.3_DIV4_HPC_Soma49_01.tif	Male	Mvp+/+	103.512	2.01499
	Ec1.3_DIV4_HPC_Soma48_03.tif	Male	Mvp+/+	94.5312	1.97558
	Ec1.3_DIV4_HPC_Soma48_02.tif	Male	Mvp+/+	105.833	2.02462
	Ec1.3_DIV4_HPC_Soma48_01.tif	Male	Mvp+/+	105.715	2.02414
	Ec1.3_DIV4_HPC_Soma47_01.tif	Male	Mvp+/+	91.8303	1.96299
	Ec1.3_DIV4_HPC_Soma46_01.tif	Male	Mvp+/+	108.495	2.03541
	Ec1.3_DIV4_HPC_Soma45_02.tif	Male	Mvp+/+	149.021	2.17325
	Ec1.3_DIV4_HPC_Soma44_02.tif	Male	Mvp+/+	84.1341	1.92497
	Ec1.3_DIV4_HPC_Soma44_01.tif	Male	Mvp+/+	141.141	2.14965
	Ec1.3_DIV4_HPC_Soma43_01.tif	Male	Mvp+/+	104.469	2.01899
	Ec1.3_DIV4_HPC_Soma42_01.tif	Male	Mvp+/+	179.845	2.2549
	Ec1.3_DIV4_HPC_Soma41_01.tif	Male	Mvp+/+	136.972	2.13663
	Ec1.3_DIV4_HPC_Soma40_02.tif	Male	Mvp+/+	101.27	2.00548
	Ec1.3_DIV4_HPC_Soma40_01.tif	Male	Mvp+/+	97.2059	1.98769
	Ec1.3_DIV4_HPC_Soma39_01.tif	Male	Mvp+/+	79.401	1.89983
	Ec1.3_DIV4_HPC_Soma38_02.tif	Male	Mvp+/+	135.871	2.13313
	Ec1.3_DIV4_HPC_Soma38_01.tif	Male	Mvp+/+	114.591	2.05915
	Ec1.3_DIV4_HPC_Soma37_03.tif	Male	Mvp+/+	126.549	2.10226
	Ec1.3_DIV4_HPC_Soma37_02.tif	Male	Mvp+/+	93.1939	1.96939
	Ec1.3_DIV4_HPC_Soma37_01.tif	Male	Mvp+/+	114.526	2.0589
	Ec1.3_DIV4_HPC_Soma35_01.tif	Male	Mvp+/+	106.266	2.02639
	Ec1.3_DIV4_HPC_Soma34_01.tif	Male	Mvp+/+	136.343	2.13463
	Ec1.3_DIV4_HPC_Soma33_02.tif	Male	Mvp+/+	147.067	2.16752
	Ec1.3_DIV4_HPC_Soma33_01.tif	Male	Mvp+/+	113.713	2.05581
	Ec1.3_DIV4_HPC_Soma32_03.tif	Male	Mvp+/+	118.249	2.0728
	Ec1.3_DIV4_HPC_Soma32_02.tif	Male	Mvp+/+	187.424	2.27282
	Ec1.3_DIV4_HPC_Soma32_01.tif	Male	Mvp+/+	117.476	2.06995
	Ec1.3_DIV4_HPC_Soma31_04.tif	Male	Mvp+/+	131.151	2.11777
	Ec1.3_DIV4_HPC_Soma31_03.tif	Male	Mvp+/+	116.886	2.06776
	Ec1.3_DIV4_HPC_Soma31_02.tif	Male	Mvp+/+	120.045	2.07935
	Ec1.3_DIV4_HPC_Soma31_01.tif	Male	Mvp+/+	137.26	2.13755
	Ec1.3_DIV4_HPC_Soma30_01.tif	Male	Mvp+/+	106.017	2.02537
	Ec1.3_DIV4_HPC_Soma29_01.tif	Male	Mvp+/+	123.179	2.09054
	Ec1.3_DIV4_HPC_Soma28_01.tif	Male	Mvp+/+	158.999	2.20139
	Ec1.3_DIV4_HPC_Soma27_01.tif	Male	Mvp+/+	130.534	2.11572
	Ec1.3_DIV4_HPC_Soma26_01.tif	Male	Mvp+/+	151.119	2.17932
	Ec1.3_DIV4_HPC_Soma25_01.tif	Male	Mvp+/+	162.303	2.21033
	Ec1.3_DIV4_HPC_Soma24_02.tif	Male	Mvp+/+	106.803	2.02858
	Ec1.3_DIV4_HPC_Soma24_01.tif	Male	Mvp+/+	134.114	2.12747
	Ec1.3_DIV4_HPC_Soma23_01.tif	Male	Mvp+/+	162.788	2.21162
	Ec1.3_DIV4_HPC_Soma22_02.tif	Male	Mvp+/+	132.055	2.12076
	Ec1.3_DIV4_HPC_Soma22_01.tif	Male	Mvp+/+	191.672	2.28256
	Ec1.3_DIV4_HPC_Soma21_01.tif	Male	Mvp+/+	114.945	2.06049
	Ec1.3_DIV4_HPC_Soma20_01.tif	Male	Mvp+/+	89.7588	1.95308
	Ec1.3_DIV4_HPC_Soma19_01.tif	Male	Mvp+/+	183.975	2.26476
	Ec1.3_DIV4_HPC_Soma18_03.tif	Male	Mvp+/+	103.643	2.01554
	Ec1.3_DIV4_HPC_Soma18_02.tif	Male	Mvp+/+	122.169	2.08696
	Ec1.3_DIV4_HPC_Soma18_01.tif	Male	Mvp+/+	129.905	2.11363
	Ec1.3_DIV4_HPC_Soma17_01.tif	Male	Mvp+/+	150.961	2.17887
	Ec1.3_DIV4_HPC_Soma16_02.tif	Male	Mvp+/+	163.233	2.21281
	Ec1.3_DIV4_HPC_Soma16_01.tif	Male	Mvp+/+	154.449	2.18879
	Ec1.3_DIV4_HPC_Soma15_01.tif	Male	Mvp+/+	232.578	2.36657
	Ec1.3_DIV4_HPC_Soma14_02.tif	Male	Mvp+/+	119.18	2.0762
	Ec1.3_DIV4_HPC_Soma14_01.tif	Male	Mvp+/+	225.813	2.35375
	Ec1.3_DIV4_HPC_Soma13_01.tif	Male	Mvp+/+	160.336	2.20503
	Ec1.3_DIV4_HPC_Soma12_01.tif	Male	Mvp+/+	165.056	2.21763
	Ec1.3_DIV4_HPC_Soma11_01.tif	Male	Mvp+/+	155.708	2.19231
	Ec1.3_DIV4_HPC_Soma10_01.tif	Male	Mvp+/+	185.627	2.26864
	Ec1.3_DIV4_HPC_Soma09_01.tif	Male	Mvp+/+	153.177	2.18519
	Ec1.3_DIV4_HPC_Soma08_01.tif	Male	Mvp+/+	145.638	2.16328
	Ec1.3_DIV4_HPC_Soma07_01.tif	Male	Mvp+/+	208.598	2.31931
	Ec1.3_DIV4_HPC_Soma06_01.tif	Male	Mvp+/+	168.766	2.22729
	Ec1.3_DIV4_HPC_Soma05_02.tif	Male	Mvp+/+	123.153	2.09044
	Ec1.3_DIV4_HPC_Soma05_01.tif	Male	Mvp+/+	120.95	2.08261
	Ec1.3_DIV4_HPC_Soma04_02.tif	Male	Mvp+/+	160.48	2.20542
	Ec1.3_DIV4_HPC_Soma04_01.tif	Male	Mvp+/+	143.501	2.15686
	Ec1.3_DIV4_HPC_Soma03_01.tif	Male	Mvp+/+	106.397	2.02693
	Ec1.3_DIV4_HPC_Soma02_04.tif	Male	Mvp+/+	96.3143	1.98369
	Ec1.3_DIV4_HPC_Soma02_03.tif	Male	Mvp+/+	133.93	2.12688
	Ec1.3_DIV4_HPC_Soma02_02.tif	Male	Mvp+/+	96.7994	1.98587
	Ec1.3_DIV4_HPC_Soma02_01.tif	Male	Mvp+/+	128.358	2.10842
	Ec1.3_DIV4_HPC_Soma01_03.tif	Male	Mvp+/+	120.321	2.08034
	Ec1.3_DIV4_HPC_Soma01_02.tif	Male	Mvp+/+	142.387	2.15347
	Ec1.3_DIV4_HPC_Soma01_01.tif	Male	Mvp+/+	135.346	2.13145
	Ec1.1_DIV4_HPC_Soma_63_01.tif	Male	Mvp+/+	123.861	2.09293
	Ec1.1_DIV4_HPC_Soma_62_01.tif	Male	Mvp+/+	99.6577	1.99851
	Ec1.1_DIV4_HPC_Soma_61_01.tif	Male	Mvp+/+	180.147	2.25563
	Ec1.1_DIV4_HPC_Soma_60_03.tif	Male	Mvp+/+	104.784	2.0203
	Ec1.1_DIV4_HPC_Soma_60_02.tif	Male	Mvp+/+	190.728	2.28041
	Ec1.1_DIV4_HPC_Soma_60_01.tif	Male	Mvp+/+	222.011	2.34637
	Ec1.1_DIV4_HPC_Soma_59_01.tif	Male	Mvp+/+	121.357	2.08406
	Ec1.1_DIV4_HPC_Soma_58_02.tif	Male	Mvp+/+	161.332	2.20772
	Ec1.1_DIV4_HPC_Soma_58_01.tif	Male	Mvp+/+	137.785	2.1392
	Ec1.1_DIV4_HPC_Soma_57_01.tif	Male	Mvp+/+	112.349	2.05057
	Ec1.1_DIV4_HPC_Soma_56_03.tif	Male	Mvp+/+	126.798	2.10311
	Ec1.1_DIV4_HPC_Soma_56_02.tif	Male	Mvp+/+	110.278	2.04249
	Ec1.1_DIV4_HPC_Soma_56_01.tif	Male	Mvp+/+	220.241	2.3429
	Ec1.1_DIV4_HPC_Soma_55_02.tif	Male	Mvp+/+	110.959	2.04516
	Ec1.1_DIV4_HPC_Soma_55_01.tif	Male	Mvp+/+	192.917	2.28537
	Ec1.1_DIV4_HPC_Soma_54_04.tif	Male	Mvp+/+	127.768	2.10642
	Ec1.1_DIV4_HPC_Soma_54_03.tif	Male	Mvp+/+	105.977	2.02521
	Ec1.1_DIV4_HPC_Soma_54_02.tif	Male	Mvp+/+	102.568	2.01101
	Ec1.1_DIV4_HPC_Soma_54_01.tif	Male	Mvp+/+	174.666	2.24221
	Ec1.1_DIV4_HPC_Soma_53_01.tif	Male	Mvp+/+	128.201	2.10789
	Ec1.1_DIV4_HPC_Soma_52_03.tif	Male	Mvp+/+	150.83	2.17849
	Ec1.1_DIV4_HPC_Soma_52_02.tif	Male	Mvp+/+	110.92	2.04501
	Ec1.1_DIV4_HPC_Soma_52_01.tif	Male	Mvp+/+	188.944	2.27633
	Ec1.1_DIV4_HPC_Soma_51_02.tif	Male	Mvp+/+	143.514	2.1569
	Ec1.1_DIV4_HPC_Soma_51_01.tif	Male	Mvp+/+	189.364	2.2773
	Ec1.1_DIV4_HPC_Soma_50_02.tif	Male	Mvp+/+	122.314	2.08748
	Ec1.1_DIV4_HPC_Soma_50_01.tif	Male	Mvp+/+	160.362	2.2051
	Ec1.1_DIV4_HPC_Soma_49_01.tif	Male	Mvp+/+	166.918	2.2225
	Ec1.1_DIV4_HPC_Soma_48_01.tif	Male	Mvp+/+	172.372	2.23647
	Ec1.1_DIV4_HPC_Soma_47_02.tif	Male	Mvp+/+	105.61	2.02371
	Ec1.1_DIV4_HPC_Soma_47_01.tif	Male	Mvp+/+	129.066	2.11081
	Ec1.1_DIV4_HPC_Soma_46_03.tif	Male	Mvp+/+	173.591	2.23953
	Ec1.1_DIV4_HPC_Soma_46_02.tif	Male	Mvp+/+	155.642	2.19213
	Ec1.1_DIV4_HPC_Soma_46_01.tif	Male	Mvp+/+	165.79	2.21956
	Ec1.1_DIV4_HPC_Soma_45_03.tif	Male	Mvp+/+	162.316	2.21036
	Ec1.1_DIV4_HPC_Soma_45_02.tif	Male	Mvp+/+	135.176	2.1309
	Ec1.1_DIV4_HPC_Soma_45_01.tif	Male	Mvp+/+	171.126	2.23332
	Ec1.1_DIV4_HPC_Soma_44_04.tif	Male	Mvp+/+	171.52	2.23431
	Ec1.1_DIV4_HPC_Soma_44_03.tif	Male	Mvp+/+	169.134	2.22823
	Ec1.1_DIV4_HPC_Soma_44_02.tif	Male	Mvp+/+	151.381	2.18007
	Ec1.1_DIV4_HPC_Soma_44_01.tif	Male	Mvp+/+	130.574	2.11586
	Ec1.1_DIV4_HPC_Soma_43_02.tif	Male	Mvp+/+	141.771	2.15159
	Ec1.1_DIV4_HPC_Soma_43_01.tif	Male	Mvp+/+	195.448	2.29103
	Ec1.1_DIV4_HPC_Soma_42_02.tif	Male	Mvp+/+	137.588	2.13858
	Ec1.1_DIV4_HPC_Soma_42_01.tif	Male	Mvp+/+	139.161	2.14352
	Ec1.1_DIV4_HPC_Soma_41_03.tif	Male	Mvp+/+	152.876	2.18434
	Ec1.1_DIV4_HPC_Soma_41_02.tif	Male	Mvp+/+	222.561	2.34745
	Ec1.1_DIV4_HPC_Soma_41_01.tif	Male	Mvp+/+	112.782	2.05224
	Ec1.1_DIV4_HPC_Soma_40_05.tif	Male	Mvp+/+	120.531	2.0811
	Ec1.1_DIV4_HPC_Soma_40_04.tif	Male	Mvp+/+	96.7208	1.98552
	Ec1.1_DIV4_HPC_Soma_40_03.tif	Male	Mvp+/+	141.6	2.15106
	Ec1.1_DIV4_HPC_Soma_40_02.tif	Male	Mvp+/+	185.103	2.26741
	Ec1.1_DIV4_HPC_Soma_40_01.tif	Male	Mvp+/+	188.276	2.27479
	Ec1.1_DIV4_HPC_Soma_39_03.tif	Male	Mvp+/+	150.004	2.1761
	Ec1.1_DIV4_HPC_Soma_39_02.tif	Male	Mvp+/+	196.287	2.29289
	Ec1.1_DIV4_HPC_Soma_39_01.tif	Male	Mvp+/+	169.789	2.22991
	Ec1.1_DIV4_HPC_Soma_38_05.tif	Male	Mvp+/+	135.333	2.1314
	Ec1.1_DIV4_HPC_Soma_38_04.tif	Male	Mvp+/+	198.765	2.29834
	Ec1.1_DIV4_HPC_Soma_38_03.tif	Male	Mvp+/+	161.739	2.20881
	Ec1.1_DIV4_HPC_Soma_38_01.tif	Male	Mvp+/+	126.863	2.10334
	Ec1.1_DIV4_HPC_Soma_37_01.tif	Male	Mvp+/+	156.35	2.1941
	Ec1.1_DIV4_HPC_Soma_36_02.tif	Male	Mvp+/+	119.757	2.0783
	Ec1.1_DIV4_HPC_Soma_36_01.tif	Male	Mvp+/+	102.005	2.00862
	Ec1.1_DIV4_HPC_Soma_35_01.tif	Male	Mvp+/+	172.923	2.23785
	Ec1.1_DIV4_HPC_Soma_34_01.tif	Male	Mvp+/+	208.454	2.31901
	Ec1.1_DIV4_HPC_Soma_33_02.tif	Male	Mvp+/+	169.304	2.22867
	Ec1.1_DIV4_HPC_Soma_33_01.tif	Male	Mvp+/+	142.295	2.15319
	Ec1.1_DIV4_HPC_Soma_32_01.tif	Male	Mvp+/+	168.098	2.22556
	Ec1.1_DIV4_HPC_Soma_31_01.tif	Male	Mvp+/+	143.475	2.15678
	Ec1.1_DIV4_HPC_Soma_30_02.tif	Male	Mvp+/+	167.377	2.22369
	Ec1.1_DIV4_HPC_Soma_30_01.tif	Male	Mvp+/+	99.4741	1.99771
	Ec1.1_DIV4_HPC_Soma_29_02.tif	Male	Mvp+/+	169.383	2.22887
	Ec1.1_DIV4_HPC_Soma_29_01.tif	Male	Mvp+/+	149.978	2.17603
	Ec1.1_DIV4_HPC_Soma_28_02.tif	Male	Mvp+/+	107.144	2.02997
	Ec1.1_DIV4_HPC_Soma_28_01.tif	Male	Mvp+/+	137.745	2.13908
	Ec1.1_DIV4_HPC_Soma_27_02.tif	Male	Mvp+/+	130.888	2.1169
	Ec1.1_DIV4_HPC_Soma_27_01.tif	Male	Mvp+/+	73.8812	1.86853
	Ec1.1_DIV4_HPC_Soma_26_02.tif	Male	Mvp+/+	62.645	1.79689
	Ec1.1_DIV4_HPC_Soma_26_01.tif	Male	Mvp+/+	95.3048	1.97911
	Ec1.1_DIV4_HPC_Soma_25_02.tif	Male	Mvp+/+	100.523	2.00227
	Ec1.1_DIV4_HPC_Soma_25_01.tif	Male	Mvp+/+	121.173	2.08341
	Ec1.1_DIV4_HPC_Soma_24_05.tif	Male	Mvp+/+	93.8625	1.97249
	Ec1.1_DIV4_HPC_Soma_24_04.tif	Male	Mvp+/+	135.739	2.13271
	Ec1.1_DIV4_HPC_Soma_24_03.tif	Male	Mvp+/+	112.113	2.04966
	Ec1.1_DIV4_HPC_Soma_24_02.tif	Male	Mvp+/+	97.6254	1.98956
	Ec1.1_DIV4_HPC_Soma_24_01.tif	Male	Mvp+/+	129.42	2.112
	Ec1.1_DIV4_HPC_Soma_23_04.tif	Male	Mvp+/+	147.172	2.16783
	Ec1.1_DIV4_HPC_Soma_23_03.tif	Male	Mvp+/+	98.6874	1.99426
	Ec1.1_DIV4_HPC_Soma_21_03.tif	Male	Mvp+/+	96.6421	1.98517
	Ec1.1_DIV4_HPC_Soma_21_02.tif	Male	Mvp+/+	128.161	2.10776
	Ec1.1_DIV4_HPC_Soma_21_01.tif	Male	Mvp+/+	130.338	2.11507
	Ec1.1_DIV4_HPC_Soma_20_04.tif	Male	Mvp+/+	126.745	2.10293
	Ec1.1_DIV4_HPC_Soma_20_03.tif	Male	Mvp+/+	127.073	2.10405
	Ec1.1_DIV4_HPC_Soma_20_02.tif	Male	Mvp+/+	67.1158	1.82683
	Ec1.1_DIV4_HPC_Soma_20_01.tif	Male	Mvp+/+	81.8921	1.91324
	Ec1.1_DIV4_HPC_Soma_19_MMStack_Pos0.ome.	Male	Mvp+/+	98.9365	1.99536
	Ec1.1_DIV4_HPC_Soma_18_MMStack_Pos0.ome.	Male	Mvp+/+	98.0843	1.9916
	Ec1.1_DIV4_HPC_Soma_17_03.tif	Male	Mvp+/+	107.262	2.03045
	Ec1.1_DIV4_HPC_Soma_17_02.tif	Male	Mvp+/+	125.382	2.09823
	Ec1.1_DIV4_HPC_Soma_17_01.tif	Male	Mvp+/+	123.677	2.09229
	Ec1.1_DIV4_HPC_Soma_16_MMStack_Pos0.ome.	Male	Mvp+/+	148.103	2.17056
	Ec1.1_DIV4_HPC_Soma_16_02.tif	Male	Mvp+/+	117.345	2.06946
	Ec1.1_DIV4_HPC_Soma_15_04.tif	Male	Mvp+/+	68.1385	1.83339
	Ec1.1_DIV4_HPC_Soma_15_02.tif	Male	Mvp+/+	110.723	2.04424
	Ec1.1_DIV4_HPC_Soma_15_01.tif	Male	Mvp+/+	88.6181	1.94752
	Ec1.1_DIV4_HPC_Soma_14_MMStack_Pos0.ome.	Male	Mvp+/+	101.257	2.00543
	Ec1.1_DIV4_HPC_Soma_13_MMStack_Pos0.ome.	Male	Mvp+/+	90.6634	1.95743
	Ec1.1_DIV4_HPC_Soma_12_01.tif	Male	Mvp+/+	109.137	2.03797
	Ec1.1_DIV4_HPC_Soma_10_01.tif	Male	Mvp+/+	106.344	2.02671
	Ec1.1_DIV4_HPC_Soma_09_MMStack_Pos0.ome.	Male	Mvp+/+	283.554	2.45264
	Ec1.1_DIV4_HPC_Soma_08_MMStack_Pos0.ome.	Male	Mvp+/+	141.889	2.15195
	Ec1.1_DIV4_HPC_Soma_07_MMStack_Pos0.ome.	Male	Mvp+/+	102.831	2.01212
	Ec1.1_DIV4_HPC_Soma_06_MMStack_Pos0.ome.	Male	Mvp+/+	103.879	2.01653
	Ec1.1_DIV4_HPC_Soma_05_01.tif	Male	Mvp+/+	120.229	2.08001
	Ec1.1_DIV4_HPC_Soma_04_02.tif	Male	Mvp+/+	118.407	2.07338
	Ec1.1_DIV4_HPC_Soma_03_MMStack_Pos0.ome.	Male	Mvp+/+	116.519	2.0664
	Ec1.1_DIV4_HPC_Soma_01.tif	Male	Mvp+/+	73.1339	1.86412
	Ec1.7_HPC_DIV4_Soma_63_02.tif	Male	Mvp+/+	138.519	2.14151
	Ec1.7_HPC_DIV4_Soma_63_01.tif	Male	Mvp+/+	114.985	2.06064
	Ec1.7_HPC_DIV4_Soma_62_03.tif	Male	Mvp+/+	153.662	2.18657
	Ec1.7_HPC_DIV4_Soma_62_01.tif	Male	Mvp+/+	116.637	2.06683
	Ec1.7_HPC_DIV4_Soma_61_02.tif	Male	Mvp+/+	132.317	2.12162
	Ec1.7_HPC_DIV4_Soma_61_01.tif	Male	Mvp+/+	132.842	2.12334
	Ec1.7_HPC_DIV4_Soma_60_01.tif	Male	Mvp+/+	106.279	2.02645
	Ec1.7_HPC_DIV4_Soma_59_05.tif	Male	Mvp+/+	149.873	2.17572
	Ec1.7_HPC_DIV4_Soma_59_04.tif	Male	Mvp+/+	172.569	2.23696
	Ec1.7_HPC_DIV4_Soma_59_03.tif	Male	Mvp+/+	130.036	2.11406
	Ec1.7_HPC_DIV4_Soma_59_02.tif	Male	Mvp+/+	131.701	2.11959
	Ec1.7_HPC_DIV4_Soma_59_01.tif	Male	Mvp+/+	168.583	2.22681
	Ec1.7_HPC_DIV4_Soma_58_02.tif	Male	Mvp+/+	108.796	2.03661
	Ec1.7_HPC_DIV4_Soma_58_01.tif	Male	Mvp+/+	146.556	2.166
	Ec1.7_HPC_DIV4_Soma_57_03.tif	Male	Mvp+/+	103.512	2.01499
	Ec1.7_HPC_DIV4_Soma_57_02.tif	Male	Mvp+/+	91.6992	1.96237
	Ec1.7_HPC_DIV4_Soma_57_01.tif	Male	Mvp+/+	92.4334	1.96583
	Ec1.7_HPC_DIV4_Soma_56_01.tif	Male	Mvp+/+	120.334	2.08039
	Ec1.7_HPC_DIV4_Soma_55_02.tif	Male	Mvp+/+	184.172	2.26522
	Ec1.7_HPC_DIV4_Soma_55_01.tif	Male	Mvp+/+	141.915	2.15203
	Ec1.7_HPC_DIV4_Soma_54_03.tif	Male	Mvp+/+	189.089	2.27667
	Ec1.7_HPC_DIV4_Soma_54_02.tif	Male	Mvp+/+	174.575	2.24198
	Ec1.7_HPC_DIV4_Soma_54_01.tif	Male	Mvp+/+	119.691	2.07806
	Ec1.7_HPC_DIV4_Soma_53_01.tif	Male	Mvp+/+	110.225	2.04228
	Ec1.7_HPC_DIV4_Soma_52_02.tif	Male	Mvp+/+	215.088	2.33262
	Ec1.7_HPC_DIV4_Soma_52_01.tif	Male	Mvp+/+	89.2605	1.95066
	Ec1.7_HPC_DIV4_Soma_51_01.tif	Male	Mvp+/+	129.892	2.11358
	Ec1.7_HPC_DIV4_Soma_50_01.tif	Male	Mvp+/+	175.191	2.24351
	Ec1.7_HPC_DIV4_Soma_48_01.tif	Male	Mvp+/+	112.126	2.04971
	Ec1.7_HPC_DIV4_Soma_47_01.tif	Male	Mvp+/+	185.339	2.26797
	Ec1.7_HPC_DIV4_Soma_46_01.tif	Male	Mvp+/+	158.802	2.20086
	Ec1.7_HPC_DIV4_Soma_45_01.tif	Male	Mvp+/+	196.929	2.29431
	Ec1.7_HPC_DIV4_Soma_44_02.tif	Male	Mvp+/+	109.937	2.04114
	Ec1.7_HPC_DIV4_Soma_44_01.tif	Male	Mvp+/+	145.206	2.16198
	Ec1.7_HPC_DIV4_Soma_43_01.tif	Male	Mvp+/+	93.6396	1.97146
	Ec1.7_HPC_DIV4_Soma_42_02.tif	Male	Mvp+/+	85.0781	1.92982
	Ec1.7_HPC_DIV4_Soma_42_01.tif	Male	Mvp+/+	129.118	2.11099
	Ec1.7_HPC_DIV4_Soma_41_01.tif	Male	Mvp+/+	125.46	2.09851
	Ec1.7_HPC_DIV4_Soma_40_01.tif	Male	Mvp+/+	69.4496	1.84167
	Ec1.7_HPC_DIV4_Soma_39_03.tif	Male	Mvp+/+	74.327	1.87115
	Ec1.7_HPC_DIV4_Soma_39_02.tif	Male	Mvp+/+	115.26	2.06168
	Ec1.7_HPC_DIV4_Soma_39_01.tif	Male	Mvp+/+	131.334	2.11838
	Ec1.7_HPC_DIV4_Soma_38_01.tif	Male	Mvp+/+	100.733	2.00317
	Ec1.7_HPC_DIV4_Soma_37_01.tif	Male	Mvp+/+	86.7432	1.93824
	Ec1.7_HPC_DIV4_Soma_36_03.tif	Male	Mvp+/+	100.117	2.00051
	Ec1.7_HPC_DIV4_Soma_36_02.tif	Male	Mvp+/+	108.455	2.03525
	Ec1.7_HPC_DIV4_Soma_36_01.tif	Male	Mvp+/+	108.232	2.03436
	Ec1.7_HPC_DIV4_Soma_35_03.tif	Male	Mvp+/+	157.569	2.19747
	Ec1.7_HPC_DIV4_Soma_35_02.tif	Male	Mvp+/+	133.091	2.12415
	Ec1.7_HPC_DIV4_Soma_35_01.tif	Male	Mvp+/+	130.928	2.11703
	Ec1.7_HPC_DIV4_Soma_34_01.tif	Male	Mvp+/+	81.407	1.91066
	Ec1.7_HPC_DIV4_Soma_33_01.tif	Male	Mvp+/+	117.095	2.06854
	Ec1.7_HPC_DIV4_Soma_32_01.tif	Male	Mvp+/+	155.459	2.19161
	Ec1.7_HPC_DIV4_Soma_31_01.tif	Male	Mvp+/+	107	2.02938
	Ec1.7_HPC_DIV4_Soma_30_02.tif	Male	Mvp+/+	82.2854	1.91532
	Ec1.7_HPC_DIV4_Soma_30_01.tif	Male	Mvp+/+	100.457	2.00198
	Ec1.7_HPC_DIV4_Soma_29_02.tif	Male	Mvp+/+	119.062	2.07577
	Ec1.7_HPC_DIV4_Soma_29_01.tif	Male	Mvp+/+	161.241	2.20747
	Ec1.7_HPC_DIV4_Soma_27_01.tif	Male	Mvp+/+	79.401	1.89983
	Ec1.7_HPC_DIV4_Soma_26_01.tif	Male	Mvp+/+	116.833	2.06757
	Ec1.7_HPC_DIV4_Soma_25_03.tif	Male	Mvp+/+	83.2556	1.92041
	Ec1.7_HPC_DIV4_Soma_25_02.tif	Male	Mvp+/+	174.142	2.2409
	Ec1.7_HPC_DIV4_Soma_25_01.tif	Male	Mvp+/+	91.0699	1.95937
	Ec1.7_HPC_DIV4_Soma_24_01.tif	Male	Mvp+/+	128.528	2.109
	Ec1.7_HPC_DIV4_Soma_23_02.tif	Male	Mvp+/+	90.6765	1.95749
	Ec1.7_HPC_DIV4_Soma_23_01.tif	Male	Mvp+/+	137.024	2.1368
	Ec1.7_HPC_DIV4_Soma_22_02.tif	Male	Mvp+/+	124.779	2.09614
	Ec1.7_HPC_DIV4_Soma_22_01.tif	Male	Mvp+/+	140.774	2.14852
	Ec1.7_HPC_DIV4_Soma_20_02.tif	Male	Mvp+/+	84.1341	1.92497
	Ec1.7_HPC_DIV4_Soma_20_01.tif	Male	Mvp+/+	114.198	2.05766
	Ec1.7_HPC_DIV4_Soma_19_01.tif	Male	Mvp+/+	115.457	2.06242
	Ec1.7_HPC_DIV4_Soma_18_03.tif	Male	Mvp+/+	107.026	2.02949
	Ec1.7_HPC_DIV4_Soma_18_02.tif	Male	Mvp+/+	142.898	2.15503
	Ec1.7_HPC_DIV4_Soma_18_01.tif	Male	Mvp+/+	209.398	2.32097
	Ec1.7_HPC_DIV4_Soma_17_01.tif	Male	Mvp+/+	158.002	2.19866
	Ec1.7_HPC_DIV4_Soma_16_04.tif	Male	Mvp+/+	180.829	2.25727
	Ec1.7_HPC_DIV4_Soma_16_03.tif	Male	Mvp+/+	169.815	2.22998
	Ec1.7_HPC_DIV4_Soma_16_02.tif	Male	Mvp+/+	183.162	2.26284
	Ec1.7_HPC_DIV4_Soma_16_01.tif	Male	Mvp+/+	111.681	2.04798
	Ec1.7_HPC_DIV4_Soma_15_01.tif	Male	Mvp+/+	299.865	2.47693
	Ec1.7_HPC_DIV4_Soma_14_04.tif	Male	Mvp+/+	148.339	2.17126
	Ec1.7_HPC_DIV4_Soma_14_03.tif	Male	Mvp+/+	136.015	2.13359
	Ec1.7_HPC_DIV4_Soma_14_02.tif	Male	Mvp+/+	138.834	2.14249
	Ec1.7_HPC_DIV4_Soma_14_01.tif	Male	Mvp+/+	138.965	2.1429
	Ec1.7_HPC_DIV4_Soma_13_02.tif	Male	Mvp+/+	115.496	2.06257
	Ec1.7_HPC_DIV4_Soma_13_01.tif	Male	Mvp+/+	169.75	2.22981
	Ec1.7_HPC_DIV4_Soma_12_01.tif	Male	Mvp+/+	162.316	2.21036
	Ec1.7_HPC_DIV4_Soma_11_02.tif	Male	Mvp+/+	109.924	2.04109
	Ec1.7_HPC_DIV4_Soma_11_01.tif	Male	Mvp+/+	126.365	2.10163
	Ec1.7_HPC_DIV4_Soma_09_02.tif	Male	Mvp+/+	140.473	2.14759
	Ec1.7_HPC_DIV4_Soma_09_01.tif	Male	Mvp+/+	237.508	2.37568
	Ec1.7_HPC_DIV4_Soma_08_01.tif	Male	Mvp+/+	189.259	2.27706
	Ec1.7_HPC_DIV4_Soma_07_02.tif	Male	Mvp+/+	100.3	2.0013
	Ec1.7_HPC_DIV4_Soma_07_01.tif	Male	Mvp+/+	90.0734	1.9546
	Ec1.7_HPC_DIV4_Soma_06_01.tif	Male	Mvp+/+	108.324	2.03473
	Ec1.7_HPC_DIV4_Soma_05_01.tif	Male	Mvp+/+	129.184	2.11121
	Ec1.7_HPC_DIV4_Soma_04_01.tif	Male	Mvp+/+	186.283	2.27017
	Ec1.7_HPC_DIV4_Soma_03_01.tif	Male	Mvp+/+	112.9	2.05269
	Ec1.7_HPC_DIV4_Soma_01_01.tif	Male	Mvp+/+	216.53	2.33552
	Ec1.8_DIV4_HPC_Soma53_01.tif	Male	Mvp-/-	131.085	2.11755
	Ec1.8_DIV4_HPC_Soma52_02.tif	Male	Mvp-/-	111.956	2.04905
	Ec1.8_DIV4_HPC_Soma52_01.tif	Male	Mvp-/-	116.466	2.0662
	Ec1.8_DIV4_HPC_Soma51_04.tif	Male	Mvp-/-	93.443	1.97055
	Ec1.8_DIV4_HPC_Soma51_03.tif	Male	Mvp-/-	77.5654	1.88967
	Ec1.8_DIV4_HPC_Soma51_02.tif	Male	Mvp-/-	143.868	2.15797
	Ec1.8_DIV4_HPC_Soma51_01.tif	Male	Mvp-/-	112.31	2.05042
	Ec1.8_DIV4_HPC_Soma50_04.tif	Male	Mvp-/-	126.771	2.10302
	Ec1.8_DIV4_HPC_Soma50_03.tif	Male	Mvp-/-	156.429	2.19432
	Ec1.8_DIV4_HPC_Soma49_03.tif	Male	Mvp-/-	92.0008	1.96379
	Ec1.8_DIV4_HPC_Soma49_02.tif	Male	Mvp-/-	128.804	2.10993
	Ec1.8_DIV4_HPC_Soma49_01.tif	Male	Mvp-/-	108.036	2.03357
	Ec1.8_DIV4_HPC_Soma48_05.tif	Male	Mvp-/-	97.4943	1.98898
	Ec1.8_DIV4_HPC_Soma48_03.tif	Male	Mvp-/-	76.2412	1.88219
	Ec1.8_DIV4_HPC_Soma48_02.tif	Male	Mvp-/-	98.2417	1.9923
	Ec1.8_DIV4_HPC_Soma48_01.tif	Male	Mvp-/-	70.8787	1.85052
	Ec1.8_DIV4_HPC_Soma47_01.tif	Male	Mvp-/-	132.357	2.12175
	Ec1.8_DIV4_HPC_Soma46_01.tif	Male	Mvp-/-	109.386	2.03896
	Ec1.8_DIV4_HPC_Soma44_02.tif	Male	Mvp-/-	124.949	2.09673
	Ec1.8_DIV4_HPC_Soma44_01.tif	Male	Mvp-/-	84.4225	1.92646
	Ec1.8_DIV4_HPC_Soma43_04.tif	Male	Mvp-/-	123.73	2.09247
	Ec1.8_DIV4_HPC_Soma43_03.tif	Male	Mvp-/-	69.8561	1.8442
	Ec1.8_DIV4_HPC_Soma43_02.tif	Male	Mvp-/-	113.123	2.05355
	Ec1.8_DIV4_HPC_Soma43_01.tif	Male	Mvp-/-	88.5001	1.94694
	Ec1.8_DIV4_HPC_Soma42_01.tif	Male	Mvp-/-	106.017	2.02537
	Ec1.8_DIV4_HPC_Soma41_01.tif	Male	Mvp-/-	109.648	2.04
	Ec1.8_DIV4_HPC_Soma40_03.tif	Male	Mvp-/-	79.5321	1.90054
	Ec1.8_DIV4_HPC_Soma40_02.tif	Male	Mvp-/-	121.029	2.08289
	Ec1.8_DIV4_HPC_Soma40_01.tif	Male	Mvp-/-	86.1401	1.93521
	Ec1.8_DIV4_HPC_Soma39_01.tif	Male	Mvp-/-	67.1158	1.82683
	Ec1.8_DIV4_HPC_Soma38_02.tif	Male	Mvp-/-	102.332	2.01001
	Ec1.8_DIV4_HPC_Soma38_01.tif	Male	Mvp-/-	140.931	2.14901
	Ec1.8_DIV4_HPC_Soma37_01.tif	Male	Mvp-/-	77.2507	1.8879
	Ec1.8_DIV4_HPC_Soma36_08.tif	Male	Mvp-/-	85.2879	1.93089
	Ec1.8_DIV4_HPC_Soma36_07.tif	Male	Mvp-/-	89.3392	1.95104
	Ec1.8_DIV4_HPC_Soma36_06.tif	Male	Mvp-/-	100.693	2.003
	Ec1.8_DIV4_HPC_Soma36_05.tif	Male	Mvp-/-	110.592	2.04373
	Ec1.8_DIV4_HPC_Soma36_04.tif	Male	Mvp-/-	111.497	2.04726
	Ec1.8_DIV4_HPC_Soma36_03.tif	Male	Mvp-/-	97.3501	1.98834
	Ec1.8_DIV4_HPC_Soma36_02.tif	Male	Mvp-/-	92.3941	1.96564
	Ec1.8_DIV4_HPC_Soma36_01.tif	Male	Mvp-/-	140.669	2.1482
	Ec1.8_DIV4_HPC_Soma34_02.tif	Male	Mvp-/-	86.127	1.93514
	Ec1.8_DIV4_HPC_Soma34_01.tif	Male	Mvp-/-	70.3674	1.84737
	Ec1.8_DIV4_HPC_Soma33_05.tif	Male	Mvp-/-	104.496	2.0191
	Ec1.8_DIV4_HPC_Soma33_04.tif	Male	Mvp-/-	152.535	2.18337
	Ec1.8_DIV4_HPC_Soma33_03.tif	Male	Mvp-/-	117.069	2.06844
	Ec1.8_DIV4_HPC_Soma33_02.tif	Male	Mvp-/-	97.927	1.9909
	Ec1.8_DIV4_HPC_Soma33_01.tif	Male	Mvp-/-	151.027	2.17905
	Ec1.8_DIV4_HPC_Soma32_07.tif	Male	Mvp-/-	124.477	2.09509
	Ec1.8_DIV4_HPC_Soma32_06.tif	Male	Mvp-/-	150.857	2.17856
	Ec1.8_DIV4_HPC_Soma32_05.tif	Male	Mvp-/-	86.1532	1.93527
	Ec1.8_DIV4_HPC_Soma32_04.tif	Male	Mvp-/-	167.468	2.22393
	Ec1.8_DIV4_HPC_Soma32_03.tif	Male	Mvp-/-	93.1939	1.96939
	Ec1.8_DIV4_HPC_Soma32_02.tif	Male	Mvp-/-	125.526	2.09873
	Ec1.8_DIV4_HPC_Soma32_01.tif	Male	Mvp-/-	56.8367	1.75463
	Ec1.8_DIV4_HPC_Soma31_02.tif	Male	Mvp-/-	119.56	2.07759
	Ec1.8_DIV4_HPC_Soma31_01.tif	Male	Mvp-/-	105.531	2.02338
	Ec1.8_DIV4_HPC_Soma30_05.tif	Male	Mvp-/-	90.6241	1.95724
	Ec1.8_DIV4_HPC_Soma30_04.tif	Male	Mvp-/-	95.7899	1.98132
	Ec1.8_DIV4_HPC_Soma30_03.tif	Male	Mvp-/-	71.7572	1.85587
	Ec1.8_DIV4_HPC_Soma30_02.tif	Male	Mvp-/-	108.967	2.03729
	Ec1.8_DIV4_HPC_Soma30_01.tif	Male	Mvp-/-	102.07	2.0089
	Ec1.8_DIV4_HPC_Soma29_01.tif	Male	Mvp-/-	115.312	2.06188
	Ec1.8_DIV4_HPC_Soma28_04.tif	Male	Mvp-/-	184.919	2.26698
	Ec1.8_DIV4_HPC_Soma28_01.tif	Male	Mvp-/-	169.894	2.23018
	Ec1.8_DIV4_HPC_Soma27_02.tif	Male	Mvp-/-	148.615	2.17206
	Ec1.8_DIV4_HPC_Soma27_01.tif	Male	Mvp-/-	125.277	2.09787
	Ec1.8_DIV4_HPC_Soma26_01.tif	Male	Mvp-/-	82.1281	1.91449
	Ec1.8_DIV4_HPC_Soma25_03.tif	Male	Mvp-/-	159.982	2.20407
	Ec1.8_DIV4_HPC_Soma25_02.tif	Male	Mvp-/-	91.8172	1.96292
	Ec1.8_DIV4_HPC_Soma25_01.tif	Male	Mvp-/-	122.366	2.08766
	Ec1.8_DIV4_HPC_Soma24_02.tif	Male	Mvp-/-	111.733	2.04818
	Ec1.8_DIV4_HPC_Soma24_01.tif	Male	Mvp-/-	87.8183	1.94359
	Ec1.8_DIV4_HPC_Soma23_02.tif	Male	Mvp-/-	150.28	2.1769
	Ec1.8_DIV4_HPC_Soma23_01.tif	Male	Mvp-/-	94.8065	1.97684
	Ec1.8_DIV4_HPC_Soma22_01.tif	Male	Mvp-/-	127.152	2.10432
	Ec1.8_DIV4_HPC_Soma21_03.tif	Male	Mvp-/-	95.1736	1.97852
	Ec1.8_DIV4_HPC_Soma21_02.tif	Male	Mvp-/-	94.7279	1.97648
	Ec1.8_DIV4_HPC_Soma21_01.tif	Male	Mvp-/-	86.9136	1.93909
	Ec1.8_DIV4_HPC_Soma20_01.tif	Male	Mvp-/-	79.3223	1.8994
	Ec1.8_DIV4_HPC_Soma19_04.tif	Male	Mvp-/-	139.961	2.14601
	Ec1.8_DIV4_HPC_Soma19_03.tif	Male	Mvp-/-	129.643	2.11275
	Ec1.8_DIV4_HPC_Soma19_02.tif	Male	Mvp-/-	160.283	2.20489
	Ec1.8_DIV4_HPC_Soma19_01.tif	Male	Mvp-/-	113.005	2.0531
	Ec1.8_DIV4_HPC_Soma18_01.tif	Male	Mvp-/-	102.319	2.00996
	Ec1.8_DIV4_HPC_Soma17_01.tif	Male	Mvp-/-	120.635	2.08147
	Ec1.8_DIV4_HPC_Soma16_01.tif	Male	Mvp-/-	69.2005	1.84011
	Ec1.8_DIV4_HPC_Soma15_01.tif	Male	Mvp-/-	71.4818	1.8542
	Ec1.8_DIV4_HPC_Soma14_02.tif	Male	Mvp-/-	94.0199	1.97322
	Ec1.8_DIV4_HPC_Soma14_01.tif	Male	Mvp-/-	87.5561	1.94229
	Ec1.8_DIV4_HPC_Soma13_01.tif	Male	Mvp-/-	109.491	2.03938
	Ec1.8_DIV4_HPC_Soma12_02.tif	Male	Mvp-/-	71.4556	1.85404
	Ec1.8_DIV4_HPC_Soma12_01.tif	Male	Mvp-/-	118.171	2.07251
	Ec1.8_DIV4_HPC_Soma11_01.tif	Male	Mvp-/-	116.715	2.06713
	Ec1.8_DIV4_HPC_Soma10_01.tif	Male	Mvp-/-	78.9159	1.89716
	Ec1.8_DIV4_HPC_Soma09_02.tif	Male	Mvp-/-	80.4499	1.90553
	Ec1.8_DIV4_HPC_Soma09_01.tif	Male	Mvp-/-	60.9405	1.78491
	Ec1.8_DIV4_HPC_Soma08_02.tif	Male	Mvp-/-	80.581	1.90623
	Ec1.8_DIV4_HPC_Soma08_01.tif	Male	Mvp-/-	106.357	2.02677
	Ec1.8_DIV4_HPC_Soma07_02.tif	Male	Mvp-/-	119.941	2.07897
	Ec1.8_DIV4_HPC_Soma07_01.tif	Male	Mvp-/-	102.018	2.00868
	Ec1.8_DIV4_HPC_Soma06_02.tif	Male	Mvp-/-	148.3	2.17114
	Ec1.8_DIV4_HPC_Soma06_01.tif	Male	Mvp-/-	136.251	2.13434
	Ec1.8_DIV4_HPC_Soma05_03.tif	Male	Mvp-/-	118.813	2.07486
	Ec1.8_DIV4_HPC_Soma05_02.tif	Male	Mvp-/-	132.829	2.12329
	Ec1.8_DIV4_HPC_Soma05_01.tif	Male	Mvp-/-	132.658	2.12273
	Ec1.8_DIV4_HPC_Soma04_01.tif	Male	Mvp-/-	116.886	2.06776
	Ec1.8_DIV4_HPC_Soma03_01.tif	Male	Mvp-/-	84.5536	1.92713
	Ec1.8_DIV4_HPC_Soma02_03.tif	Male	Mvp-/-	126.037	2.1005
	Ec1.8_DIV4_HPC_Soma02_02.tif	Male	Mvp-/-	135.831	2.133
	Ec1.8_DIV4_HPC_Soma02_01.tif	Male	Mvp-/-	75.979	1.88069
	Ec1.8_DIV4_HPC_Soma01_02.tif	Male	Mvp-/-	103.355	2.01433
	Ec1.8_DIV4_HPC_Soma01_01.tif	Male	Mvp-/-	63.8118	1.8049
	Ec1.2_DIV4_HPC_Soma_64_01.tif	Male	Mvp-/-	133.104	2.12419
	Ec1.2_DIV4_HPC_Soma_63_01.tif	Male	Mvp-/-	110.238	2.04233
	Ec1.2_DIV4_HPC_Soma_62_03.tif	Male	Mvp-/-	108.245	2.03441
	Ec1.2_DIV4_HPC_Soma_62_02.tif	Male	Mvp-/-	77.4867	1.88923
	Ec1.2_DIV4_HPC_Soma_62_01.tif	Male	Mvp-/-	115.588	2.06291
	Ec1.2_DIV4_HPC_Soma_61_02.tif	Male	Mvp-/-	104.194	2.01784
	Ec1.2_DIV4_HPC_Soma_61_01.tif	Male	Mvp-/-	97.6123	1.9895
	Ec1.2_DIV4_HPC_Soma_60_02.tif	Male	Mvp-/-	149.585	2.17489
	Ec1.2_DIV4_HPC_Soma_60_01.tif	Male	Mvp-/-	127.86	2.10673
	Ec1.2_DIV4_HPC_Soma_59_01.tif	Male	Mvp-/-	169.488	2.22914
	Ec1.2_DIV4_HPC_Soma_58_02.tif	Male	Mvp-/-	158.474	2.19996
	Ec1.2_DIV4_HPC_Soma_58_01.tif	Male	Mvp-/-	121.868	2.08589
	Ec1.2_DIV4_HPC_Soma_57_02.tif	Male	Mvp-/-	98.8972	1.99518
	Ec1.2_DIV4_HPC_Soma_57_01.tif	Male	Mvp-/-	140.276	2.14698
	Ec1.2_DIV4_HPC_Soma_56_01.tif	Male	Mvp-/-	116.558	2.06654
	Ec1.2_DIV4_HPC_Soma_55_01.tif	Male	Mvp-/-	127.296	2.10481
	Ec1.2_DIV4_HPC_Soma_54_01.tif	Male	Mvp-/-	182.31	2.26081
	Ec1.2_DIV4_HPC_Soma_53_01.tif	Male	Mvp-/-	122.261	2.08729
	Ec1.2_DIV4_HPC_Soma_52_01.tif	Male	Mvp-/-	144.34	2.15939
	Ec1.2_DIV4_HPC_Soma_51_01.tif	Male	Mvp-/-	143.829	2.15785
	Ec1.2_DIV4_HPC_Soma_50_02.tif	Male	Mvp-/-	103.971	2.01691
	Ec1.2_DIV4_HPC_Soma_50_01.tif	Male	Mvp-/-	142.793	2.15471
	Ec1.2_DIV4_HPC_Soma_49_01.tif	Male	Mvp-/-	146.228	2.16503
	Ec1.2_DIV4_HPC_Soma_47_01.tif	Male	Mvp-/-	100.13	2.00056
	Ec1.2_DIV4_HPC_Soma_44_01.tif	Male	Mvp-/-	107.118	2.02986
	Ec1.2_DIV4_HPC_Soma_43_03.tif	Male	Mvp-/-	102.162	2.00929
	Ec1.2_DIV4_HPC_Soma_43_02.tif	Male	Mvp-/-	104.089	2.01741
	Ec1.2_DIV4_HPC_Soma_43_01.tif	Male	Mvp-/-	78.8372	1.89673
	Ec1.2_DIV4_HPC_Soma_42_01.tif	Male	Mvp-/-	85.1436	1.93015
	Ec1.2_DIV4_HPC_Soma_41_01.tif	Male	Mvp-/-	139.896	2.1458
	Ec1.2_DIV4_HPC_Soma_40_03.tif	Male	Mvp-/-	113.005	2.0531
	Ec1.2_DIV4_HPC_Soma_40_02.tif	Male	Mvp-/-	84.8814	1.92881
	Ec1.2_DIV4_HPC_Soma_39_01.tif	Male	Mvp-/-	94.505	1.97545
	Ec1.2_DIV4_HPC_Soma_38_01.tif	Male	Mvp-/-	80.0565	1.9034
	Ec1.2_DIV4_HPC_Soma_37_01.tif	Male	Mvp-/-	142.885	2.15499
	Ec1.2_DIV4_HPC_Soma_35_01.tif	Male	Mvp-/-	88.1461	1.9452
	Ec1.2_DIV4_HPC_Soma_34_01.tif	Male	Mvp-/-	89.1688	1.95021
	Ec1.2_DIV4_HPC_Soma_33_01.tif	Male	Mvp-/-	100.956	2.00413
	Ec1.2_DIV4_HPC_Soma_32_01.tif	Male	Mvp-/-	155.76	2.19246
	Ec1.2_DIV4_HPC_Soma_30_02.tif	Male	Mvp-/-	86.6252	1.93764
	Ec1.2_DIV4_HPC_Soma_30_01.tif	Male	Mvp-/-	117.646	2.07058
	Ec1.2_DIV4_HPC_Soma_29_02.tif	Male	Mvp-/-	108.56	2.03567
	Ec1.2_DIV4_HPC_Soma_29_01.tif	Male	Mvp-/-	139.45	2.14442
	Ec1.2_DIV4_HPC_Soma_28_01.tif	Male	Mvp-/-	113.451	2.05481
	Ec1.2_DIV4_HPC_Soma_27_03.tif	Male	Mvp-/-	57.4792	1.75951
	Ec1.2_DIV4_HPC_Soma_27_02.tif	Male	Mvp-/-	63.1694	1.80051
	Ec1.2_DIV4_HPC_Soma_27_01.tif	Male	Mvp-/-	108.154	2.03404
	Ec1.2_DIV4_HPC_Soma_26_01.tif	Male	Mvp-/-	91.9483	1.96354
	Ec1.2_DIV4_HPC_Soma_25_02.tif	Male	Mvp-/-	98.281	1.99247
	Ec1.2_DIV4_HPC_Soma_25_01.tif	Male	Mvp-/-	95.6457	1.98067
	Ec1.2_DIV4_HPC_Soma_24_01.tif	Male	Mvp-/-	140.446	2.14751
	Ec1.2_DIV4_HPC_Soma_23_02.tif	Male	Mvp-/-	100.051	2.00022
	Ec1.2_DIV4_HPC_Soma_23_01.tif	Male	Mvp-/-	211.089	2.32447
	Ec1.2_DIV4_HPC_Soma_22_01.tif	Male	Mvp-/-	149.375	2.17428
	Ec1.2_DIV4_HPC_Soma_21_01.tif	Male	Mvp-/-	100.3	2.0013
	Ec1.2_DIV4_HPC_Soma_20_02.tif	Male	Mvp-/-	136.408	2.13484
	Ec1.2_DIV4_HPC_Soma_20_01.tif	Male	Mvp-/-	202.003	2.30536
	Ec1.2_DIV4_HPC_Soma_19_01.tif	Male	Mvp-/-	161.293	2.20762
	Ec1.2_DIV4_HPC_Soma_18_01.tif	Male	Mvp-/-	145.101	2.16167
	Ec1.2_DIV4_HPC_Soma_17_01.tif	Male	Mvp-/-	156.665	2.19497
	Ec1.2_DIV4_HPC_Soma_15_01.tif	Male	Mvp-/-	106.423	2.02704
	Ec1.2_DIV4_HPC_Soma_14_01.tif	Male	Mvp-/-	106.371	2.02682
	Ec1.2_DIV4_HPC_Soma_13_02.tif	Male	Mvp-/-	95.2392	1.97882
	Ec1.2_DIV4_HPC_Soma_13_01.tif	Male	Mvp-/-	99.5003	1.99782
	Ec1.2_DIV4_HPC_Soma_12_03.tif	Male	Mvp-/-	122.065	2.08659
	Ec1.2_DIV4_HPC_Soma_12_02.tif	Male	Mvp-/-	127.611	2.10589
	Ec1.2_DIV4_HPC_Soma_12_01.tif	Male	Mvp-/-	114.277	2.05796
	Ec1.2_DIV4_HPC_Soma_11_02.tif	Male	Mvp-/-	138.244	2.14065
	Ec1.2_DIV4_HPC_Soma_11_01.tif	Male	Mvp-/-	127.611	2.10589
	Ec1.2_DIV4_HPC_Soma_10_01.tif	Male	Mvp-/-	98.3072	1.99259
	Ec1.2_DIV4_HPC_Soma_09_01.tif	Male	Mvp-/-	234.44	2.37003
	Ec1.2_DIV4_HPC_Soma_08_02.tif	Male	Mvp-/-	193.664	2.28705
	Ec1.2_DIV4_HPC_Soma_08_01.tif	Male	Mvp-/-	152.679	2.18378
	Ec1.2_DIV4_HPC_Soma_07_01.tif	Male	Mvp-/-	186.912	2.27164
	Ec1.2_DIV4_HPC_Soma_06_02.tif	Male	Mvp-/-	103.63	2.01549
	Ec1.2_DIV4_HPC_Soma_06_01.tif	Male	Mvp-/-	163.207	2.21274
	Ec1.2_DIV4_HPC_Soma_05_01.tif	Male	Mvp-/-	98.7005	1.99432
	Ec1.2_DIV4_HPC_Soma_04_01.tif	Male	Mvp-/-	150.371	2.17717
	Ec1.2_DIV4_HPC_Soma_03_04.tif	Male	Mvp-/-	109.307	2.03865
	Ec1.2_DIV4_HPC_Soma_03_03.tif	Male	Mvp-/-	162.473	2.21078
	Ec1.2_DIV4_HPC_Soma_03_02.tif	Male	Mvp-/-	147.185	2.16786
	Ec1.2_DIV4_HPC_Soma_03_01.tif	Male	Mvp-/-	123.231	2.09072
	Ec1.2_DIV4_HPC_Soma_02_01.tif	Male	Mvp-/-	122.589	2.08845
	Ec1.2_DIV4_HPC_Soma_01_02.tif	Male	Mvp-/-	199.853	2.30071
	Ec1.2_DIV4_HPC_Soma_01_01.tif	Male	Mvp-/-	201.557	2.3044
	Ec1.9_HPC_DIV4_Soma_72_02.tif	Male	Mvp-/-	136.421	2.13488
	Ec1.9_HPC_DIV4_Soma_72_01.tif	Male	Mvp-/-	94.269	1.97437
	Ec1.9_HPC_DIV4_Soma_71_01.tif	Male	Mvp-/-	95.0425	1.97792
	Ec1.9_HPC_DIV4_Soma_70_01.tif	Male	Mvp-/-	115.797	2.0637
	Ec1.9_HPC_DIV4_Soma_69_01.tif	Male	Mvp-/-	88.841	1.94861
	Ec1.9_HPC_DIV4_Soma_68_02.tif	Male	Mvp-/-	138.44	2.14126
	Ec1.9_HPC_DIV4_Soma_68_01.tif	Male	Mvp-/-	130.22	2.11468
	Ec1.9_HPC_DIV4_Soma_67_04.tif	Male	Mvp-/-	105.466	2.02311
	Ec1.9_HPC_DIV4_Soma_67_03.tif	Male	Mvp-/-	82.9541	1.91884
	Ec1.9_HPC_DIV4_Soma_67_02.tif	Male	Mvp-/-	132.055	2.12076
	Ec1.9_HPC_DIV4_Soma_67_01.tif	Male	Mvp-/-	155.065	2.19051
	Ec1.9_HPC_DIV4_Soma_66_03.tif	Male	Mvp-/-	108.927	2.03714
	Ec1.9_HPC_DIV4_Soma_66_02.tif	Male	Mvp-/-	160.716	2.20606
	Ec1.9_HPC_DIV4_Soma_66_01.tif	Male	Mvp-/-	157.333	2.19682
	Ec1.9_HPC_DIV4_Soma_65_02.tif	Male	Mvp-/-	121.632	2.08505
	Ec1.9_HPC_DIV4_Soma_65_01.tif	Male	Mvp-/-	142.531	2.15391
	Ec1.9_HPC_DIV4_Soma_64_01.tif	Male	Mvp-/-	112.467	2.05103
	Ec1.9_HPC_DIV4_Soma_63_01.tif	Male	Mvp-/-	158.723	2.20064
	Ec1.9_HPC_DIV4_Soma_62_01.tif	Male	Mvp-/-	146.569	2.16604
	Ec1.9_HPC_DIV4_Soma_61_01.tif	Male	Mvp-/-	153.138	2.18508
	Ec1.9_HPC_DIV4_Soma_60_01.tif	Male	Mvp-/-	146.923	2.16709
	Ec1.9_HPC_DIV4_Soma_59_02.tif	Male	Mvp-/-	108.94	2.03719
	Ec1.9_HPC_DIV4_Soma_59_01.tif	Male	Mvp-/-	211.378	2.32506
	Ec1.9_HPC_DIV4_Soma_57_02.tif	Male	Mvp-/-	189.469	2.27754
	Ec1.9_HPC_DIV4_Soma_57_01.tif	Male	Mvp-/-	129.276	2.11152
	Ec1.9_HPC_DIV4_Soma_54_02.tif	Male	Mvp-/-	156.245	2.19381
	Ec1.9_HPC_DIV4_Soma_54_01.tif	Male	Mvp-/-	118.879	2.0751
	Ec1.9_HPC_DIV4_Soma_53_02.tif	Male	Mvp-/-	88.0019	1.94449
	Ec1.9_HPC_DIV4_Soma_53_01.tif	Male	Mvp-/-	148.379	2.17137
	Ec1.9_HPC_DIV4_Soma_52_02.tif	Male	Mvp-/-	129.695	2.11292
	Ec1.9_HPC_DIV4_Soma_52_01.tif	Male	Mvp-/-	109.635	2.03995
	Ec1.9_HPC_DIV4_Soma_51_01.tif	Male	Mvp-/-	169.986	2.23041
	Ec1.9_HPC_DIV4_Soma_50_01.tif	Male	Mvp-/-	129.774	2.11319
	Ec1.9_HPC_DIV4_Soma_49_01.tif	Male	Mvp-/-	139.24	2.14376
	Ec1.9_HPC_DIV4_Soma_47_01.tif	Male	Mvp-/-	162.46	2.21075
	Ec1.9_HPC_DIV4_Soma_44_02.tif	Male	Mvp-/-	130.547	2.11577
	Ec1.9_HPC_DIV4_Soma_44_01.tif	Male	Mvp-/-	156.625	2.19486
	Ec1.9_HPC_DIV4_Soma_42_01.tif	Male	Mvp-/-	134.953	2.13018
	Ec1.9_HPC_DIV4_Soma_41_01.tif	Male	Mvp-/-	178.731	2.2522
	Ec1.9_HPC_DIV4_Soma_40_01.tif	Male	Mvp-/-	159.156	2.20182
	Ec1.9_HPC_DIV4_Soma_38_01.tif	Male	Mvp-/-	129.131	2.11103
	Ec1.9_HPC_DIV4_Soma_37_02.tif	Male	Mvp-/-	68.0861	1.83306
	Ec1.9_HPC_DIV4_Soma_37_01.tif	Male	Mvp-/-	172.398	2.23653
	Ec1.9_HPC_DIV4_Soma_36_02.tif	Male	Mvp-/-	122.209	2.0871
	Ec1.9_HPC_DIV4_Soma_36_01.tif	Male	Mvp-/-	211.784	2.32589
	Ec1.9_HPC_DIV4_Soma_34_05.tif	Male	Mvp-/-	170.287	2.23118
	Ec1.9_HPC_DIV4_Soma_34_04.tif	Male	Mvp-/-	128.541	2.10904
	Ec1.9_HPC_DIV4_Soma_34_03.tif	Male	Mvp-/-	137.339	2.13779
	Ec1.9_HPC_DIV4_Soma_34_01.tif	Male	Mvp-/-	128.987	2.11055
	Ec1.9_HPC_DIV4_Soma_33_02.tif	Male	Mvp-/-	117.528	2.07014
	Ec1.9_HPC_DIV4_Soma_33_01.tif	Male	Mvp-/-	130.626	2.11603
	Ec1.9_HPC_DIV4_Soma_32_02.tif	Male	Mvp-/-	140.879	2.14885
	Ec1.9_HPC_DIV4_Soma_32_01.tif	Male	Mvp-/-	129.446	2.11209
	Ec1.9_HPC_DIV4_Soma_31_01.tif	Male	Mvp-/-	151.643	2.18082
	Ec1.9_HPC_DIV4_Soma_30_01.tif	Male	Mvp-/-	202.134	2.30564
	Ec1.9_HPC_DIV4_Soma_29_02.tif	Male	Mvp-/-	178.154	2.2508
	Ec1.9_HPC_DIV4_Soma_29_01.tif	Male	Mvp-/-	100.602	2.00261
	Ec1.9_HPC_DIV4_Soma_28_02.tif	Male	Mvp-/-	140.879	2.14885
	Ec1.9_HPC_DIV4_Soma_28_01.tif	Male	Mvp-/-	141.233	2.14994
	Ec1.9_HPC_DIV4_Soma_26_01.tif	Male	Mvp-/-	180.802	2.2572
	Ec1.9_HPC_DIV4_Soma_25_03.tif	Male	Mvp-/-	102.372	2.01018
	Ec1.9_HPC_DIV4_Soma_24_01.tif	Male	Mvp-/-	142.243	2.15303
	Ec1.9_HPC_DIV4_Soma_23_MMStack_Pos0.ome.	Male	Mvp-/-	197.322	2.29518
	Ec1.9_HPC_DIV4_Soma_23_02.tif	Male	Mvp-/-	149.388	2.17432
	Ec1.9_HPC_DIV4_Soma_22_01.tif	Male	Mvp-/-	153.112	2.18501
	Ec1.9_HPC_DIV4_Soma_21_02.tif	Male	Mvp-/-	125.342	2.0981
	Ec1.9_HPC_DIV4_Soma_21_01.tif	Male	Mvp-/-	99.0808	1.99599
	Ec1.9_HPC_DIV4_Soma_19_02.tif	Male	Mvp-/-	163.719	2.2141
	Ec1.9_HPC_DIV4_Soma_19_01.tif	Male	Mvp-/-	165.685	2.21928
	Ec1.9_HPC_DIV4_Soma_17_01.tif	Male	Mvp-/-	165.082	2.2177
	Ec1.9_HPC_DIV4_Soma_16_02.tif	Male	Mvp-/-	191.79	2.28282
	Ec1.9_HPC_DIV4_Soma_16_01.tif	Male	Mvp-/-	217.487	2.33743
	Ec1.9_HPC_DIV4_Soma_15_01.tif	Male	Mvp-/-	183.91	2.2646
	Ec1.9_HPC_DIV4_Soma_14_01.tif	Male	Mvp-/-	92.1974	1.96472
	Ec1.9_HPC_DIV4_Soma_13_01.tif	Male	Mvp-/-	108.678	2.03614
	Ec1.9_HPC_DIV4_Soma_12_03.tif	Male	Mvp-/-	127.86	2.10673
	Ec1.9_HPC_DIV4_Soma_12_02.tif	Male	Mvp-/-	120.321	2.08034
	Ec1.9_HPC_DIV4_Soma_12_01.tif	Male	Mvp-/-	141.993	2.15227
	Ec1.9_HPC_DIV4_Soma_11_01.tif	Male	Mvp-/-	120.649	2.08152
	Ec1.9_HPC_DIV4_Soma_10_02.tif	Male	Mvp-/-	149.126	2.17355
	Ec1.9_HPC_DIV4_Soma_10_01.tif	Male	Mvp-/-	186.768	2.2713
	Ec1.9_HPC_DIV4_Soma_09_01.tif	Male	Mvp-/-	173.539	2.2394
	Ec1.9_HPC_DIV4_Soma_08_02.tif	Male	Mvp-/-	170.969	2.23292
	Ec1.9_HPC_DIV4_Soma_08_01.tif	Male	Mvp-/-	162.014	2.20955
	Ec1.9_HPC_DIV4_Soma_07_02.tif	Male	Mvp-/-	195.33	2.29077
	Ec1.9_HPC_DIV4_Soma_07_01.tif	Male	Mvp-/-	124.883	2.0965
	Ec1.9_HPC_DIV4_Soma_06_01.tif	Male	Mvp-/-	116.61	2.06674
	Ec1.9_HPC_DIV4_Soma_05_02.tif	Male	Mvp-/-	231.923	2.36534
	Ec1.9_HPC_DIV4_Soma_05_01.tif	Male	Mvp-/-	162.578	2.21106
	Ec1.9_HPC_DIV4_Soma_03_01.tif	Male	Mvp-/-	175.728	2.24484
	Ec1.9_HPC_DIV4_Soma_01_01.tif	Male	Mvp-/-	209.594	2.32138
	Ec1.9_HPC_DIV4_02_01.tif	Male	Mvp-/-	162.447	2.21071
	Ec1.11_HPC_DIV4_Soma_72_01.tif	Male	Mvp-/-	176.214	2.24604
	Ec1.11_HPC_DIV4_Soma_71_01.tif	Male	Mvp-/-	109.871	2.04088
	Ec1.11_HPC_DIV4_Soma_69_02.tif	Male	Mvp-/-	101.939	2.00834
	Ec1.11_HPC_DIV4_Soma_69_01.tif	Male	Mvp-/-	116.361	2.06581
	Ec1.11_HPC_DIV4_Soma_68_01.tif	Male	Mvp-/-	109.976	2.0413
	Ec1.11_HPC_DIV4_Soma_66_01.tif	Male	Mvp-/-	144.983	2.16132
	Ec1.11_HPC_DIV4_Soma_65_02.tif	Male	Mvp-/-	132.055	2.12076
	Ec1.11_HPC_DIV4_Soma_65_01.tif	Male	Mvp-/-	118.629	2.07419
	Ec1.11_HPC_DIV4_Soma_64_02.tif	Male	Mvp-/-	75.1923	1.87617
	Ec1.11_HPC_DIV4_Soma_64_01.tif	Male	Mvp-/-	88.0805	1.94488
	Ec1.11_HPC_DIV4_Soma_63_01.tif	Male	Mvp-/-	95.7112	1.98096
	Ec1.11_HPC_DIV4_Soma_62_02.tif	Male	Mvp-/-	175.44	2.24413
	Ec1.11_HPC_DIV4_Soma_62_01.tif	Male	Mvp-/-	111.104	2.04573
	Ec1.11_HPC_DIV4_Soma_61_02.tif	Male	Mvp-/-	108.193	2.0342
	Ec1.11_HPC_DIV4_Soma_61_01.tif	Male	Mvp-/-	82.2854	1.91532
	Ec1.11_HPC_DIV4_Soma_60_01.tif	Male	Mvp-/-	101.179	2.00509
	Ec1.11_HPC_DIV4_Soma_59_02.tif	Male	Mvp-/-	149.926	2.17588
	Ec1.11_HPC_DIV4_Soma_59_01.tif	Male	Mvp-/-	99.7888	1.99908
	Ec1.11_HPC_DIV4_Soma_58_01.tif	Male	Mvp-/-	129.971	2.11385
	Ec1.11_HPC_DIV4_Soma_57_02.tif	Male	Mvp-/-	155.668	2.1922
	Ec1.11_HPC_DIV4_Soma_57_01.tif	Male	Mvp-/-	147.933	2.17006
	Ec1.11_HPC_DIV4_Soma_56_01.tif	Male	Mvp-/-	106.003	2.02532
	Ec1.11_HPC_DIV4_Soma_55_01.tif	Male	Mvp-/-	73.5141	1.86637
	Ec1.11_HPC_DIV4_Soma_54_02.tif	Male	Mvp-/-	107.039	2.02954
	Ec1.11_HPC_DIV4_Soma_54_01.tif	Male	Mvp-/-	140.591	2.14796
	Ec1.11_HPC_DIV4_Soma_53_03.tif	Male	Mvp-/-	126.011	2.10041
	Ec1.11_HPC_DIV4_Soma_53_02.tif	Male	Mvp-/-	114.329	2.05816
	Ec1.11_HPC_DIV4_Soma_53_01.tif	Male	Mvp-/-	132.658	2.12273
	Ec1.11_HPC_DIV4_Soma_52_01.tif	Male	Mvp-/-	121.37	2.08411
	Ec1.11_HPC_DIV4_Soma_51_03.tif	Male	Mvp-/-	114.381	2.05836
	Ec1.11_HPC_DIV4_Soma_51_02.tif	Male	Mvp-/-	110.487	2.04331
	Ec1.11_HPC_DIV4_Soma_51_01.tif	Male	Mvp-/-	96.8912	1.98628
	Ec1.11_HPC_DIV4_Soma_50_01.tif	Male	Mvp-/-	111.353	2.0467
	Ec1.11_HPC_DIV4_Soma_49_01.tif	Male	Mvp-/-	78.6012	1.89543
	Ec1.11_HPC_DIV4_Soma_48_02.tif	Male	Mvp-/-	82.8754	1.91843
	Ec1.11_HPC_DIV4_Soma_48_01.tif	Male	Mvp-/-	126.024	2.10045
	Ec1.11_HPC_DIV4_Soma_47_02.tif	Male	Mvp-/-	183.228	2.26299
	Ec1.11_HPC_DIV4_Soma_47_01.tif	Male	Mvp-/-	111.759	2.04828
	Ec1.11_HPC_DIV4_Soma_46_01.tif	Male	Mvp-/-	127.807	2.10656
	Ec1.11_HPC_DIV4_Soma_45_02.tif	Male	Mvp-/-	199.158	2.2992
	Ec1.11_HPC_DIV4_Soma_45_01.tif	Male	Mvp-/-	210.04	2.3223
	Ec1.11_HPC_DIV4_Soma_44_02.tif	Male	Mvp-/-	137.509	2.13833
	Ec1.11_HPC_DIV4_Soma_44_01.tif	Male	Mvp-/-	143.58	2.15709
	Ec1.11_HPC_DIV4_Soma_43_01.tif	Male	Mvp-/-	97.5861	1.98939
	Ec1.11_HPC_DIV4_Soma_42_01.tif	Male	Mvp-/-	103.421	2.01461
	Ec1.11_HPC_DIV4_Soma_41_02.tif	Male	Mvp-/-	138.073	2.14011
	Ec1.11_HPC_DIV4_Soma_41_01.tif	Male	Mvp-/-	185.693	2.2688
	Ec1.11_HPC_DIV4_Soma_40_01.tif	Male	Mvp-/-	147.92	2.17003
	Ec1.11_HPC_DIV4_Soma_39_01.tif	Male	Mvp-/-	153.833	2.18705
	Ec1.11_HPC_DIV4_Soma_38_01.tif	Male	Mvp-/-	138.48	2.14139
	Ec1.11_HPC_DIV4_Soma_37_02.tif	Male	Mvp-/-	103.053	2.01306
	Ec1.11_HPC_DIV4_Soma_37_01.tif	Male	Mvp-/-	93.2856	1.96981
	Ec1.11_HPC_DIV4_Soma_35_01.tif	Male	Mvp-/-	153.911	2.18727
	Ec1.11_HPC_DIV4_Soma_34_01.tif	Male	Mvp-/-	147.251	2.16806
	Ec1.11_HPC_DIV4_Soma_33_01.tif	Male	Mvp-/-	171.349	2.23388
	Ec1.11_HPC_DIV4_Soma_32_01.tif	Male	Mvp-/-	124.608	2.09555
	Ec1.11_HPC_DIV4_Soma_31_01.tif	Male	Mvp-/-	115.129	2.06118
	Ec1.11_HPC_DIV4_Soma_30_01.tif	Male	Mvp-/-	205.635	2.3131
	Ec1.11_HPC_DIV4_Soma_29_01.tif	Male	Mvp-/-	139.122	2.1434
	Ec1.11_HPC_DIV4_Soma_28_01.tif	Male	Mvp-/-	134.861	2.12989
	Ec1.11_HPC_DIV4_Soma_27_01.tif	Male	Mvp-/-	167.259	2.22339
	Ec1.11_HPC_DIV4_Soma_26_01.tif	Male	Mvp-/-	139.725	2.14527
	Ec1.11_HPC_DIV4_Soma_22_02.tif	Male	Mvp-/-	133.209	2.12453
	Ec1.11_HPC_DIV4_Soma_22_01.tif	Male	Mvp-/-	110.186	2.04213
	Ec1.11_HPC_DIV4_Soma_21_02.tif	Male	Mvp-/-	117.135	2.06869
	Ec1.11_HPC_DIV4_Soma_21_01.tif	Male	Mvp-/-	158.395	2.19974
	Ec1.11_HPC_DIV4_Soma_20_02.tif	Male	Mvp-/-	147.579	2.16902
	Ec1.11_HPC_DIV4_Soma_20_01.tif	Male	Mvp-/-	158.146	2.19906
	Ec1.11_HPC_DIV4_Soma_18_01.tif	Male	Mvp-/-	198.332	2.29739
	Ec1.11_HPC_DIV4_Soma_17_01.tif	Male	Mvp-/-	112.756	2.05214
	Ec1.11_HPC_DIV4_Soma_16_02.tif	Male	Mvp-/-	126.195	2.10104
	Ec1.11_HPC_DIV4_Soma_16_01.tif	Male	Mvp-/-	190.872	2.28074
	Ec1.11_HPC_DIV4_Soma_15_04.tif	Male	Mvp-/-	135.582	2.1322
	Ec1.11_HPC_DIV4_Soma_15_03.tif	Male	Mvp-/-	105.899	2.02489
	Ec1.11_HPC_DIV4_Soma_15_02.tif	Male	Mvp-/-	240.956	2.38194
	Ec1.11_HPC_DIV4_Soma_15_01.tif	Male	Mvp-/-	114.932	2.06044
	Ec1.11_HPC_DIV4_Soma_14_03.tif	Male	Mvp-/-	67.2207	1.8275
	Ec1.11_HPC_DIV4_Soma_14_02.tif	Male	Mvp-/-	175.978	2.24546
	Ec1.11_HPC_DIV4_Soma_14_01.tif	Male	Mvp-/-	222.614	2.34755
	Ec1.11_HPC_DIV4_Soma_13_02.tif	Male	Mvp-/-	160.926	2.20663
	Ec1.11_HPC_DIV4_Soma_13_01.tif	Male	Mvp-/-	130.718	2.11634
	Ec1.11_HPC_DIV4_Soma_12_02.tif	Male	Mvp-/-	129.525	2.11235
	Ec1.11_HPC_DIV4_Soma_12_01.tif	Male	Mvp-/-	121.094	2.08312
	Ec1.11_HPC_DIV4_Soma_11_02.tif	Male	Mvp-/-	122.72	2.08892
	Ec1.11_HPC_DIV4_Soma_11_01.tif	Male	Mvp-/-	134.913	2.13006
	Ec1.11_HPC_DIV4_Soma_10_02.tif	Male	Mvp-/-	140.223	2.14682
	Ec1.11_HPC_DIV4_Soma_10_01.tif	Male	Mvp-/-	89.2474	1.9506
	Ec1.11_HPC_DIV4_Soma_09_02.tif	Male	Mvp-/-	158.474	2.19996
	Ec1.11_HPC_DIV4_Soma_09_01.tif	Male	Mvp-/-	150.66	2.178
	Ec1.11_HPC_DIV4_Soma_08_01.tif	Male	Mvp-/-	152.653	2.1837
	Ec1.11_HPC_DIV4_Soma_07_01.tif	Male	Mvp-/-	78.5487	1.89514
	Ec1.11_HPC_DIV4_Soma_06_01.tif	Male	Mvp-/-	111.982	2.04915
	Ec1.11_HPC_DIV4_Soma_05_01.tif	Male	Mvp-/-	132.986	2.12381
	Ec1.11_HPC_DIV4_Soma_04_02.tif	Male	Mvp-/-	81.4463	1.91087
	Ec1.11_HPC_DIV4_Soma_04_01.tif	Male	Mvp-/-	127.702	2.1062
	Ec1.11_HPC_DIV4_Soma_01_01.tif	Male	Mvp-/-	81.4594	1.91094

## Sheet: ICF_Soma_M_2ndBatch
	Image name	Sex	Genotype	Soma area	log10(Soma)
	Ec2.5_DIV4_HPC_Soma_40_03.tif	Male	Mvp+/+	93.9281	1.9728
	Ec2.5_DIV4_HPC_Soma_40_02.tif	Male	Mvp+/+	86.4548	1.93679
	Ec2.5_DIV4_HPC_Soma_40_01.tif	Male	Mvp+/+	62.7498	1.79761
	Ec2.5_DIV4_HPC_Soma_39_01.tif	Male	Mvp+/+	68.0336	1.83272
	Ec2.5_DIV4_HPC_Soma_38_03.tif	Male	Mvp+/+	82.6132	1.91705
	Ec2.5_DIV4_HPC_Soma_38_02.tif	Male	Mvp+/+	85.0519	1.92968
	Ec2.5_DIV4_HPC_Soma_38_01.tif	Male	Mvp+/+	91.5025	1.96143
	Ec2.5_DIV4_HPC_Soma_37_02.tif	Male	Mvp+/+	77.8539	1.89128
	Ec2.5_DIV4_HPC_Soma_37_01.tif	Male	Mvp+/+	120.74	2.08185
	Ec2.5_DIV4_HPC_Soma_36_02.tif	Male	Mvp+/+	66.775	1.82461
	Ec2.5_DIV4_HPC_Soma_36_01.tif	Male	Mvp+/+	105.702	2.02408
	Ec2.5_DIV4_HPC_Soma_35_04.tif	Male	Mvp+/+	93.9543	1.97292
	Ec2.5_DIV4_HPC_Soma_35_03.tif	Male	Mvp+/+	159.916	2.20389
	Ec2.5_DIV4_HPC_Soma_35_02.tif	Male	Mvp+/+	109.727	2.04031
	Ec2.5_DIV4_HPC_Soma_35_01.tif	Male	Mvp+/+	102.975	2.01273
	Ec2.5_DIV4_HPC_Soma_34_02.tif	Male	Mvp+/+	94.2428	1.97425
	Ec2.5_DIV4_HPC_Soma_34_01.tif	Male	Mvp+/+	104.325	2.01839
	Ec2.5_DIV4_HPC_Soma_33_03.tif	Male	Mvp+/+	113.621	2.05546
	Ec2.5_DIV4_HPC_Soma_33_02.tif	Male	Mvp+/+	93.4954	1.97079
	Ec2.5_DIV4_HPC_Soma_33_01.tif	Male	Mvp+/+	150.555	2.1777
	Ec2.5_DIV4_HPC_Soma_32_03.tif	Male	Mvp+/+	112.323	2.05047
	Ec2.5_DIV4_HPC_Soma_32_02.tif	Male	Mvp+/+	134.507	2.12874
	Ec2.5_DIV4_HPC_Soma_32_01.tif	Male	Mvp+/+	68.8596	1.83796
	Ec2.5_DIV4_HPC_Soma_31_03.tif	Male	Mvp+/+	161.07	2.20702
	Ec2.5_DIV4_HPC_Soma_31_02.tif	Male	Mvp+/+	79.0601	1.89796
	Ec2.5_DIV4_HPC_Soma_31_01.tif	Male	Mvp+/+	148.326	2.17122
	Ec2.5_DIV4_HPC_Soma_30_03.tif	Male	Mvp+/+	146.386	2.1655
	Ec2.5_DIV4_HPC_Soma_30_02.tif	Male	Mvp+/+	122.078	2.08664
	Ec2.5_DIV4_HPC_Soma_30_01.tif	Male	Mvp+/+	79.4534	1.90011
	Ec2.5_DIV4_HPC_Soma_29_01.tif	Male	Mvp+/+	89.5228	1.95193
	Ec2.5_DIV4_HPC_Soma_28_03.tif	Male	Mvp+/+	83.7539	1.923
	Ec2.5_DIV4_HPC_Soma_28_02.tif	Male	Mvp+/+	45.6792	1.65972
	Ec2.5_DIV4_HPC_Soma_28_01.tif	Male	Mvp+/+	102.844	2.01218
	Ec2.5_DIV4_HPC_Soma_27_03.tif	Male	Mvp+/+	85.1699	1.93029
	Ec2.5_DIV4_HPC_Soma_27_02.tif	Male	Mvp+/+	65.3852	1.81548
	Ec2.5_DIV4_HPC_Soma_27_01.tif	Male	Mvp+/+	68.6498	1.83664
	Ec2.5_DIV4_HPC_Soma_25_03.tif	Male	Mvp+/+	74.3139	1.87107
	Ec2.5_DIV4_HPC_Soma_25_02.tif	Male	Mvp+/+	61.0454	1.78565
	Ec2.5_DIV4_HPC_Soma_25_01.tif	Male	Mvp+/+	69.7381	1.84347
	Ec2.5_DIV4_HPC_Soma_24_03.tif	Male	Mvp+/+	63.6152	1.80356
	Ec2.5_DIV4_HPC_Soma_24_02.tif	Male	Mvp+/+	74.9563	1.87481
	Ec2.5_DIV4_HPC_Soma_24_01.tif	Male	Mvp+/+	58.4363	1.76668
	Ec2.5_DIV4_HPC_Soma_23_04.tif	Male	Mvp+/+	71.7178	1.85563
	Ec2.5_DIV4_HPC_Soma_23_03.tif	Male	Mvp+/+	77.9587	1.89186
	Ec2.5_DIV4_HPC_Soma_23_02.tif	Male	Mvp+/+	83.4392	1.92137
	Ec2.5_DIV4_HPC_Soma_23_01.tif	Male	Mvp+/+	56.7581	1.75403
	Ec2.5_DIV4_HPC_Soma_22_01.tif	Male	Mvp+/+	84.3832	1.92626
	Ec2.5_DIV4_HPC_Soma_21_02.tif	Male	Mvp+/+	88.6443	1.94765
	Ec2.5_DIV4_HPC_Soma_21_01.tif	Male	Mvp+/+	74.6154	1.87283
	Ec2.5_DIV4_HPC_Soma_20_02.tif	Male	Mvp+/+	60.1932	1.77955
	Ec2.5_DIV4_HPC_Soma_20_01.tif	Male	Mvp+/+	65.9227	1.81904
	Ec2.5_DIV4_HPC_Soma_19_01.tif	Male	Mvp+/+	69.5676	1.84241
	Ec2.5_DIV4_HPC_Soma_18_01.tif	Male	Mvp+/+	108.757	2.03646
	Ec2.5_DIV4_HPC_Soma_17_03.tif	Male	Mvp+/+	71.1934	1.85244
	Ec2.5_DIV4_HPC_Soma_17_02.tif	Male	Mvp+/+	93.4561	1.97061
	Ec2.5_DIV4_HPC_Soma_17_01.tif	Male	Mvp+/+	58.1609	1.76463
	Ec2.5_DIV4_HPC_Soma_16_02.tif	Male	Mvp+/+	122.235	2.0872
	Ec2.5_DIV4_HPC_Soma_16_01.tif	Male	Mvp+/+	85.419	1.93155
	Ec2.5_DIV4_HPC_Soma_15_02.tif	Male	Mvp+/+	46.5969	1.66836
	Ec2.5_DIV4_HPC_Soma_15_01.tif	Male	Mvp+/+	50.9892	1.70748
	Ec2.5_DIV4_HPC_Soma_14_03.tif	Male	Mvp+/+	81.8003	1.91275
	Ec2.5_DIV4_HPC_Soma_14_02.tif	Male	Mvp+/+	74.091	1.86977
	Ec2.5_DIV4_HPC_Soma_14_01.tif	Male	Mvp+/+	88.5525	1.9472
	Ec2.5_DIV4_HPC_Soma_13_01.tif	Male	Mvp+/+	68.899	1.83821
	Ec2.5_DIV4_HPC_Soma_12_02.tif	Male	Mvp+/+	55.0012	1.74037
	Ec2.5_DIV4_HPC_Soma_12_01.tif	Male	Mvp+/+	69.9216	1.84461
	Ec2.5_DIV4_HPC_Soma_11_01.tif	Male	Mvp+/+	84.0685	1.92463
	Ec2.5_DIV4_HPC_Soma_10_02.tif	Male	Mvp+/+	74.5499	1.87245
	Ec2.5_DIV4_HPC_Soma_10_01.tif	Male	Mvp+/+	73.3043	1.86513
	Ec2.5_DIV4_HPC_Soma_09_03.tif	Male	Mvp+/+	88.8541	1.94868
	Ec2.5_DIV4_HPC_Soma_09_02.tif	Male	Mvp+/+	68.5187	1.83581
	Ec2.5_DIV4_HPC_Soma_09_01.tif	Male	Mvp+/+	77.513	1.88937
	Ec2.5_DIV4_HPC_Soma_08_01.tif	Male	Mvp+/+	55.4338	1.74377
	Ec2.5_DIV4_HPC_Soma_07_03.tif	Male	Mvp+/+	93.9936	1.9731
	Ec2.5_DIV4_HPC_Soma_07_02.tif	Male	Mvp+/+	63.4447	1.8024
	Ec2.5_DIV4_HPC_Soma_07_01.tif	Male	Mvp+/+	71.5081	1.85436
	Ec2.5_DIV4_HPC_Soma_06_02.tif	Male	Mvp+/+	91.9876	1.96373
	Ec2.5_DIV4_HPC_Soma_06_01.tif	Male	Mvp+/+	95.8423	1.98156
	Ec2.5_DIV4_HPC_Soma_05_01.tif	Male	Mvp+/+	61.2289	1.78696
	Ec2.5_DIV4_HPC_Soma_04_02.tif	Male	Mvp+/+	86.7563	1.9383
	Ec2.5_DIV4_HPC_Soma_04_01.tif	Male	Mvp+/+	74.1565	1.87015
	Ec2.5_DIV4_HPC_Soma_03_03.tif	Male	Mvp+/+	132.698	2.12286
	Ec2.5_DIV4_HPC_Soma_03_02.tif	Male	Mvp+/+	94.5312	1.97558
	Ec2.5_DIV4_HPC_Soma_03_01.tif	Male	Mvp+/+	67.8763	1.83172
	Ec2.5_DIV4_HPC_Soma_02_02.tif	Male	Mvp+/+	74.4319	1.87176
	Ec2.5_DIV4_HPC_Soma_02_01.tif	Male	Mvp+/+	73.8156	1.86815
	Ec2.5_DIV4_HPC_Soma_01_07.tif	Male	Mvp+/+	120.426	2.08072
	Ec2.5_DIV4_HPC_Soma_01_06.tif	Male	Mvp+/+	105.728	2.02419
	Ec2.5_DIV4_HPC_Soma_01_05.tif	Male	Mvp+/+	171.808	2.23504
	Ec2.5_DIV4_HPC_Soma_01_04.tif	Male	Mvp+/+	42.834	1.63179
	Ec2.5_DIV4_HPC_Soma_01_03.tif	Male	Mvp+/+	100.562	2.00244
	Ec2.5_DIV4_HPC_Soma_01_02.tif	Male	Mvp+/+	89.9816	1.95415
	Ec2.5_DIV4_HPC_Soma_01_01.tif	Male	Mvp+/+	91.9352	1.96348
	Ec2.10_DIV4_HPC_Soma_41_01.tif	Male	Mvp+/+	88.723	1.94804
	Ec2.10_DIV4_HPC_Soma_40_02.tif	Male	Mvp+/+	81.1185	1.90912
	Ec2.10_DIV4_HPC_Soma_40_01.tif	Male	Mvp+/+	74.445	1.87184
	Ec2.10_DIV4_HPC_Soma_39_01.tif	Male	Mvp+/+	126.47	2.10199
	Ec2.10_DIV4_HPC_Soma_38_02.tif	Male	Mvp+/+	72.4127	1.85981
	Ec2.10_DIV4_HPC_Soma_38_01.tif	Male	Mvp+/+	107.262	2.03045
	Ec2.10_DIV4_HPC_Soma_37_01.tif	Male	Mvp+/+	46.7018	1.66933
	Ec2.10_DIV4_HPC_Soma_36_03.tif	Male	Mvp+/+	62.2647	1.79424
	Ec2.10_DIV4_HPC_Soma_36_02.tif	Male	Mvp+/+	50.4647	1.70299
	Ec2.10_DIV4_HPC_Soma_36_01.tif	Male	Mvp+/+	60.0621	1.7786
	Ec2.10_DIV4_HPC_Soma_35_03.tif	Male	Mvp+/+	83.413	1.92123
	Ec2.10_DIV4_HPC_Soma_35_02.tif	Male	Mvp+/+	72.3472	1.85942
	Ec2.10_DIV4_HPC_Soma_35_01.tif	Male	Mvp+/+	78.4045	1.89434
	Ec2.10_DIV4_HPC_Soma_34_01.tif	Male	Mvp+/+	85.537	1.93215
	Ec2.10_DIV4_HPC_Soma_33_02.tif	Male	Mvp+/+	64.5592	1.80996
	Ec2.10_DIV4_HPC_Soma_33_01.tif	Male	Mvp+/+	51.9594	1.71566
	Ec2.10_DIV4_HPC_Soma_32_02.tif	Male	Mvp+/+	95.0163	1.9778
	Ec2.10_DIV4_HPC_Soma_32_01.tif	Male	Mvp+/+	73.5927	1.86683
	Ec2.10_DIV4_HPC_Soma_31_02.tif	Male	Mvp+/+	80.5023	1.90581
	Ec2.10_DIV4_HPC_Soma_31_01.tif	Male	Mvp+/+	72.5307	1.86052
	Ec2.10_DIV4_HPC_Soma_30_01.tif	Male	Mvp+/+	90.4405	1.95636
	Ec2.10_DIV4_HPC_Soma_29_05.tif	Male	Mvp+/+	56.4303	1.75151
	Ec2.10_DIV4_HPC_Soma_29_04.tif	Male	Mvp+/+	49.4289	1.69398
	Ec2.10_DIV4_HPC_Soma_29_03.tif	Male	Mvp+/+	85.6812	1.93289
	Ec2.10_DIV4_HPC_Soma_29_02.tif	Male	Mvp+/+	52.8772	1.72327
	Ec2.10_DIV4_HPC_Soma_29_01.tif	Male	Mvp+/+	62.7367	1.79752
	Ec2.10_DIV4_HPC_Soma_28_03.tif	Male	Mvp+/+	75.3365	1.87701
	Ec2.10_DIV4_HPC_Soma_28_02.tif	Male	Mvp+/+	48.7603	1.68807
	Ec2.10_DIV4_HPC_Soma_28_01.tif	Male	Mvp+/+	105.335	2.02257
	Ec2.10_DIV4_HPC_Soma_27_04.tif	Male	Mvp+/+	71.2721	1.85292
	Ec2.10_DIV4_HPC_Soma_27_03.tif	Male	Mvp+/+	67.483	1.82919
	Ec2.10_DIV4_HPC_Soma_27_02.tif	Male	Mvp+/+	89.6932	1.95276
	Ec2.10_DIV4_HPC_Soma_27_01.tif	Male	Mvp+/+	79.401	1.89983
	Ec2.10_DIV4_HPC_Soma_26_02.tif	Male	Mvp+/+	76.4247	1.88323
	Ec2.10_DIV4_HPC_Soma_26_01.tif	Male	Mvp+/+	78.1554	1.89296
	Ec2.10_DIV4_HPC_Soma_25_01.tif	Male	Mvp+/+	40.5134	1.6076
	Ec2.10_DIV4_HPC_Soma_24_03.tif	Male	Mvp+/+	63.0907	1.79997
	Ec2.10_DIV4_HPC_Soma_24_02.tif	Male	Mvp+/+	68.8465	1.83788
	Ec2.10_DIV4_HPC_Soma_24_01.tif	Male	Mvp+/+	67.7452	1.83088
	Ec2.10_DIV4_HPC_Soma_23_01.tif	Male	Mvp+/+	93.2988	1.96988
	Ec2.10_DIV4_HPC_Soma_22_01.tif	Male	Mvp+/+	66.7225	1.82427
	Ec2.10_DIV4_HPC_Soma_21_03.tif	Male	Mvp+/+	70.315	1.84705
	Ec2.10_DIV4_HPC_Soma_21_02.tif	Male	Mvp+/+	123.258	2.09081
	Ec2.10_DIV4_HPC_Soma_21_01.tif	Male	Mvp+/+	146.137	2.16476
	Ec2.10_DIV4_HPC_Soma_20_01.tif	Male	Mvp+/+	67.4305	1.82886
	Ec2.10_DIV4_HPC_Soma_19_02.tif	Male	Mvp+/+	107.8	2.03262
	Ec2.10_DIV4_HPC_Soma_19_01.tif	Male	Mvp+/+	81.2103	1.90961
	Ec2.10_DIV4_HPC_Soma_18_03.tif	Male	Mvp+/+	81.6167	1.91178
	Ec2.10_DIV4_HPC_Soma_18_02.tif	Male	Mvp+/+	97.8352	1.9905
	Ec2.10_DIV4_HPC_Soma_18_01.tif	Male	Mvp+/+	92.2368	1.9649
	Ec2.10_DIV4_HPC_Soma_17_02.tif	Male	Mvp+/+	80.817	1.9075
	Ec2.10_DIV4_HPC_Soma_17_01.tif	Male	Mvp+/+	97.8745	1.99067
	Ec2.10_DIV4_HPC_Soma_14_01.tif	Male	Mvp+/+	101.598	2.00689
	Ec2.10_DIV4_HPC_Soma_13_01.tif	Male	Mvp+/+	212.938	2.32825
	Ec2.10_DIV4_HPC_Soma_12_01.tif	Male	Mvp+/+	77.9456	1.89179
	Ec2.10_DIV4_HPC_Soma_11_01.tif	Male	Mvp+/+	53.1394	1.72542
	Ec2.10_DIV4_HPC_Soma_10_01.tif	Male	Mvp+/+	75.9396	1.88047
	Ec2.10_DIV4_HPC_Soma_09_03.tif	Male	Mvp+/+	107.537	2.03156
	Ec2.10_DIV4_HPC_Soma_09_02.tif	Male	Mvp+/+	123.074	2.09017
	Ec2.10_DIV4_HPC_Soma_09_01.tif	Male	Mvp+/+	131.006	2.11729
	Ec2.10_DIV4_HPC_Soma_08_02.tif	Male	Mvp+/+	59.0787	1.77143
	Ec2.10_DIV4_HPC_Soma_08_01.tif	Male	Mvp+/+	102.07	2.0089
	Ec2.10_DIV4_HPC_Soma_07_01.tif	Male	Mvp+/+	47.7507	1.67898
	Ec2.10_DIV4_HPC_Soma_06_02.tif	Male	Mvp+/+	72.8061	1.86217
	Ec2.10_DIV4_HPC_Soma_06_01.tif	Male	Mvp+/+	93.5216	1.97091
	Ec2.10_DIV4_HPC_Soma_05_01.tif	Male	Mvp+/+	81.6561	1.91199
	Ec2.10_DIV4_HPC_Soma_04_02.tif	Male	Mvp+/+	49.4945	1.69456
	Ec2.10_DIV4_HPC_Soma_04_01.tif	Male	Mvp+/+	59.2229	1.77249
	Ec2.10_DIV4_HPC_Soma_03_01.tif	Male	Mvp+/+	86.9923	1.93948
	Ec2.10_DIV4_HPC_Soma_02_04.tif	Male	Mvp+/+	80.4105	1.90531
	Ec2.10_DIV4_HPC_Soma_02_03.tif	Male	Mvp+/+	100.929	2.00402
	Ec2.10_DIV4_HPC_Soma_02_02.tif	Male	Mvp+/+	93.0496	1.96871
	Ec2.10_DIV4_HPC_Soma_02_01.tif	Male	Mvp+/+	57.8856	1.76257
	Ec2.10_DIV4_HPC_Soma_01_03.tif	Male	Mvp+/+	129.957	2.1138
	Ec2.10_DIV4_HPC_Soma_01_02.tif	Male	Mvp+/+	68.6761	1.83681
	Ec2.10_DIV4_HPC_Soma_01_01.tif	Male	Mvp+/+	100.943	2.00407
	Ec2.7_DIV4_HPC_Soma_41_04.tif	Male	Mvp+/+	117.371	2.06956
	Ec2.7_DIV4_HPC_Soma_41_03.tif	Male	Mvp+/+	109.714	2.04026
	Ec2.7_DIV4_HPC_Soma_41_02.tif	Male	Mvp+/+	76.923	1.88606
	Ec2.7_DIV4_HPC_Soma_41_01.tif	Male	Mvp+/+	75.0612	1.87542
	Ec2.7_DIV4_HPC_Soma_40_03.tif	Male	Mvp+/+	70.6558	1.84915
	Ec2.7_DIV4_HPC_Soma_40_02.tif	Male	Mvp+/+	71.8621	1.8565
	Ec2.7_DIV4_HPC_Soma_40_01.tif	Male	Mvp+/+	87.6085	1.94255
	Ec2.7_DIV4_HPC_Soma_39_01.tif	Male	Mvp+/+	116.374	2.06586
	Ec2.7_DIV4_HPC_Soma_38_05.tif	Male	Mvp+/+	90.5848	1.95706
	Ec2.7_DIV4_HPC_Soma_38_04.tif	Male	Mvp+/+	94.0592	1.9734
	Ec2.7_DIV4_HPC_Soma_38_03.tif	Male	Mvp+/+	166.157	2.22052
	Ec2.7_DIV4_HPC_Soma_38_02.tif	Male	Mvp+/+	92.499	1.96614
	Ec2.7_DIV4_HPC_Soma_38_01.tif	Male	Mvp+/+	105.833	2.02462
	Ec2.7_DIV4_HPC_Soma_37_02.tif	Male	Mvp+/+	101.126	2.00486
	Ec2.7_DIV4_HPC_Soma_37_01.tif	Male	Mvp+/+	98.3859	1.99293
	Ec2.7_DIV4_HPC_Soma_36_01.tif	Male	Mvp+/+	88.8279	1.94855
	Ec2.7_DIV4_HPC_Soma_35_01.tif	Male	Mvp+/+	74.1303	1.87
	Ec2.7_DIV4_HPC_Soma_34_02.tif	Male	Mvp+/+	77.0934	1.88702
	Ec2.7_DIV4_HPC_Soma_34_01.tif	Male	Mvp+/+	119.233	2.07639
	Ec2.7_DIV4_HPC_Soma_33_05.tif	Male	Mvp+/+	58.5805	1.76775
	Ec2.7_DIV4_HPC_Soma_33_04.tif	Male	Mvp+/+	84.7372	1.92807
	Ec2.7_DIV4_HPC_Soma_33_03.tif	Male	Mvp+/+	80.7907	1.90736
	Ec2.7_DIV4_HPC_Soma_33_02.tif	Male	Mvp+/+	67.2207	1.8275
	Ec2.7_DIV4_HPC_Soma_33_01.tif	Male	Mvp+/+	64.2707	1.80801
	Ec2.7_DIV4_HPC_Soma_32_02.tif	Male	Mvp+/+	96.2357	1.98334
	Ec2.7_DIV4_HPC_Soma_32_01.tif	Male	Mvp+/+	62.173	1.7936
	Ec2.7_DIV4_HPC_Soma_31_02.tif	Male	Mvp+/+	91.6468	1.96212
	Ec2.7_DIV4_HPC_Soma_31_01.tif	Male	Mvp+/+	124.949	2.09673
	Ec2.7_DIV4_HPC_Soma_30_03.tif	Male	Mvp+/+	102.66	2.0114
	Ec2.7_DIV4_HPC_Soma_30_02.tif	Male	Mvp+/+	93.7052	1.97176
	Ec2.7_DIV4_HPC_Soma_30_01.tif	Male	Mvp+/+	109.845	2.04078
	Ec2.7_DIV4_HPC_Soma_29_02.tif	Male	Mvp+/+	96.8519	1.98611
	Ec2.7_DIV4_HPC_Soma_29_01.tif	Male	Mvp+/+	69.2923	1.84068
	Ec2.7_DIV4_HPC_Soma_28_01.tif	Male	Mvp+/+	123.153	2.09044
	Ec2.7_DIV4_HPC_Soma_27_02.tif	Male	Mvp+/+	67.8763	1.83172
	Ec2.7_DIV4_HPC_Soma_27_01.tif	Male	Mvp+/+	89.0901	1.94983
	Ec2.7_DIV4_HPC_Soma_26_04.tif	Male	Mvp+/+	131.282	2.1182
	Ec2.7_DIV4_HPC_Soma_26_03.tif	Male	Mvp+/+	117.856	2.07135
	Ec2.7_DIV4_HPC_Soma_26_02.tif	Male	Mvp+/+	114.368	2.05831
	Ec2.7_DIV4_HPC_Soma_26_01.tif	Male	Mvp+/+	95.4752	1.97989
	Ec2.7_DIV4_HPC_Soma_25_03.tif	Male	Mvp+/+	85.2485	1.93069
	Ec2.7_DIV4_HPC_Soma_25_02.tif	Male	Mvp+/+	68.7023	1.83697
	Ec2.7_DIV4_HPC_Soma_25_01.tif	Male	Mvp+/+	91.6205	1.96199
	Ec2.7_DIV4_HPC_Soma_24_01.tif	Male	Mvp+/+	88.9721	1.94925
	Ec2.7_DIV4_HPC_Soma_23_03.tif	Male	Mvp+/+	67.6665	1.83037
	Ec2.7_DIV4_HPC_Soma_23_02.tif	Male	Mvp+/+	54.1358	1.73348
	Ec2.7_DIV4_HPC_Soma_23_01.tif	Male	Mvp+/+	65.359	1.81531
	Ec2.7_DIV4_HPC_Soma_22_03.tif	Male	Mvp+/+	59.9572	1.77784
	Ec2.7_DIV4_HPC_Soma_22_02.tif	Male	Mvp+/+	58.6461	1.76824
	Ec2.7_DIV4_HPC_Soma_22_01.tif	Male	Mvp+/+	70.9181	1.85076
	Ec2.7_DIV4_HPC_Soma_21_07.tif	Male	Mvp+/+	117.266	2.06917
	Ec2.7_DIV4_HPC_Soma_21_06.tif	Male	Mvp+/+	64.6772	1.81075
	Ec2.7_DIV4_HPC_Soma_21_05.tif	Male	Mvp+/+	81.761	1.91255
	Ec2.7_DIV4_HPC_Soma_21_04.tif	Male	Mvp+/+	98.6874	1.99426
	Ec2.7_DIV4_HPC_Soma_21_03.tif	Male	Mvp+/+	91.6074	1.96193
	Ec2.7_DIV4_HPC_Soma_21_02.tif	Male	Mvp+/+	79.9779	1.90297
	Ec2.7_DIV4_HPC_Soma_21_01.tif	Male	Mvp+/+	113.267	2.0541
	Ec2.7_DIV4_HPC_Soma_20_02.tif	Male	Mvp+/+	71.377	1.85356
	Ec2.7_DIV4_HPC_Soma_20_01.tif	Male	Mvp+/+	92.971	1.96835
	Ec2.7_DIV4_HPC_Soma_19_02.tif	Male	Mvp+/+	104.85	2.02057
	Ec2.7_DIV4_HPC_Soma_19_01.tif	Male	Mvp+/+	89.3916	1.9513
	Ec2.7_DIV4_HPC_Soma_18_03.tif	Male	Mvp+/+	72.8192	1.86225
	Ec2.7_DIV4_HPC_Soma_18_02.tif	Male	Mvp+/+	67.9156	1.83197
	Ec2.7_DIV4_HPC_Soma_18_01.tif	Male	Mvp+/+	80.6596	1.90666
	Ec2.7_DIV4_HPC_Soma_17_03.tif	Male	Mvp+/+	86.1532	1.93527
	Ec2.7_DIV4_HPC_Soma_17_02.tif	Male	Mvp+/+	65.477	1.81609
	Ec2.7_DIV4_HPC_Soma_17_01.tif	Male	Mvp+/+	76.4379	1.88331
	Ec2.7_DIV4_HPC_Soma_16_04.tif	Male	Mvp+/+	65.3721	1.81539
	Ec2.7_DIV4_HPC_Soma_16_03.tif	Male	Mvp+/+	76.4379	1.88331
	Ec2.7_DIV4_HPC_Soma_16_02.tif	Male	Mvp+/+	52.4445	1.7197
	Ec2.7_DIV4_HPC_Soma_16_01.tif	Male	Mvp+/+	77.0279	1.88665
	Ec2.7_DIV4_HPC_Soma_15_01.tif	Male	Mvp+/+	72.557	1.86068
	Ec2.7_DIV4_HPC_Soma_14_01.tif	Male	Mvp+/+	67.6665	1.83037
	Ec2.7_DIV4_HPC_Soma_13_03.tif	Male	Mvp+/+	86.2581	1.9358
	Ec2.7_DIV4_HPC_Soma_13_02.tif	Male	Mvp+/+	78.5881	1.89536
	Ec2.7_DIV4_HPC_Soma_13_01.tif	Male	Mvp+/+	102.831	2.01212
	Ec2.7_DIV4_HPC_Soma_12_01.tif	Male	Mvp+/+	101.126	2.00486
	Ec2.7_DIV4_HPC_Soma_11_01.tif	Male	Mvp+/+	135.739	2.13271
	Ec2.7_DIV4_HPC_Soma_10_02.tif	Male	Mvp+/+	69.7905	1.8438
	Ec2.7_DIV4_HPC_Soma_10_01.tif	Male	Mvp+/+	75.6774	1.87897
	Ec2.7_DIV4_HPC_Soma_09_02.tif	Male	Mvp+/+	55.2503	1.74233
	Ec2.7_DIV4_HPC_Soma_09_01.tif	Male	Mvp+/+	90.1259	1.95485
	Ec2.7_DIV4_HPC_Soma_08_05.tif	Male	Mvp+/+	107.406	2.03103
	Ec2.7_DIV4_HPC_Soma_08_04.tif	Male	Mvp+/+	90.847	1.95831
	Ec2.7_DIV4_HPC_Soma_08_03.tif	Male	Mvp+/+	143.672	2.15737
	Ec2.7_DIV4_HPC_Soma_08_02.tif	Male	Mvp+/+	85.8516	1.93375
	Ec2.7_DIV4_HPC_Soma_08_01.tif	Male	Mvp+/+	94.5574	1.9757
	Ec2.7_DIV4_HPC_Soma_07_04.tif	Male	Mvp+/+	85.5108	1.93202
	Ec2.7_DIV4_HPC_Soma_07_03.tif	Male	Mvp+/+	79.7419	1.90169
	Ec2.7_DIV4_HPC_Soma_07_02.tif	Male	Mvp+/+	85.419	1.93155
	Ec2.7_DIV4_HPC_Soma_07_01.tif	Male	Mvp+/+	92.7219	1.96718
	Ec2.7_DIV4_HPC_Soma_06_01.tif	Male	Mvp+/+	109.832	2.04073
	Ec2.7_DIV4_HPC_Soma_05_03.tif	Male	Mvp+/+	116.663	2.06693
	Ec2.7_DIV4_HPC_Soma_05_02.tif	Male	Mvp+/+	93.9412	1.97286
	Ec2.7_DIV4_HPC_Soma_05_01.tif	Male	Mvp+/+	75.9265	1.88039
	Ec2.7_DIV4_HPC_Soma_04_03.tif	Male	Mvp+/+	93.443	1.97055
	Ec2.7_DIV4_HPC_Soma_04_02.tif	Male	Mvp+/+	139.411	2.1443
	Ec2.7_DIV4_HPC_Soma_04_01.tif	Male	Mvp+/+	113.123	2.05355
	Ec2.7_DIV4_HPC_Soma_03_01.tif	Male	Mvp+/+	77.0016	1.8865
	Ec2.7_DIV4_HPC_Soma_02_01.tif	Male	Mvp+/+	100.077	2.00034
	Ec2.7_DIV4_HPC_Soma_01_02.tif	Male	Mvp+/+	111.222	2.04619
	Ec2.7_DIV4_HPC_Soma_01_01.tif	Male	Mvp+/+	164.781	2.21691
	Ec3.8_DIV4_HPC_Soma_41_02.tif	Male	Mvp-/-	100.248	2.00107
	Ec3.8_DIV4_HPC_Soma_41_01.tif	Male	Mvp-/-	72.0718	1.85777
	Ec3.8_DIV4_HPC_Soma_40_01.tif	Male	Mvp-/-	66.9978	1.82606
	Ec3.8_DIV4_HPC_Soma_39_01.tif	Male	Mvp-/-	66.5652	1.82325
	Ec3.8_DIV4_HPC_Soma_38_01.tif	Male	Mvp-/-	57.2956	1.75812
	Ec3.8_DIV4_HPC_Soma_37_01.tif	Male	Mvp-/-	61.2158	1.78686
	Ec3.8_DIV4_HPC_Soma_36_02.tif	Male	Mvp-/-	63.2612	1.80114
	Ec3.8_DIV4_HPC_Soma_36_01.tif	Male	Mvp-/-	44.1583	1.64501
	Ec3.8_DIV4_HPC_Soma_35_01.tif	Male	Mvp-/-	72.5307	1.86052
	Ec3.8_DIV4_HPC_Soma_34_01.tif	Male	Mvp-/-	59.4983	1.7745
	Ec3.8_DIV4_HPC_Soma_33_01.tif	Male	Mvp-/-	126.758	2.10298
	Ec3.8_DIV4_HPC_Soma_32_01.tif	Male	Mvp-/-	64.5723	1.81005
	Ec3.8_DIV4_HPC_Soma_31_01.tif	Male	Mvp-/-	53.5327	1.72862
	Ec3.8_DIV4_HPC_Soma_30_02.tif	Male	Mvp-/-	53.0345	1.72456
	Ec3.8_DIV4_HPC_Soma_30_01.tif	Male	Mvp-/-	73.973	1.86907
	Ec3.8_DIV4_HPC_Soma_29_01.tif	Male	Mvp-/-	90.2176	1.95529
	Ec3.8_DIV4_HPC_Soma_28_01.tif	Male	Mvp-/-	105.571	2.02354
	Ec3.8_DIV4_HPC_Soma_27_01.tif	Male	Mvp-/-	120.504	2.081
	Ec3.8_DIV4_HPC_Soma_26_02.tif	Male	Mvp-/-	97.7303	1.99003
	Ec3.8_DIV4_HPC_Soma_26_01.tif	Male	Mvp-/-	89.6932	1.95276
	Ec3.8_DIV4_HPC_Soma_25_01.tif	Male	Mvp-/-	63.8774	1.80535
	Ec3.8_DIV4_HPC_Soma_24_01.tif	Male	Mvp-/-	102.49	2.01068
	Ec3.8_DIV4_HPC_Soma_23_02.tif	Male	Mvp-/-	60.9798	1.78519
	Ec3.8_DIV4_HPC_Soma_23_01.tif	Male	Mvp-/-	67.3125	1.8281
	Ec3.8_DIV4_HPC_Soma_22_04.tif	Male	Mvp-/-	68.2303	1.83398
	Ec3.8_DIV4_HPC_Soma_22_03.tif	Male	Mvp-/-	94.9114	1.97732
	Ec3.8_DIV4_HPC_Soma_22_02.tif	Male	Mvp-/-	75.4021	1.87738
	Ec3.8_DIV4_HPC_Soma_22_01.tif	Male	Mvp-/-	66.893	1.82538
	Ec3.8_DIV4_HPC_Soma_21_03.tif	Male	Mvp-/-	71.1147	1.85196
	Ec3.8_DIV4_HPC_Soma_21_02.tif	Male	Mvp-/-	80.5023	1.90581
	Ec3.8_DIV4_HPC_Soma_21_01.tif	Male	Mvp-/-	121.16	2.08336
	Ec3.8_DIV4_HPC_Soma_20_05.tif	Male	Mvp-/-	76.2281	1.88211
	Ec3.8_DIV4_HPC_Soma_20_04.tif	Male	Mvp-/-	75.9659	1.88062
	Ec3.8_DIV4_HPC_Soma_20_03.tif	Male	Mvp-/-	108.888	2.03698
	Ec3.8_DIV4_HPC_Soma_20_02.tif	Male	Mvp-/-	77.6834	1.89033
	Ec3.8_DIV4_HPC_Soma_20_01.tif	Male	Mvp-/-	47.8032	1.67946
	Ec3.8_DIV4_HPC_Soma_19_02.tif	Male	Mvp-/-	77.1852	1.88753
	Ec3.8_DIV4_HPC_Soma_19_01.tif	Male	Mvp-/-	80.5679	1.90616
	Ec3.8_DIV4_HPC_Soma_18_02.tif	Male	Mvp-/-	73.4092	1.86575
	Ec3.8_DIV4_HPC_Soma_18_01.tif	Male	Mvp-/-	86.7432	1.93824
	Ec3.8_DIV4_HPC_Soma_17_03.tif	Male	Mvp-/-	67.8763	1.83172
	Ec3.8_DIV4_HPC_Soma_17_02.tif	Male	Mvp-/-	94.8721	1.97714
	Ec3.8_DIV4_HPC_Soma_17_01.tif	Male	Mvp-/-	73.4354	1.86591
	Ec3.8_DIV4_HPC_Soma_16_02.tif	Male	Mvp-/-	85.5632	1.93229
	Ec3.8_DIV4_HPC_Soma_16_01.tif	Male	Mvp-/-	80.227	1.90432
	Ec3.8_DIV4_HPC_Soma_15_01.tif	Male	Mvp-/-	83.0852	1.91952
	Ec3.8_DIV4_HPC_Soma_14_02.tif	Male	Mvp-/-	207.405	2.31682
	Ec3.8_DIV4_HPC_Soma_14_01.tif	Male	Mvp-/-	99.7494	1.99891
	Ec3.8_DIV4_HPC_Soma_13_03.tif	Male	Mvp-/-	80.2794	1.9046
	Ec3.8_DIV4_HPC_Soma_13_02.tif	Male	Mvp-/-	94.977	1.97762
	Ec3.8_DIV4_HPC_Soma_13_01.tif	Male	Mvp-/-	95.5932	1.98043
	Ec3.8_DIV4_HPC_Soma_12_01.tif	Male	Mvp-/-	72.9634	1.86311
	Ec3.8_DIV4_HPC_Soma_11_01.tif	Male	Mvp-/-	90.4143	1.95624
	Ec3.8_DIV4_HPC_Soma_10_03.tif	Male	Mvp-/-	70.6165	1.84891
	Ec3.8_DIV4_HPC_Soma_10_02.tif	Male	Mvp-/-	98.7661	1.99461
	Ec3.8_DIV4_HPC_Soma_10_01.tif	Male	Mvp-/-	102.45	2.01051
	Ec3.8_DIV4_HPC_Soma_09_02.tif	Male	Mvp-/-	82.5739	1.91684
	Ec3.8_DIV4_HPC_Soma_09_01.tif	Male	Mvp-/-	75.3627	1.87716
	Ec3.8_DIV4_HPC_Soma_08_03.tif	Male	Mvp-/-	46.1249	1.66394
	Ec3.8_DIV4_HPC_Soma_08_02.tif	Male	Mvp-/-	81.2496	1.90982
	Ec3.8_DIV4_HPC_Soma_08_01.tif	Male	Mvp-/-	70.2625	1.84672
	Ec3.8_DIV4_HPC_Soma_07_02.tif	Male	Mvp-/-	96.7339	1.98558
	Ec3.8_DIV4_HPC_Soma_07_01.tif	Male	Mvp-/-	94.6885	1.9763
	Ec3.8_DIV4_HPC_Soma_06_01.tif	Male	Mvp-/-	49.1536	1.69156
	Ec3.8_DIV4_HPC_Soma_05_01.tif	Male	Mvp-/-	102.673	2.01146
	Ec3.8_DIV4_HPC_Soma_04_04.tif	Male	Mvp-/-	121.842	2.0858
	Ec3.8_DIV4_HPC_Soma_04_03.tif	Male	Mvp-/-	93.3774	1.97024
	Ec3.8_DIV4_HPC_Soma_04_02.tif	Male	Mvp-/-	97.9401	1.99096
	Ec3.8_DIV4_HPC_Soma_04_01.tif	Male	Mvp-/-	80.227	1.90432
	Ec3.8_DIV4_HPC_Soma_03_01.tif	Male	Mvp-/-	68.073	1.83297
	Ec3.8_DIV4_HPC_Soma_02_03.tif	Male	Mvp-/-	43.1749	1.63523
	Ec3.8_DIV4_HPC_Soma_02_02.tif	Male	Mvp-/-	49.7829	1.69708
	Ec3.8_DIV4_HPC_Soma_02_01.tif	Male	Mvp-/-	62.9727	1.79915
	Ec3.8_DIV4_HPC_Soma_01_02.tif	Male	Mvp-/-	51.9987	1.71599
	Ec3.8_DIV4_HPC_Soma_01_01.tif	Male	Mvp-/-	105.204	2.02203
	Ec3.2_DIV4_HPC_Soma_45_02.tif	Male	Mvp-/-	83.0721	1.91946
	Ec3.2_DIV4_HPC_Soma_45_01.tif	Male	Mvp-/-	70.3936	1.84753
	Ec3.2_DIV4_HPC_Soma_44_01.tif	Male	Mvp-/-	83.5965	1.92219
	Ec3.2_DIV4_HPC_Soma_43_02.tif	Male	Mvp-/-	77.4474	1.88901
	Ec3.2_DIV4_HPC_Soma_43_01.tif	Male	Mvp-/-	83.8587	1.92355
	Ec3.2_DIV4_HPC_Soma_42_02.tif	Male	Mvp-/-	92.2236	1.96484
	Ec3.2_DIV4_HPC_Soma_42_01.tif	Male	Mvp-/-	58.9083	1.77018
	Ec3.2_DIV4_HPC_Soma_41_02.tif	Male	Mvp-/-	86.363	1.93633
	Ec3.2_DIV4_HPC_Soma_41_01.tif	Male	Mvp-/-	58.5936	1.76785
	Ec3.2_DIV4_HPC_Soma_40_02.tif	Male	Mvp-/-	57.7414	1.76149
	Ec3.2_DIV4_HPC_Soma_40_01.tif	Male	Mvp-/-	62.527	1.79607
	Ec3.2_DIV4_HPC_Soma_39_01.tif	Male	Mvp-/-	64.9132	1.81233
	Ec3.2_DIV4_HPC_Soma_38_02.tif	Male	Mvp-/-	95.1081	1.97822
	Ec3.2_DIV4_HPC_Soma_38_01.tif	Male	Mvp-/-	72.675	1.86138
	Ec3.2_DIV4_HPC_Soma_37_04.tif	Male	Mvp-/-	75.7561	1.87942
	Ec3.2_DIV4_HPC_Soma_37_03.tif	Male	Mvp-/-	117.358	2.06951
	Ec3.2_DIV4_HPC_Soma_37_02.tif	Male	Mvp-/-	103.683	2.01571
	Ec3.2_DIV4_HPC_Soma_37_01.tif	Male	Mvp-/-	102.201	2.00946
	Ec3.2_DIV4_HPC_Soma_36_02.tif	Male	Mvp-/-	69.1743	1.83994
	Ec3.2_DIV4_HPC_Soma_36_01.tif	Male	Mvp-/-	113.608	2.05541
	Ec3.2_DIV4_HPC_Soma_35_02.tif	Male	Mvp-/-	44.6434	1.64976
	Ec3.2_DIV4_HPC_Soma_35_01.tif	Male	Mvp-/-	72.5832	1.86084
	Ec3.2_DIV4_HPC_Soma_34_03.tif	Male	Mvp-/-	73.7107	1.86753
	Ec3.2_DIV4_HPC_Soma_34_02.tif	Male	Mvp-/-	59.0656	1.77133
	Ec3.2_DIV4_HPC_Soma_34_01.tif	Male	Mvp-/-	69.8954	1.84445
	Ec3.2_DIV4_HPC_Soma_33_02.tif	Male	Mvp-/-	87.661	1.94281
	Ec3.2_DIV4_HPC_Soma_33_01.tif	Male	Mvp-/-	70.2625	1.84672
	Ec3.2_DIV4_HPC_Soma_32_01.tif	Male	Mvp-/-	117.187	2.06888
	Ec3.2_DIV4_HPC_Soma_31_02.tif	Male	Mvp-/-	40.9329	1.61207
	Ec3.2_DIV4_HPC_Soma_31_01.tif	Male	Mvp-/-	63.2612	1.80114
	Ec3.2_DIV4_HPC_Soma_30_02.tif	Male	Mvp-/-	76.9623	1.88628
	Ec3.2_DIV4_HPC_Soma_30_01.tif	Male	Mvp-/-	51.6972	1.71347
	Ec3.2_DIV4_HPC_Soma_29_02.tif	Male	Mvp-/-	50.9236	1.70692
	Ec3.2_DIV4_HPC_Soma_29_01.tif	Male	Mvp-/-	99.1988	1.99651
	Ec3.2_DIV4_HPC_Soma_28_02.tif	Male	Mvp-/-	49.206	1.69202
	Ec3.2_DIV4_HPC_Soma_28_01.tif	Male	Mvp-/-	69.7512	1.84355
	Ec3.2_DIV4_HPC_Soma_27_01.tif	Male	Mvp-/-	61.1109	1.78612
	Ec3.2_DIV4_HPC_Soma_26_01.tif	Male	Mvp-/-	50.622	1.70434
	Ec3.2_DIV4_HPC_Soma_25_02.tif	Male	Mvp-/-	80.6859	1.9068
	Ec3.2_DIV4_HPC_Soma_25_01.tif	Male	Mvp-/-	72.2161	1.85863
	Ec3.2_DIV4_HPC_Soma_24_01.tif	Male	Mvp-/-	67.6141	1.83004
	Ec3.2_DIV4_HPC_Soma_23_02.tif	Male	Mvp-/-	61.7534	1.79066
	Ec3.2_DIV4_HPC_Soma_23_01.tif	Male	Mvp-/-	66.0276	1.81973
	Ec3.2_DIV4_HPC_Soma_22_01.tif	Male	Mvp-/-	119.403	2.07702
	Ec3.2_DIV4_HPC_Soma_21_01.tif	Male	Mvp-/-	56.8236	1.75453
	Ec3.2_DIV4_HPC_Soma_20_03.tif	Male	Mvp-/-	87.3856	1.94144
	Ec3.2_DIV4_HPC_Soma_20_02.tif	Male	Mvp-/-	126.339	2.10154
	Ec3.2_DIV4_HPC_Soma_20_01.tif	Male	Mvp-/-	80.0696	1.90347
	Ec3.2_DIV4_HPC_Soma_19_01.tif	Male	Mvp-/-	99.9461	1.99977
	Ec3.2_DIV4_HPC_Soma_18_01.tif	Male	Mvp-/-	123.323	2.09104
	Ec3.2_DIV4_HPC_Soma_17_01.tif	Male	Mvp-/-	96.5765	1.98487
	Ec3.2_DIV4_HPC_Soma_16_01.tif	Male	Mvp-/-	82.0232	1.91394
	Ec3.2_DIV4_HPC_Soma_15_01.tif	Male	Mvp-/-	134.887	2.12997
	Ec3.2_DIV4_HPC_Soma_14_02.tif	Male	Mvp-/-	75.9003	1.88024
	Ec3.2_DIV4_HPC_Soma_14_01.tif	Male	Mvp-/-	62.3565	1.79488
	Ec3.2_DIV4_HPC_Soma_13_02.tif	Male	Mvp-/-	104.365	2.01855
	Ec3.2_DIV4_HPC_Soma_13_01.tif	Male	Mvp-/-	112.166	2.04986
	Ec3.2_DIV4_HPC_Soma_12_01.tif	Male	Mvp-/-	103.971	2.01691
	Ec3.2_DIV4_HPC_Soma_11_01.tif	Male	Mvp-/-	59.5901	1.77517
	Ec3.2_DIV4_HPC_Soma_10_01.tif	Male	Mvp-/-	81.0267	1.90863
	Ec3.2_DIV4_HPC_Soma_09_04.tif	Male	Mvp-/-	79.8074	1.90204
	Ec3.2_DIV4_HPC_Soma_09_03.tif	Male	Mvp-/-	104.207	2.0179
	Ec3.2_DIV4_HPC_Soma_09_02.tif	Male	Mvp-/-	72.4127	1.85981
	Ec3.2_DIV4_HPC_Soma_09_01.tif	Male	Mvp-/-	102.136	2.00918
	Ec3.2_DIV4_HPC_Soma_08_01.tif	Male	Mvp-/-	102.831	2.01212
	Ec3.2_DIV4_HPC_Soma_07_01.tif	Male	Mvp-/-	123.192	2.09058
	Ec3.2_DIV4_HPC_Soma_06_01.tif	Male	Mvp-/-	59.7867	1.7766
	Ec3.2_DIV4_HPC_Soma_05_01.tif	Male	Mvp-/-	134.376	2.12832
	Ec3.2_DIV4_HPC_Soma_04_01.tif	Male	Mvp-/-	77.631	1.89003
	Ec3.2_DIV4_HPC_Soma_03_01.tif	Male	Mvp-/-	97.0879	1.98716
	Ec3.2_DIV4_HPC_Soma_02_01.tif	Male	Mvp-/-	82.7836	1.91794
	Ec3.2_DIV4_HPC_Soma_01_03.tif	Male	Mvp-/-	56.4041	1.75131
	Ec3.2_DIV4_HPC_Soma_01_02.tif	Male	Mvp-/-	41.4049	1.61705
	Ec3.2_DIV4_HPC_Soma_01_01.tif	Male	Mvp-/-	100.287	2.00124

## Sheet: ICF_Soma_F
	Image name	Sex	Genotype	Soma	Log10(soma)
	Ec2.4_DIV4_HPC_Soma_46_01.tif	Female	Mvp+/+	98.4645	1.99328
	Ec2.4_DIV4_HPC_Soma_45_02.tif	Female	Mvp+/+	65.9227	1.81904
	Ec2.4_DIV4_HPC_Soma_45_01.tif	Female	Mvp+/+	61.6485	1.78992
	Ec2.4_DIV4_HPC_Soma_44_02.tif	Female	Mvp+/+	76.3067	1.88256
	Ec2.4_DIV4_HPC_Soma_44_01.tif	Female	Mvp+/+	95.0163	1.9778
	Ec2.4_DIV4_HPC_Soma_43_02.tif	Female	Mvp+/+	83.1114	1.91966
	Ec2.4_DIV4_HPC_Soma_43_01.tif	Female	Mvp+/+	88.7754	1.94829
	Ec2.4_DIV4_HPC_Soma_42_01.tif	Female	Mvp+/+	90.5323	1.9568
	Ec2.4_DIV4_HPC_Soma_41_03.tif	Female	Mvp+/+	76.2019	1.88197
	Ec2.4_DIV4_HPC_Soma_41_02.tif	Female	Mvp+/+	81.053	1.90877
	Ec2.4_DIV4_HPC_Soma_41_01.tif	Female	Mvp+/+	67.0372	1.82632
	Ec2.4_DIV4_HPC_Soma_40_01.tif	Female	Mvp+/+	62.173	1.7936
	Ec2.4_DIV4_HPC_Soma_39_02.tif	Female	Mvp+/+	95.1343	1.97834
	Ec2.4_DIV4_HPC_Soma_39_01.tif	Female	Mvp+/+	65.7916	1.81817
	Ec2.4_DIV4_HPC_Soma_38_01.tif	Female	Mvp+/+	74.4319	1.87176
	Ec2.4_DIV4_HPC_Soma_37_01.tif	Female	Mvp+/+	65.3983	1.81557
	Ec2.4_DIV4_HPC_Soma_36_01.tif	Female	Mvp+/+	91.5419	1.96162
	Ec2.4_DIV4_HPC_Soma_35_01.tif	Female	Mvp+/+	79.4141	1.8999
	Ec2.4_DIV4_HPC_Soma_33_01.tif	Female	Mvp+/+	89.6276	1.95244
	Ec2.4_DIV4_HPC_Soma_32_02.tif	Female	Mvp+/+	97.573	1.98933
	Ec2.4_DIV4_HPC_Soma_32_01.tif	Female	Mvp+/+	72.5438	1.8606
	Ec2.4_DIV4_HPC_Soma_31_01.tif	Female	Mvp+/+	91.2928	1.96044
	Ec2.4_DIV4_HPC_Soma_30_02.tif	Female	Mvp+/+	85.0388	1.92962
	Ec2.4_DIV4_HPC_Soma_30_01.tif	Female	Mvp+/+	111.563	2.04752
	Ec2.4_DIV4_HPC_Soma_29_02.tif	Female	Mvp+/+	94.5574	1.9757
	Ec2.4_DIV4_HPC_Soma_29_01.tif	Female	Mvp+/+	89.8636	1.95358
	Ec2.4_DIV4_HPC_Soma_28_01.tif	Female	Mvp+/+	86.9136	1.93909
	Ec2.4_DIV4_HPC_Soma_27_01.tif	Female	Mvp+/+	125.054	2.0971
	Ec2.4_DIV4_HPC_Soma_26_01.tif	Female	Mvp+/+	73.4485	1.86598
	Ec2.4_DIV4_HPC_Soma_25_02.tif	Female	Mvp+/+	77.2245	1.88776
	Ec2.4_DIV4_HPC_Soma_25_01.tif	Female	Mvp+/+	69.3972	1.84134
	Ec2.4_DIV4_HPC_Soma_24_02.tif	Female	Mvp+/+	65.5294	1.81644
	Ec2.4_DIV4_HPC_Soma_24_01.tif	Female	Mvp+/+	70.3936	1.84753
	Ec2.4_DIV4_HPC_Soma_23_01.tif	Female	Mvp+/+	71.7834	1.85602
	Ec2.4_DIV4_HPC_Soma_22_01.tif	Female	Mvp+/+	104.85	2.02057
	Ec2.4_DIV4_HPC_Soma_21_02.tif	Female	Mvp+/+	68.6892	1.83689
	Ec2.4_DIV4_HPC_Soma_21_01.tif	Female	Mvp+/+	59.8523	1.77708
	Ec2.4_DIV4_HPC_Soma_20_01.tif	Female	Mvp+/+	58.5149	1.76727
	Ec2.4_DIV4_HPC_Soma_19_01.tif	Female	Mvp+/+	61.5305	1.78909
	Ec2.4_DIV4_HPC_Soma_18_01.tif	Female	Mvp+/+	63.4185	1.80222
	Ec2.4_DIV4_HPC_Soma_17_04.tif	Female	Mvp+/+	72.557	1.86068
	Ec2.4_DIV4_HPC_Soma_17_03.tif	Female	Mvp+/+	88.9721	1.94925
	Ec2.4_DIV4_HPC_Soma_17_02.tif	Female	Mvp+/+	55.1323	1.74141
	Ec2.4_DIV4_HPC_Soma_17_01.tif	Female	Mvp+/+	84.1865	1.92524
	Ec2.4_DIV4_HPC_Soma_16_01.tif	Female	Mvp+/+	63.6021	1.80347
	Ec2.4_DIV4_HPC_Soma_15_01.tif	Female	Mvp+/+	79.4141	1.8999
	Ec2.4_DIV4_HPC_Soma_14_01.tif	Female	Mvp+/+	62.9465	1.79897
	Ec2.4_DIV4_HPC_Soma_13_01.tif	Female	Mvp+/+	53.0607	1.72477
	Ec2.4_DIV4_HPC_Soma_12_01.tif	Female	Mvp+/+	81.3939	1.91059
	Ec2.4_DIV4_HPC_Soma_11_03.tif	Female	Mvp+/+	105.558	2.02349
	Ec2.4_DIV4_HPC_Soma_11_02.tif	Female	Mvp+/+	76.9361	1.88613
	Ec2.4_DIV4_HPC_Soma_11_01.tif	Female	Mvp+/+	78.3914	1.89427
	Ec2.4_DIV4_HPC_Soma_10_01.tif	Female	Mvp+/+	79.9647	1.9029
	Ec2.4_DIV4_HPC_Soma_09_02.tif	Female	Mvp+/+	62.8941	1.79861
	Ec2.4_DIV4_HPC_Soma_09_01.tif	Female	Mvp+/+	79.7419	1.90169
	Ec2.4_DIV4_HPC_Soma_083_01.tif	Female	Mvp+/+	96.629	1.98511
	Ec2.4_DIV4_HPC_Soma_07_01.tif	Female	Mvp+/+	86.3761	1.93639
	Ec2.4_DIV4_HPC_Soma_06_01.tif	Female	Mvp+/+	89.0114	1.94945
	Ec2.4_DIV4_HPC_Soma_05_01.tif	Female	Mvp+/+	78.4045	1.89434
	Ec2.4_DIV4_HPC_Soma_04_02.tif	Female	Mvp+/+	83.7014	1.92273
	Ec2.4_DIV4_HPC_Soma_04_01.tif	Female	Mvp+/+	44.958	1.65281
	Ec2.4_DIV4_HPC_Soma_03_02.tif	Female	Mvp+/+	117.803	2.07116
	Ec2.4_DIV4_HPC_Soma_03_01.tif	Female	Mvp+/+	68.191	1.83373
	Ec2.4_DIV4_HPC_Soma_02_01.tif	Female	Mvp+/+	147.605	2.1691
	Ec2.4_DIV4_HPC_Soma_01_02.tif	Female	Mvp+/+	95.1212	1.97828
	Ec2.4_DIV4_HPC_Soma_01_01.tif	Female	Mvp+/+	93.4561	1.97061
	Ec2.2_DIV4_HPC_Soma_45_02.tif	Female	Mvp+/+	72.9765	1.86318
	Ec2.2_DIV4_HPC_Soma_45_01.tif	Female	Mvp+/+	86.3368	1.9362
	Ec2.2_DIV4_HPC_Soma_44_01.tif	Female	Mvp+/+	96.2094	1.98322
	Ec2.2_DIV4_HPC_Soma_43_02.tif	Female	Mvp+/+	85.5501	1.93222
	Ec2.2_DIV4_HPC_Soma_43_01.tif	Female	Mvp+/+	87.4643	1.94183
	Ec2.2_DIV4_HPC_Soma_42_02.tif	Female	Mvp+/+	83.3081	1.92069
	Ec2.2_DIV4_HPC_Soma_42_01.tif	Female	Mvp+/+	103.04	2.01301
	Ec2.2_DIV4_HPC_Soma_41_01.tif	Female	Mvp+/+	68.0467	1.83281
	Ec2.2_DIV4_HPC_Soma_40_01.tif	Female	Mvp+/+	83.531	1.92185
	Ec2.2_DIV4_HPC_Soma_39_04.tif	Female	Mvp+/+	108.049	2.03362
	Ec2.2_DIV4_HPC_Soma_39_03.tif	Female	Mvp+/+	115.915	2.06414
	Ec2.2_DIV4_HPC_Soma_39_02.tif	Female	Mvp+/+	96.1701	1.98304
	Ec2.2_DIV4_HPC_Soma_39_01.tif	Female	Mvp+/+	81.6561	1.91199
	Ec2.2_DIV4_HPC_Soma_38_01.tif	Female	Mvp+/+	93.2725	1.96975
	Ec2.2_DIV4_HPC_Soma_37_01.tif	Female	Mvp+/+	152.128	2.18221
	Ec2.2_DIV4_HPC_Soma_36_01.tif	Female	Mvp+/+	76.0707	1.88122
	Ec2.2_DIV4_HPC_Soma_35_01.tif	Female	Mvp+/+	130.154	2.11446
	Ec2.2_DIV4_HPC_Soma_34_02.tif	Female	Mvp+/+	73.8156	1.86815
	Ec2.2_DIV4_HPC_Soma_34_01.tif	Female	Mvp+/+	95.331	1.97923
	Ec2.2_DIV4_HPC_Soma_33_01.tif	Female	Mvp+/+	126.313	2.10145
	Ec2.2_DIV4_HPC_Soma_32_02.tif	Female	Mvp+/+	94.6623	1.97618
	Ec2.2_DIV4_HPC_Soma_32_01.tif	Female	Mvp+/+	75.7954	1.87964
	Ec2.2_DIV4_HPC_Soma_31_01.tif	Female	Mvp+/+	113.254	2.05405
	Ec2.2_DIV4_HPC_Soma_30_02.tif	Female	Mvp+/+	99.0677	1.99593
	Ec2.2_DIV4_HPC_Soma_30_01.tif	Female	Mvp+/+	90.7945	1.95806
	Ec2.2_DIV4_HPC_Soma_29_02.tif	Female	Mvp+/+	67.7714	1.83105
	Ec2.2_DIV4_HPC_Soma_29_01.tif	Female	Mvp+/+	125.985	2.10032
	Ec2.2_DIV4_HPC_Soma_28_01.tif	Female	Mvp+/+	83.5179	1.92178
	Ec2.2_DIV4_HPC_Soma_27_02.tif	Female	Mvp+/+	145.796	2.16374
	Ec2.2_DIV4_HPC_Soma_27_01.tif	Female	Mvp+/+	105.295	2.02241
	Ec2.2_DIV4_HPC_Soma_26_01.tif	Female	Mvp+/+	115.561	2.06281
	Ec2.2_DIV4_HPC_Soma_25_01.tif	Female	Mvp+/+	64.7952	1.81154
	Ec2.2_DIV4_HPC_Soma_24_01.tif	Female	Mvp+/+	82.4296	1.91608
	Ec2.2_DIV4_HPC_Soma_23_02.tif	Female	Mvp+/+	110.055	2.04161
	Ec2.2_DIV4_HPC_Soma_23_01.tif	Female	Mvp+/+	135.084	2.1306
	Ec2.2_DIV4_HPC_Soma_22_03.tif	Female	Mvp+/+	97.1665	1.98752
	Ec2.2_DIV4_HPC_Soma_22_02.tif	Female	Mvp+/+	136.054	2.13371
	Ec2.2_DIV4_HPC_Soma_22_01.tif	Female	Mvp+/+	123.507	2.09169
	Ec2.2_DIV4_HPC_Soma_21_01.tif	Female	Mvp+/+	86.0352	1.93468
	Ec2.2_DIV4_HPC_Soma_20_02.tif	Female	Mvp+/+	101.782	2.00767
	Ec2.2_DIV4_HPC_Soma_20_01.tif	Female	Mvp+/+	107.669	2.03209
	Ec2.2_DIV4_HPC_Soma_19_01.tif	Female	Mvp+/+	98.2154	1.99218
	Ec2.2_DIV4_HPC_Soma_18_01.tif	Female	Mvp+/+	85.4452	1.93169
	Ec2.2_DIV4_HPC_Soma_17_05.tif	Female	Mvp+/+	108.521	2.03551
	Ec2.2_DIV4_HPC_Soma_17_04.tif	Female	Mvp+/+	108.232	2.03436
	Ec2.2_DIV4_HPC_Soma_17_03.tif	Female	Mvp+/+	99.3954	1.99737
	Ec2.2_DIV4_HPC_Soma_17_02.tif	Female	Mvp+/+	79.1387	1.89839
	Ec2.2_DIV4_HPC_Soma_17_01.tif	Female	Mvp+/+	89.5883	1.95225
	Ec2.2_DIV4_HPC_Soma_16_01.tif	Female	Mvp+/+	79.1781	1.8986
	Ec2.2_DIV4_HPC_Soma_15_01.tif	Female	Mvp+/+	102.136	2.00918
	Ec2.2_DIV4_HPC_Soma_14_01.tif	Female	Mvp+/+	85.0256	1.92955
	Ec2.2_DIV4_HPC_Soma_13_01.tif	Female	Mvp+/+	120.976	2.0827
	Ec2.2_DIV4_HPC_Soma_12_03.tif	Female	Mvp+/+	112.703	2.05194
	Ec2.2_DIV4_HPC_Soma_12_02.tif	Female	Mvp+/+	93.2332	1.96957
	Ec2.2_DIV4_HPC_Soma_12_01.tif	Female	Mvp+/+	114.867	2.06019
	Ec2.2_DIV4_HPC_Soma_10_04.tif	Female	Mvp+/+	153.125	2.18505
	Ec2.2_DIV4_HPC_Soma_10_03.tif	Female	Mvp+/+	98.3859	1.99293
	Ec2.2_DIV4_HPC_Soma_10_02.tif	Female	Mvp+/+	85.2748	1.93082
	Ec2.2_DIV4_HPC_Soma_10_01.tif	Female	Mvp+/+	129.643	2.11275
	Ec2.2_DIV4_HPC_Soma_09_02.tif	Female	Mvp+/+	145.704	2.16347
	Ec2.2_DIV4_HPC_Soma_09_01.tif	Female	Mvp+/+	141.521	2.15082
	Ec2.2_DIV4_HPC_Soma_08_01.tif	Female	Mvp+/+	79.873	1.9024
	Ec2.2_DIV4_HPC_Soma_07_01.tif	Female	Mvp+/+	62.2123	1.79388
	Ec2.2_DIV4_HPC_Soma_06_02.tif	Female	Mvp+/+	102.673	2.01146
	Ec2.2_DIV4_HPC_Soma_06_01.tif	Female	Mvp+/+	155.668	2.1922
	Ec2.2_DIV4_HPC_Soma_05_01.tif	Female	Mvp+/+	103.958	2.01686
	Ec2.2_DIV4_HPC_Soma_03_02.tif	Female	Mvp+/+	121.933	2.08612
	Ec2.2_DIV4_HPC_Soma_03_01.tif	Female	Mvp+/+	133.865	2.12667
	Ec2.2_DIV4_HPC_Soma_02_02.tif	Female	Mvp+/+	117.253	2.06912
	Ec2.2_DIV4_HPC_Soma_02_01.tif	Female	Mvp+/+	116.073	2.06473
	Ec3.7_DIV4_HPC_Soma_40_03.tif	Female	Mvp+/+	73.0158	1.86342
	Ec3.7_DIV4_HPC_Soma_40_02.tif	Female	Mvp+/+	59.7474	1.77632
	Ec3.7_DIV4_HPC_Soma_40_01.tif	Female	Mvp+/+	56.3516	1.75091
	Ec3.7_DIV4_HPC_Soma_39_02.tif	Female	Mvp+/+	95.4883	1.97995
	Ec3.7_DIV4_HPC_Soma_39_01.tif	Female	Mvp+/+	120.583	2.08129
	Ec3.7_DIV4_HPC_Soma_38_01.tif	Female	Mvp+/+	51.6185	1.71281
	Ec3.7_DIV4_HPC_Soma_37_02.tif	Female	Mvp+/+	68.2958	1.83439
	Ec3.7_DIV4_HPC_Soma_37_01.tif	Female	Mvp+/+	77.0672	1.88687
	Ec3.7_DIV4_HPC_Soma_36_02.tif	Female	Mvp+/+	64.7034	1.81093
	Ec3.7_DIV4_HPC_Soma_36_01.tif	Female	Mvp+/+	77.0016	1.8865
	Ec3.7_DIV4_HPC_Soma_35_04.tif	Female	Mvp+/+	72.7536	1.86185
	Ec3.7_DIV4_HPC_Soma_35_03.tif	Female	Mvp+/+	100.457	2.00198
	Ec3.7_DIV4_HPC_Soma_35_02.tif	Female	Mvp+/+	108.088	2.03378
	Ec3.7_DIV4_HPC_Soma_35_01.tif	Female	Mvp+/+	82.0363	1.91401
	Ec3.7_DIV4_HPC_Soma_34_02.tif	Female	Mvp+/+	81.8003	1.91275
	Ec3.7_DIV4_HPC_Soma_34_01.tif	Female	Mvp+/+	79.0339	1.89781
	Ec3.7_DIV4_HPC_Soma_33_04.tif	Female	Mvp+/+	72.203	1.85856
	Ec3.7_DIV4_HPC_Soma_33_03.tif	Female	Mvp+/+	70.1445	1.84599
	Ec3.7_DIV4_HPC_Soma_33_02.tif	Female	Mvp+/+	55.2634	1.74244
	Ec3.7_DIV4_HPC_Soma_33_01.tif	Female	Mvp+/+	75.5594	1.87829
	Ec3.7_DIV4_HPC_Soma_32_02.tif	Female	Mvp+/+	65.6867	1.81748
	Ec3.7_DIV4_HPC_Soma_32_01.tif	Female	Mvp+/+	38.6647	1.58731
	Ec3.7_DIV4_HPC_Soma_31_01.tif	Female	Mvp+/+	78.8241	1.89666
	Ec3.7_DIV4_HPC_Soma_30_03.tif	Female	Mvp+/+	70.9574	1.851
	Ec3.7_DIV4_HPC_Soma_30_02.tif	Female	Mvp+/+	72.8585	1.86248
	Ec3.7_DIV4_HPC_Soma_30_01.tif	Female	Mvp+/+	62.763	1.7977
	Ec3.7_DIV4_HPC_Soma_29_03.tif	Female	Mvp+/+	70.0527	1.84543
	Ec3.7_DIV4_HPC_Soma_29_02.tif	Female	Mvp+/+	58.9869	1.77076
	Ec3.7_DIV4_HPC_Soma_29_01.tif	Female	Mvp+/+	67.2601	1.82776
	Ec3.7_DIV4_HPC_Soma_28_01.tif	Female	Mvp+/+	87.6479	1.94274
	Ec3.7_DIV4_HPC_Soma_27_02.tif	Female	Mvp+/+	83.5572	1.92198
	Ec3.7_DIV4_HPC_Soma_27_01.tif	Female	Mvp+/+	30.2211	1.48031
	Ec3.7_DIV4_HPC_Soma_26_03.tif	Female	Mvp+/+	63.9954	1.80615
	Ec3.7_DIV4_HPC_Soma_26_02.tif	Female	Mvp+/+	90.7552	1.95787
	Ec3.7_DIV4_HPC_Soma_26_01.tif	Female	Mvp+/+	73.4223	1.86583
	Ec3.7_DIV4_HPC_Soma_25_03.tif	Female	Mvp+/+	68.545	1.83598
	Ec3.7_DIV4_HPC_Soma_25_02.tif	Female	Mvp+/+	92.5776	1.96651
	Ec3.7_DIV4_HPC_Soma_25_01.tif	Female	Mvp+/+	105.204	2.02203
	Ec3.7_DIV4_HPC_Soma_24_01.tif	Female	Mvp+/+	77.8407	1.89121
	Ec3.7_DIV4_HPC_Soma_23_05.tif	Female	Mvp+/+	50.3205	1.70174
	Ec3.7_DIV4_HPC_Soma_23_04.tif	Female	Mvp+/+	49.6125	1.69559
	Ec3.7_DIV4_HPC_Soma_23_03.tif	Female	Mvp+/+	44.0272	1.64372
	Ec3.7_DIV4_HPC_Soma_23_02.tif	Female	Mvp+/+	74.5367	1.87237
	Ec3.7_DIV4_HPC_Soma_23_01.tif	Female	Mvp+/+	72.4521	1.86005
	Ec3.7_DIV4_HPC_Soma_22_02.tif	Female	Mvp+/+	44.3943	1.64733
	Ec3.7_DIV4_HPC_Soma_22_01.tif	Female	Mvp+/+	57.1252	1.75683
	Ec3.7_DIV4_HPC_Soma_21_03.tif	Female	Mvp+/+	63.8905	1.80544
	Ec3.7_DIV4_HPC_Soma_21_02.tif	Female	Mvp+/+	102.254	2.00968
	Ec3.7_DIV4_HPC_Soma_21_01.tif	Female	Mvp+/+	111.825	2.04854
	Ec3.7_DIV4_HPC_Soma_20_01.tif	Female	Mvp+/+	51.8152	1.71446
	Ec3.7_DIV4_HPC_Soma_19_02.tif	Female	Mvp+/+	47.5934	1.67755
	Ec3.7_DIV4_HPC_Soma_19_01.tif	Female	Mvp+/+	68.5581	1.83606
	Ec3.7_DIV4_HPC_Soma_18_04.tif	Female	Mvp+/+	43.5552	1.63904
	Ec3.7_DIV4_HPC_Soma_18_03.tif	Female	Mvp+/+	67.0503	1.8264
	Ec3.7_DIV4_HPC_Soma_18_02.tif	Female	Mvp+/+	80.3974	1.90524
	Ec3.7_DIV4_HPC_Soma_18_01.tif	Female	Mvp+/+	68.5712	1.83614
	Ec3.7_DIV4_HPC_Soma_16_02.tif	Female	Mvp+/+	71.3901	1.85364
	Ec3.7_DIV4_HPC_Soma_16_01.tif	Female	Mvp+/+	131.518	2.11898
	Ec3.7_DIV4_HPC_Soma_15_03.tif	Female	Mvp+/+	91.2141	1.96006
	Ec3.7_DIV4_HPC_Soma_15_02.tif	Female	Mvp+/+	61.2421	1.78705
	Ec3.7_DIV4_HPC_Soma_15_01.tif	Female	Mvp+/+	44.6565	1.64988
	Ec3.7_DIV4_HPC_Soma_14_02.tif	Female	Mvp+/+	90.5716	1.95699
	Ec3.7_DIV4_HPC_Soma_14_01.tif	Female	Mvp+/+	74.445	1.87184
	Ec3.7_DIV4_HPC_Soma_13_03.tif	Female	Mvp+/+	87.9494	1.94423
	Ec3.7_DIV4_HPC_Soma_13_02.tif	Female	Mvp+/+	122.222	2.08715
	Ec3.7_DIV4_HPC_Soma_13_01.tif	Female	Mvp+/+	82.9016	1.91856
	Ec3.7_DIV4_HPC_Soma_12_02.tif	Female	Mvp+/+	90.7421	1.95781
	Ec3.7_DIV4_HPC_Soma_12_01.tif	Female	Mvp+/+	79.7812	1.9019
	Ec3.7_DIV4_HPC_Soma_11_04.tif	Female	Mvp+/+	88.1068	1.94501
	Ec3.7_DIV4_HPC_Soma_11_03.tif	Female	Mvp+/+	71.2852	1.853
	Ec3.7_DIV4_HPC_Soma_11_02.tif	Female	Mvp+/+	66.9323	1.82564
	Ec3.7_DIV4_HPC_Soma_11_01.tif	Female	Mvp+/+	85.0519	1.92968
	Ec3.7_DIV4_HPC_Soma_10_04.tif	Female	Mvp+/+	73.4092	1.86575
	Ec3.7_DIV4_HPC_Soma_10_03.tif	Female	Mvp+/+	52.8509	1.72305
	Ec3.7_DIV4_HPC_Soma_10_02.tif	Female	Mvp+/+	57.4267	1.75911
	Ec3.7_DIV4_HPC_Soma_10_01.tif	Female	Mvp+/+	70.8001	1.85003
	Ec3.7_DIV4_HPC_Soma_09_02.tif	Female	Mvp+/+	89.6932	1.95276
	Ec3.7_DIV4_HPC_Soma_09_01.tif	Female	Mvp+/+	56.9023	1.75513
	Ec3.7_DIV4_HPC_Soma_08_02.tif	Female	Mvp+/+	81.6167	1.91178
	Ec3.7_DIV4_HPC_Soma_08_01.tif	Female	Mvp+/+	57.8594	1.76237
	Ec3.7_DIV4_HPC_Soma_07_02.tif	Female	Mvp+/+	73.8419	1.8683
	Ec3.7_DIV4_HPC_Soma_07_01.tif	Female	Mvp+/+	75.625	1.87867
	Ec3.7_DIV4_HPC_Soma_06_02.tif	Female	Mvp+/+	71.4556	1.85404
	Ec3.7_DIV4_HPC_Soma_06_01.tif	Female	Mvp+/+	74.4974	1.87214
	Ec3.7_DIV4_HPC_Soma_05_01.tif	Female	Mvp+/+	70.6821	1.84931
	Ec3.7_DIV4_HPC_Soma_04_01.tif	Female	Mvp+/+	85.1699	1.93029
	Ec3.7_DIV4_HPC_Soma_03_03.tif	Female	Mvp+/+	73.7239	1.86761
	Ec3.7_DIV4_HPC_Soma_03_02.tif	Female	Mvp+/+	91.1879	1.95994
	Ec3.7_DIV4_HPC_Soma_03_01.tif	Female	Mvp+/+	93.2332	1.96957
	Ec3.7_DIV4_HPC_Soma_02_01.tif	Female	Mvp+/+	109.871	2.04088
	Ec3.7_DIV4_HPC_Soma_01_01.tif	Female	Mvp+/+	77.1459	1.88731
	Ec3.5_DIV4_HPC_Soma_40_01.tif	Female	Mvp-/-	82.7181	1.9176
	Ec3.5_DIV4_HPC_Soma_39_02.tif	Female	Mvp-/-	102.267	2.00973
	Ec3.5_DIV4_HPC_Soma_39_01.tif	Female	Mvp-/-	115.981	2.06439
	Ec3.5_DIV4_HPC_Soma_38_02.tif	Female	Mvp-/-	88.9328	1.94906
	Ec3.5_DIV4_HPC_Soma_38_01.tif	Female	Mvp-/-	81.1054	1.90905
	Ec3.5_DIV4_HPC_Soma_37_02.tif	Female	Mvp-/-	88.2379	1.94565
	Ec3.5_DIV4_HPC_Soma_37_01.tif	Female	Mvp-/-	93.6134	1.97134
	Ec3.5_DIV4_HPC_Soma_35_02.tif	Female	Mvp-/-	82.9672	1.91891
	Ec3.5_DIV4_HPC_Soma_35_01.tif	Female	Mvp-/-	85.3403	1.93115
	Ec3.5_DIV4_HPC_Soma_34_04.tif	Female	Mvp-/-	91.4239	1.96106
	Ec3.5_DIV4_HPC_Soma_34_03.tif	Female	Mvp-/-	85.891	1.93395
	Ec3.5_DIV4_HPC_Soma_34_02.tif	Female	Mvp-/-	105.217	2.02208
	Ec3.5_DIV4_HPC_Soma_34_01.tif	Female	Mvp-/-	93.7445	1.97195
	Ec3.5_DIV4_HPC_Soma_33_02.tif	Female	Mvp-/-	90.021	1.95434
	Ec3.5_DIV4_HPC_Soma_33_01.tif	Female	Mvp-/-	103.46	2.01477
	Ec3.5_DIV4_HPC_Soma_32_05.tif	Female	Mvp-/-	114.001	2.05691
	Ec3.5_DIV4_HPC_Soma_32_04.tif	Female	Mvp-/-	134.677	2.12929
	Ec3.5_DIV4_HPC_Soma_32_03.tif	Female	Mvp-/-	60.5472	1.78209
	Ec3.5_DIV4_HPC_Soma_32_02.tif	Female	Mvp-/-	77.4999	1.8893
	Ec3.5_DIV4_HPC_Soma_32_01.tif	Female	Mvp-/-	73.3961	1.86567
	Ec3.5_DIV4_HPC_Soma_31_01.tif	Female	Mvp-/-	84.0816	1.9247
	Ec3.5_DIV4_HPC_Soma_30_01.tif	Female	Mvp-/-	84.6323	1.92754
	Ec3.5_DIV4_HPC_Soma_29_02.tif	Female	Mvp-/-	95.9472	1.98203
	Ec3.5_DIV4_HPC_Soma_29_01.tif	Female	Mvp-/-	128.555	2.10909
	Ec3.5_DIV4_HPC_Soma_28_06.tif	Female	Mvp-/-	66.2636	1.82128
	Ec3.5_DIV4_HPC_Soma_28_05.tif	Female	Mvp-/-	83.4392	1.92137
	Ec3.5_DIV4_HPC_Soma_28_04.tif	Female	Mvp-/-	63.5103	1.80284
	Ec3.5_DIV4_HPC_Soma_28_03.tif	Female	Mvp-/-	80.8301	1.90757
	Ec3.5_DIV4_HPC_Soma_28_02.tif	Female	Mvp-/-	76.0576	1.88114
	Ec3.5_DIV4_HPC_Soma_28_01.tif	Female	Mvp-/-	69.843	1.84412
	Ec3.5_DIV4_HPC_Soma_27_06.tif	Female	Mvp-/-	95.8292	1.9815
	Ec3.5_DIV4_HPC_Soma_27_05.tif	Female	Mvp-/-	74.2876	1.87092
	Ec3.5_DIV4_HPC_Soma_27_04.tif	Female	Mvp-/-	64.8214	1.81172
	Ec3.5_DIV4_HPC_Soma_27_03.tif	Female	Mvp-/-	54.0572	1.73285
	Ec3.5_DIV4_HPC_Soma_27_02.tif	Female	Mvp-/-	127.243	2.10464
	Ec3.5_DIV4_HPC_Soma_27_01.tif	Female	Mvp-/-	78.0112	1.89216
	Ec3.5_DIV4_HPC_Soma_26_01.tif	Female	Mvp-/-	63.9036	1.80553
	Ec3.5_DIV4_HPC_Soma_25_02.tif	Female	Mvp-/-	51.7889	1.71424
	Ec3.5_DIV4_HPC_Soma_25_01.tif	Female	Mvp-/-	77.5523	1.88959
	Ec3.5_DIV4_HPC_Soma_24_04.tif	Female	Mvp-/-	76.6607	1.88457
	Ec3.5_DIV4_HPC_Soma_24_03.tif	Female	Mvp-/-	92.499	1.96614
	Ec3.5_DIV4_HPC_Soma_24_02.tif	Female	Mvp-/-	53.5852	1.72904
	Ec3.5_DIV4_HPC_Soma_24_01.tif	Female	Mvp-/-	92.6039	1.96663
	Ec3.5_DIV4_HPC_Soma_23_01.tif	Female	Mvp-/-	93.6528	1.97152
	Ec3.5_DIV4_HPC_Soma_22_01.tif	Female	Mvp-/-	85.3928	1.93142
	Ec3.5_DIV4_HPC_Soma_21_03.tif	Female	Mvp-/-	137.837	2.13937
	Ec3.5_DIV4_HPC_Soma_21_02.tif	Female	Mvp-/-	106.371	2.02682
	Ec3.5_DIV4_HPC_Soma_21_01.tif	Female	Mvp-/-	91.2403	1.96019
	Ec3.5_DIV4_HPC_Soma_20_02.tif	Female	Mvp-/-	67.719	1.83071
	Ec3.5_DIV4_HPC_Soma_20_01.tif	Female	Mvp-/-	122.078	2.08664
	Ec3.5_DIV4_HPC_Soma_19_02.tif	Female	Mvp-/-	93.2201	1.96951
	Ec3.5_DIV4_HPC_Soma_19_01.tif	Female	Mvp-/-	65.3327	1.81513
	Ec3.5_DIV4_HPC_Soma_18_02.tif	Female	Mvp-/-	76.2019	1.88197
	Ec3.5_DIV4_HPC_Soma_18_01.tif	Female	Mvp-/-	79.519	1.90047
	Ec3.5_DIV4_HPC_Soma_17_01.tif	Female	Mvp-/-	88.0805	1.94488
	Ec3.5_DIV4_HPC_Soma_16_03.tif	Female	Mvp-/-	77.6572	1.89018
	Ec3.5_DIV4_HPC_Soma_16_02.tif	Female	Mvp-/-	72.6881	1.86146
	Ec3.5_DIV4_HPC_Soma_16_01.tif	Female	Mvp-/-	68.0992	1.83314
	Ec3.5_DIV4_HPC_Soma_15_04.tif	Female	Mvp-/-	77.2507	1.8879
	Ec3.5_DIV4_HPC_Soma_15_03.tif	Female	Mvp-/-	89.2605	1.95066
	Ec3.5_DIV4_HPC_Soma_15_02.tif	Female	Mvp-/-	103.683	2.01571
	Ec3.5_DIV4_HPC_Soma_15_01.tif	Female	Mvp-/-	99.2512	1.99674
	Ec3.5_DIV4_HPC_Soma_14_02.tif	Female	Mvp-/-	69.5807	1.84249
	Ec3.5_DIV4_HPC_Soma_14_01.tif	Female	Mvp-/-	93.3512	1.97012
	Ec3.5_DIV4_HPC_Soma_13_02.tif	Female	Mvp-/-	89.0245	1.94951
	Ec3.5_DIV4_HPC_Soma_13_01.tif	Female	Mvp-/-	72.8323	1.86232
	Ec3.5_DIV4_HPC_Soma_12_02.tif	Female	Mvp-/-	102.031	2.00873
	Ec3.5_DIV4_HPC_Soma_12_01.tif	Female	Mvp-/-	66.9716	1.82589
	Ec3.5_DIV4_HPC_Soma_11_03.tif	Female	Mvp-/-	82.233	1.91505
	Ec3.5_DIV4_HPC_Soma_11_02.tif	Female	Mvp-/-	105.309	2.02246
	Ec3.5_DIV4_HPC_Soma_11_01.tif	Female	Mvp-/-	88.723	1.94804
	Ec3.5_DIV4_HPC_Soma_10_02.tif	Female	Mvp-/-	73.7501	1.86776
	Ec3.5_DIV4_HPC_Soma_10_01.tif	Female	Mvp-/-	121.488	2.08453
	Ec3.5_DIV4_HPC_Soma_09_01.tif	Female	Mvp-/-	129.459	2.11213
	Ec3.5_DIV4_HPC_Soma_08_03.tif	Female	Mvp-/-	78.4307	1.89449
	Ec3.5_DIV4_HPC_Soma_08_02.tif	Female	Mvp-/-	118.865	2.07506
	Ec3.5_DIV4_HPC_Soma_08_01.tif	Female	Mvp-/-	91.7254	1.96249
	Ec3.5_DIV4_HPC_Soma_07_03.tif	Female	Mvp-/-	84.6192	1.92747
	Ec3.5_DIV4_HPC_Soma_07_02.tif	Female	Mvp-/-	87.779	1.94339
	Ec3.5_DIV4_HPC_Soma_07_01.tif	Female	Mvp-/-	76.8705	1.88576
	Ec3.5_DIV4_HPC_Soma_06_01.tif	Female	Mvp-/-	97.3632	1.98839
	Ec3.5_DIV4_HPC_Soma_05_03.tif	Female	Mvp-/-	101.31	2.00565
	Ec3.5_DIV4_HPC_Soma_05_02.tif	Female	Mvp-/-	73.4223	1.86583
	Ec3.5_DIV4_HPC_Soma_05_01.tif	Female	Mvp-/-	118.59	2.07405
	Ec3.5_DIV4_HPC_Soma_04_04.tif	Female	Mvp-/-	99.6183	1.99834
	Ec3.5_DIV4_HPC_Soma_04_03.tif	Female	Mvp-/-	94.7934	1.97678
	Ec3.5_DIV4_HPC_Soma_04_02.tif	Female	Mvp-/-	114.749	2.05975
	Ec3.5_DIV4_HPC_Soma_04_01.tif	Female	Mvp-/-	62.1861	1.79369
	Ec3.5_DIV4_HPC_Soma_03_01.tif	Female	Mvp-/-	87.425	1.94164
	Ec3.5_DIV4_HPC_Soma_02_01.tif	Female	Mvp-/-	86.717	1.9381
	Ec3.5_DIV4_HPC_Soma_01_04.tif	Female	Mvp-/-	46.1118	1.66381
	Ec3.5_DIV4_HPC_Soma_01_03.tif	Female	Mvp-/-	104.981	2.02111
	Ec3.5_DIV4_HPC_Soma_01_02.tif	Female	Mvp-/-	88.1199	1.94507
	Ec3.5_DIV4_HPC_Soma_01_01.tif	Female	Mvp-/-	92.4465	1.96589
	Ec2.6_DIV4_HPC_Soma_37_04.tif	Female	Mvp-/-	101.926	2.00828
	Ec2.6_DIV4_HPC_Soma_37_03.tif	Female	Mvp-/-	65.1492	1.81391
	Ec2.6_DIV4_HPC_Soma_37_02.tif	Female	Mvp-/-	88.1068	1.94501
	Ec2.6_DIV4_HPC_Soma_37_01.tif	Female	Mvp-/-	85.9041	1.93401
	Ec2.6_DIV4_HPC_Soma_36_01.tif	Female	Mvp-/-	107.406	2.03103
	Ec2.6_DIV4_HPC_Soma_34_01.tif	Female	Mvp-/-	57.3087	1.75822
	Ec2.6_DIV4_HPC_Soma_33_01.tif	Female	Mvp-/-	89.9948	1.95422
	Ec2.6_DIV4_HPC_Soma_32_01.tif	Female	Mvp-/-	77.4343	1.88893
	Ec2.6_DIV4_HPC_Soma_31_03.tif	Female	Mvp-/-	69.2923	1.84068
	Ec2.6_DIV4_HPC_Soma_31_02.tif	Female	Mvp-/-	62.3041	1.79452
	Ec2.6_DIV4_HPC_Soma_31_01.tif	Female	Mvp-/-	86.009	1.93454
	Ec2.6_DIV4_HPC_Soma_30_02.tif	Female	Mvp-/-	91.8041	1.96286
	Ec2.6_DIV4_HPC_Soma_30_01.tif	Female	Mvp-/-	111.222	2.04619
	Ec2.6_DIV4_HPC_Soma_29_02.tif	Female	Mvp-/-	75.4676	1.87776
	Ec2.6_DIV4_HPC_Soma_29_01.tif	Female	Mvp-/-	68.309	1.83448
	Ec2.6_DIV4_HPC_Soma_28_03.tif	Female	Mvp-/-	134.625	2.12913
	Ec2.6_DIV4_HPC_Soma_28_02.tif	Female	Mvp-/-	58.8165	1.7695
	Ec2.6_DIV4_HPC_Soma_28_01.tif	Female	Mvp-/-	90.9125	1.95862
	Ec2.6_DIV4_HPC_Soma_27_03.tif	Female	Mvp-/-	81.9839	1.91373
	Ec2.6_DIV4_HPC_Soma_27_02.tif	Female	Mvp-/-	65.5687	1.8167
	Ec2.6_DIV4_HPC_Soma_27_01.tif	Female	Mvp-/-	61.0716	1.78584
	Ec2.6_DIV4_HPC_Soma_26_03.tif	Female	Mvp-/-	52.7723	1.72241
	Ec2.6_DIV4_HPC_Soma_26_02.tif	Female	Mvp-/-	62.8547	1.79834
	Ec2.6_DIV4_HPC_Soma_26_01.tif	Female	Mvp-/-	69.2398	1.84036
	Ec2.6_DIV4_HPC_Soma_25_01.tif	Female	Mvp-/-	82.4296	1.91608
	Ec2.6_DIV4_HPC_Soma_24_02.tif	Female	Mvp-/-	49.0487	1.69063
	Ec2.6_DIV4_HPC_Soma_24_01.tif	Female	Mvp-/-	71.731	1.85571
	Ec2.6_DIV4_HPC_Soma_23_01.tif	Female	Mvp-/-	63.4185	1.80222
	Ec2.6_DIV4_HPC_Soma_22_01.tif	Female	Mvp-/-	58.8952	1.77008
	Ec2.6_DIV4_HPC_Soma_21_04.tif	Female	Mvp-/-	53.0869	1.72499
	Ec2.6_DIV4_HPC_Soma_21_03.tif	Female	Mvp-/-	107.393	2.03098
	Ec2.6_DIV4_HPC_Soma_21_02.tif	Female	Mvp-/-	74.6154	1.87283
	Ec2.6_DIV4_HPC_Soma_21_01.tif	Female	Mvp-/-	86.7825	1.93843
	Ec2.6_DIV4_HPC_Soma_20_04.tif	Female	Mvp-/-	88.2641	1.94578
	Ec2.6_DIV4_HPC_Soma_20_03.tif	Female	Mvp-/-	76.1363	1.88159
	Ec2.6_DIV4_HPC_Soma_20_02.tif	Female	Mvp-/-	85.8648	1.93381
	Ec2.6_DIV4_HPC_Soma_20_01.tif	Female	Mvp-/-	66.2767	1.82136
	Ec2.6_DIV4_HPC_Soma_19_03.tif	Female	Mvp-/-	91.3059	1.9605
	Ec2.6_DIV4_HPC_Soma_19_02.tif	Female	Mvp-/-	70.787	1.84995
	Ec2.6_DIV4_HPC_Soma_19_01.tif	Female	Mvp-/-	75.3103	1.87685
	Ec2.6_DIV4_HPC_Soma_18_01.tif	Female	Mvp-/-	67.9681	1.8323
	Ec2.6_DIV4_HPC_Soma_17_04.tif	Female	Mvp-/-	67.9681	1.8323
	Ec2.6_DIV4_HPC_Soma_17_03.tif	Female	Mvp-/-	77.6179	1.88996
	Ec2.6_DIV4_HPC_Soma_17_02.tif	Female	Mvp-/-	63.0121	1.79942
	Ec2.6_DIV4_HPC_Soma_17_01.tif	Female	Mvp-/-	71.4032	1.85372
	Ec2.6_DIV4_HPC_Soma_16_03.tif	Female	Mvp-/-	68.663	1.83672
	Ec2.6_DIV4_HPC_Soma_16_02.tif	Female	Mvp-/-	96.4585	1.98434
	Ec2.6_DIV4_HPC_Soma_16_01.tif	Female	Mvp-/-	64.5198	1.80969
	Ec2.6_DIV4_HPC_Soma_15_03.tif	Female	Mvp-/-	100.877	2.00379
	Ec2.6_DIV4_HPC_Soma_15_02.tif	Female	Mvp-/-	97.1928	1.98763
	Ec2.6_DIV4_HPC_Soma_15_01.tif	Female	Mvp-/-	72.2423	1.85879
	Ec2.6_DIV4_HPC_Soma_14_05.tif	Female	Mvp-/-	74.563	1.87252
	Ec2.6_DIV4_HPC_Soma_14_04.tif	Female	Mvp-/-	102.214	2.00951
	Ec2.6_DIV4_HPC_Soma_14_03.tif	Female	Mvp-/-	84.6454	1.9276
	Ec2.6_DIV4_HPC_Soma_14_02.tif	Female	Mvp-/-	75.3759	1.87723
	Ec2.6_DIV4_HPC_Soma_14_01.tif	Female	Mvp-/-	74.2876	1.87092
	Ec2.6_DIV4_HPC_Soma_13_05.tif	Female	Mvp-/-	72.0325	1.85753
	Ec2.6_DIV4_HPC_Soma_13_04.tif	Female	Mvp-/-	82.9934	1.91904
	Ec2.6_DIV4_HPC_Soma_13_03.tif	Female	Mvp-/-	55.9321	1.74766
	Ec2.6_DIV4_HPC_Soma_13_02.tif	Female	Mvp-/-	43.6863	1.64034
	Ec2.6_DIV4_HPC_Soma_13_01.tif	Female	Mvp-/-	64.9132	1.81233
	Ec2.6_DIV4_HPC_Soma_12_06.tif	Female	Mvp-/-	60.6652	1.78294
	Ec2.6_DIV4_HPC_Soma_12_05.tif	Female	Mvp-/-	52.5101	1.72024
	Ec2.6_DIV4_HPC_Soma_12_04.tif	Female	Mvp-/-	81.9839	1.91373
	Ec2.6_DIV4_HPC_Soma_12_03.tif	Female	Mvp-/-	90.4012	1.95617
	Ec2.6_DIV4_HPC_Soma_12_02.tif	Female	Mvp-/-	63.6545	1.80383
	Ec2.6_DIV4_HPC_Soma_12_01.tif	Female	Mvp-/-	63.1956	1.80069
	Ec2.6_DIV4_HPC_Soma_11_04.tif	Female	Mvp-/-	123.966	2.0933
	Ec2.6_DIV4_HPC_Soma_11_03.tif	Female	Mvp-/-	70.433	1.84778
	Ec2.6_DIV4_HPC_Soma_11_02.tif	Female	Mvp-/-	47.5803	1.67743
	Ec2.6_DIV4_HPC_Soma_11_01.tif	Female	Mvp-/-	60.0621	1.7786
	Ec2.6_DIV4_HPC_Soma_10_04.tif	Female	Mvp-/-	54.7127	1.73809
	Ec2.6_DIV4_HPC_Soma_10_03.tif	Female	Mvp-/-	72.911	1.86279
	Ec2.6_DIV4_HPC_Soma_10_02.tif	Female	Mvp-/-	76.8836	1.88583
	Ec2.6_DIV4_HPC_Soma_10_01.tif	Female	Mvp-/-	39.2547	1.59389
	Ec2.6_DIV4_HPC_Soma_09_03.tif	Female	Mvp-/-	63.1563	1.80042
	Ec2.6_DIV4_HPC_Soma_09_02.tif	Female	Mvp-/-	86.953	1.93928
	Ec2.6_DIV4_HPC_Soma_09_01.tif	Female	Mvp-/-	77.9456	1.89179
	Ec2.6_DIV4_HPC_Soma_08_01.tif	Female	Mvp-/-	58.9214	1.77027
	Ec2.6_DIV4_HPC_Soma_07_04.tif	Female	Mvp-/-	62.3041	1.79452
	Ec2.6_DIV4_HPC_Soma_07_03.tif	Female	Mvp-/-	57.0858	1.75653
	Ec2.6_DIV4_HPC_Soma_07_02.tif	Female	Mvp-/-	55.4994	1.74429
	Ec2.6_DIV4_HPC_Soma_07_01.tif	Female	Mvp-/-	74.7727	1.87374
	Ec2.6_DIV4_HPC_Soma_06_03.tif	Female	Mvp-/-	69.2792	1.8406
	Ec2.6_DIV4_HPC_Soma_06_02.tif	Female	Mvp-/-	56.9547	1.75553
	Ec2.6_DIV4_HPC_Soma_06_01.tif	Female	Mvp-/-	97.7828	1.99026
	Ec2.6_DIV4_HPC_Soma_05_02.tif	Female	Mvp-/-	43.5027	1.63852
	Ec2.6_DIV4_HPC_Soma_05_01.tif	Female	Mvp-/-	88.4476	1.94669
	Ec2.6_DIV4_HPC_Soma_04_03.tif	Female	Mvp-/-	62.8154	1.79807
	Ec2.6_DIV4_HPC_Soma_04_02.tif	Female	Mvp-/-	88.7492	1.94816
	Ec2.6_DIV4_HPC_Soma_04_01.tif	Female	Mvp-/-	60.5734	1.78228
	Ec2.6_DIV4_HPC_Soma_03_03.tif	Female	Mvp-/-	91.1748	1.95987
	Ec2.6_DIV4_HPC_Soma_03_02.tif	Female	Mvp-/-	56.8892	1.75503
	Ec2.6_DIV4_HPC_Soma_03_01.tif	Female	Mvp-/-	88.6705	1.94778
	Ec2.6_DIV4_HPC_Soma_02_02.tif	Female	Mvp-/-	53.8998	1.73159
	Ec2.6_DIV4_HPC_Soma_02_01.tif	Female	Mvp-/-	87.0185	1.93961
	Ec2.6_DIV4_HPC_Soma_01_04.tif	Female	Mvp-/-	87.6348	1.94268
	Ec2.6_DIV4_HPC_Soma_01_03.tif	Female	Mvp-/-	53.0869	1.72499
	Ec2.6_DIV4_HPC_Soma_01_02.tif	Female	Mvp-/-	74.2876	1.87092
	Ec2.6_DIV4_HPC_Soma_01_01.tif	Female	Mvp-/-	187.686	2.27343

## Sheet: ICF_GC_M
	Image name	Sex	Genotype	Growth cone size	Log10(GC)
	Ec1.1	Male	Mvp+/+	87.6741	1.94287
	Ec1.1	Male	Mvp+/+	50.8187	1.70602
	Ec1.1	Male	Mvp+/+	79.9254	1.90268
	Ec1.1	Male	Mvp+/+	134.94	2.13014
	Ec1.1	Male	Mvp+/+	55.7092	1.74593
	Ec1.1	Male	Mvp+/+	69.607	1.84265
	Ec1.1	Male	Mvp+/+	87.2808	1.94092
	Ec1.1	Male	Mvp+/+	167.652	2.22441
	Ec1.1	Male	Mvp+/+	61.5043	1.78891
	Ec1.1	Male	Mvp+/+	27.5071	1.43945
	Ec1.1	Male	Mvp+/+	71.0623	1.85164
	Ec1.1	Male	Mvp+/+	316.293	2.50009
	Ec1.1	Male	Mvp+/+	82.5083	1.9165
	Ec1.1	Male	Mvp+/+	144.655	2.16033
	Ec1.1	Male	Mvp+/+	57.6365	1.7607
	Ec1.1	Male	Mvp+/+	91.6599	1.96218
	Ec1.1	Male	Mvp+/+	153.793	2.18694
	Ec1.1	Male	Mvp+/+	228.999	2.35983
	Ec1.1	Male	Mvp+/+	129.551	2.11244
	Ec1.1	Male	Mvp+/+	55.2896	1.74264
	Ec1.1	Male	Mvp+/+	141.836	2.15179
	Ec1.1	Male	Mvp+/+	110.566	2.04362
	Ec1.1	Male	Mvp+/+	40.6707	1.60928
	Ec1.1	Male	Mvp+/+	9.3089	0.968898
	Ec1.1	Male	Mvp+/+	29.4345	1.46886
	Ec1.1	Male	Mvp+/+	46.6887	1.66921
	Ec1.1	Male	Mvp+/+	45.1285	1.65445
	Ec1.1	Male	Mvp+/+	117.004	2.0682
	Ec1.1	Male	Mvp+/+	113.306	2.05425
	Ec1.1	Male	Mvp+/+	18.3425	1.26346
	Ec1.1	Male	Mvp+/+	45.2465	1.65558
	Ec1.1	Male	Mvp+/+	49.2454	1.69237
	Ec1.1	Male	Mvp+/+	150.607	2.17785
	Ec1.1	Male	Mvp+/+	270.784	2.43262
	Ec1.1	Male	Mvp+/+	398.46	2.60038
	Ec1.1	Male	Mvp+/+	49.3765	1.69352
	Ec1.1	Male	Mvp+/+	67.6272	1.83012
	Ec1.1	Male	Mvp+/+	48.0523	1.68171
	Ec1.1	Male	Mvp+/+	61.5829	1.78946
	Ec1.1	Male	Mvp+/+	90.847	1.95831
	Ec1.1	Male	Mvp+/+	257.293	2.41043
	Ec1.1	Male	Mvp+/+	288.523	2.46018
	Ec1.1	Male	Mvp+/+	67.4174	1.82877
	Ec1.1	Male	Mvp+/+	43.9747	1.6432
	Ec1.1	Male	Mvp+/+	153.059	2.18486
	Ec1.1	Male	Mvp+/+	194.071	2.28796
	Ec1.1	Male	Mvp+/+	69.6987	1.84322
	Ec1.1	Male	Mvp+/+	208.768	2.31966
	Ec1.1	Male	Mvp+/+	55.6436	1.74542
	Ec1.1	Male	Mvp+/+	102.726	2.01168
	Ec1.1	Male	Mvp+/+	121.645	2.08509
	Ec1.1	Male	Mvp+/+	52.7854	1.72251
	Ec1.1	Male	Mvp+/+	442.5	2.64591
	Ec1.1	Male	Mvp+/+	238.636	2.37774
	Ec1.1	Male	Mvp+/+	48.616	1.68678
	Ec1.1	Male	Mvp+/+	201.597	2.30448
	Ec1.1	Male	Mvp+/+	22.6691	1.35543
	Ec1.1	Male	Mvp+/+	262.694	2.41945
	Ec1.1	Male	Mvp+/+	18.0802	1.2572
	Ec1.1	Male	Mvp+/+	146.333	2.16534
	Ec1.1	Male	Mvp+/+	33.6563	1.52707
	Ec1.1	Male	Mvp+/+	105.794	2.02446
	Ec1.1	Male	Mvp+/+	86.9792	1.93942
	Ec1.1	Male	Mvp+/+	60.4029	1.78106
	Ec1.1	Male	Mvp+/+	197.611	2.29581
	Ec1.1	Male	Mvp+/+	29.972	1.47672
	Ec1.1	Male	Mvp+/+	358.865	2.55493
	Ec1.1	Male	Mvp+/+	19.9814	1.30062
	Ec1.1	Male	Mvp+/+	28.4905	1.4547
	Ec1.1	Male	Mvp+/+	144.668	2.16037
	Ec1.1	Male	Mvp+/+	96.0128	1.98233
	Ec1.1	Male	Mvp+/+	114.408	2.05846
	Ec1.1	Male	Mvp+/+	20.8991	1.32013
	Ec1.1	Male	Mvp+/+	347.405	2.54084
	Ec1.3	Male	Mvp+/+	51.8807	1.71501
	Ec1.3	Male	Mvp+/+	157.884	2.19834
	Ec1.3	Male	Mvp+/+	23.7574	1.3758
	Ec1.3	Male	Mvp+/+	16.52	1.21801
	Ec1.3	Male	Mvp+/+	50.2549	1.70118
	Ec1.3	Male	Mvp+/+	154.79	2.18974
	Ec1.3	Male	Mvp+/+	221.775	2.34591
	Ec1.3	Male	Mvp+/+	56.8498	1.75473
	Ec1.3	Male	Mvp+/+	61.7403	1.79057
	Ec1.3	Male	Mvp+/+	90.4405	1.95636
	Ec1.3	Male	Mvp+/+	10.2922	1.01251
	Ec1.3	Male	Mvp+/+	13.8191	1.14048
	Ec1.3	Male	Mvp+/+	111.169	2.04598
	Ec1.3	Male	Mvp+/+	121.317	2.08392
	Ec1.3	Male	Mvp+/+	31.3618	1.4964
	Ec1.3	Male	Mvp+/+	15.8907	1.20114
	Ec1.3	Male	Mvp+/+	92.2892	1.96515
	Ec1.3	Male	Mvp+/+	68.427	1.83523
	Ec1.3	Male	Mvp+/+	17.2411	1.23657
	Ec1.3	Male	Mvp+/+	169.238	2.2285
	Ec1.3	Male	Mvp+/+	124.097	2.09376
	Ec1.3	Male	Mvp+/+	63.8381	1.80508
	Ec1.3	Male	Mvp+/+	149.572	2.17485
	Ec1.3	Male	Mvp+/+	11.7082	1.06849
	Ec1.3	Male	Mvp+/+	62.6187	1.7967
	Ec1.3	Male	Mvp+/+	26.7598	1.42748
	Ec1.3	Male	Mvp+/+	28.7134	1.45808
	Ec1.3	Male	Mvp+/+	15.1696	1.18097
	Ec1.3	Male	Mvp+/+	29.3427	1.4675
	Ec1.3	Male	Mvp+/+	132.776	2.12312
	Ec1.3	Male	Mvp+/+	55.0274	1.74058
	Ec1.3	Male	Mvp+/+	126.155	2.10091
	Ec1.3	Male	Mvp+/+	28.0185	1.44744
	Ec1.3	Male	Mvp+/+	255.575	2.40752
	Ec1.3	Male	Mvp+/+	27.73	1.44295
	Ec1.3	Male	Mvp+/+	17.0707	1.23225
	Ec1.3	Male	Mvp+/+	41.7065	1.6202
	Ec1.3	Male	Mvp+/+	23.2329	1.3661
	Ec1.3	Male	Mvp+/+	20.2174	1.30572
	Ec1.3	Male	Mvp+/+	98.2154	1.99218
	Ec1.3	Male	Mvp+/+	94.4263	1.97509
	Ec1.3	Male	Mvp+/+	11.6296	1.06556
	Ec1.3	Male	Mvp+/+	62.6712	1.79707
	Ec1.3	Male	Mvp+/+	660.053	2.81958
	Ec1.3	Male	Mvp+/+	144.065	2.15856
	Ec1.3	Male	Mvp+/+	59.4196	1.77393
	Ec1.3	Male	Mvp+/+	24.8718	1.39571
	Ec1.3	Male	Mvp+/+	38.468	1.5851
	Ec1.3	Male	Mvp+/+	29.0674	1.46341
	Ec1.3	Male	Mvp+/+	40.0676	1.60279
	Ec1.3	Male	Mvp+/+	98.399	1.99299
	Ec1.3	Male	Mvp+/+	581.373	2.76446
	Ec1.3	Male	Mvp+/+	72.4521	1.86005
	Ec1.3	Male	Mvp+/+	17.4378	1.24149
	Ec1.3	Male	Mvp+/+	55.1716	1.74172
	Ec1.3	Male	Mvp+/+	22.0922	1.34424
	Ec1.3	Male	Mvp+/+	82.1936	1.91484
	Ec1.3	Male	Mvp+/+	124.32	2.09454
	Ec1.3	Male	Mvp+/+	113.254	2.05405
	Ec1.3	Male	Mvp+/+	238.242	2.37702
	Ec1.3	Male	Mvp+/+	111.274	2.04639
	Ec1.3	Male	Mvp+/+	158.736	2.20068
	Ec1.3	Male	Mvp+/+	64.1134	1.80695
	Ec1.3	Male	Mvp+/+	25.7371	1.41056
	Ec1.3	Male	Mvp+/+	187.594	2.27322
	Ec1.3	Male	Mvp+/+	57.8463	1.76228
	Ec1.3	Male	Mvp+/+	46.5707	1.66811
	Ec1.3	Male	Mvp+/+	252.979	2.40308
	Ec1.3	Male	Mvp+/+	24.898	1.39616
	Ec1.3	Male	Mvp+/+	318.495	2.5031
	Ec1.3	Male	Mvp+/+	278.86	2.44539
	Ec1.3	Male	Mvp+/+	304.899	2.48416
	Ec1.3	Male	Mvp+/+	43.1094	1.63457
	Ec1.3	Male	Mvp+/+	20.4271	1.31021
	Ec1.3	Male	Mvp+/+	130.246	2.11476
	Ec1.3	Male	Mvp+/+	30.7063	1.48723
	Ec1.3	Male	Mvp+/+	75.1792	1.8761
	Ec1.3	Male	Mvp+/+	102.49	2.01068
	Ec1.3	Male	Mvp+/+	55.6567	1.74552
	Ec1.3	Male	Mvp+/+	126.404	2.10176
	Ec1.3	Male	Mvp+/+	178.967	2.25277
	Ec1.3	Male	Mvp+/+	306.42	2.48632
	Ec1.3	Male	Mvp+/+	121.239	2.08364
	Ec1.3	Male	Mvp+/+	192.432	2.28428
	Ec1.3	Male	Mvp+/+	45.666	1.65959
	Ec1.3	Male	Mvp+/+	39.3858	1.59534
	Ec1.3	Male	Mvp+/+	13.2553	1.12239
	Ec1.3	Male	Mvp+/+	75.9659	1.88062
	Ec1.3	Male	Mvp+/+	44.5778	1.64912
	Ec1.3	Male	Mvp+/+	584.861	2.76705
	Ec1.3	Male	Mvp+/+	68.9121	1.8383
	Ec1.3	Male	Mvp+/+	74.4319	1.87176
	Ec1.3	Male	Mvp+/+	204.324	2.31032
	Ec1.3	Male	Mvp+/+	147.028	2.1674
	Ec1.3	Male	Mvp+/+	247	2.3927
	Ec1.3	Male	Mvp+/+	92.8792	1.96792
	Ec1.3	Male	Mvp+/+	102.988	2.01279
	Ec1.3	Male	Mvp+/+	324.5	2.51122
	Ec1.3	Male	Mvp+/+	63.1432	1.80033
	Ec1.3	Male	Mvp+/+	36.3834	1.5609
	Ec1.3	Male	Mvp+/+	110.474	2.04326
	Ec1.3	Male	Mvp+/+	286.557	2.45721
	Ec1.3	Male	Mvp+/+	43.778	1.64126
	Ec1.3	Male	Mvp+/+	132.553	2.12239
	Ec1.3	Male	Mvp+/+	25.8945	1.41321
	Ec1.3	Male	Mvp+/+	41.8769	1.62197
	Ec1.3	Male	Mvp+/+	29.4083	1.46847
	Ec1.3	Male	Mvp+/+	121.475	2.08449
	Ec1.3	Male	Mvp+/+	29.8278	1.47462
	Ec1.3	Male	Mvp+/+	65.005	1.81295
	Ec1.3	Male	Mvp+/+	60.5996	1.78247
	Ec1.3	Male	Mvp+/+	97.5074	1.98904
	Ec1.3	Male	Mvp+/+	51.7234	1.71369
	Ec1.3	Male	Mvp+/+	33.9054	1.53027
	Ec1.3	Male	Mvp+/+	31.5716	1.4993
	Ec1.3	Male	Mvp+/+	53.3492	1.72713
	Ec1.3	Male	Mvp+/+	206.5	2.31492
	Ec1.3	Male	Mvp+/+	61.1896	1.78668
	Ec1.3	Male	Mvp+/+	60.4554	1.78144
	Ec1.3	Male	Mvp+/+	81.1841	1.90947
	Ec1.3	Male	Mvp+/+	144.34	2.15939
	Ec1.3	Male	Mvp+/+	481.545	2.68264
	Ec1.3	Male	Mvp+/+	36.8554	1.5665
	Ec1.3	Male	Mvp+/+	34.2331	1.53445
	Ec1.2	Male	Mvp-/-	34.574	1.53875
	Ec1.2	Male	Mvp-/-	26.8516	1.42897
	Ec1.2	Male	Mvp-/-	25.252	1.4023
	Ec1.2	Male	Mvp-/-	51.0154	1.7077
	Ec1.2	Male	Mvp-/-	93.0234	1.96859
	Ec1.2	Male	Mvp-/-	168.085	2.22553
	Ec1.2	Male	Mvp-/-	76.1101	1.88144
	Ec1.2	Male	Mvp-/-	418.651	2.62185
	Ec1.2	Male	Mvp-/-	55.5387	1.7446
	Ec1.2	Male	Mvp-/-	70.9705	1.85108
	Ec1.2	Male	Mvp-/-	45.1416	1.65458
	Ec1.2	Male	Mvp-/-	168.963	2.22779
	Ec1.2	Male	Mvp-/-	188.722	2.27582
	Ec1.2	Male	Mvp-/-	63.4054	1.80213
	Ec1.2	Male	Mvp-/-	44.4074	1.64746
	Ec1.2	Male	Mvp-/-	157.491	2.19726
	Ec1.2	Male	Mvp-/-	32.5943	1.51314
	Ec1.2	Male	Mvp-/-	50.6089	1.70423
	Ec1.2	Male	Mvp-/-	47.5934	1.67755
	Ec1.2	Male	Mvp-/-	39.5563	1.59722
	Ec1.2	Male	Mvp-/-	21.6989	1.33644
	Ec1.2	Male	Mvp-/-	59.1312	1.77182
	Ec1.2	Male	Mvp-/-	144.458	2.15974
	Ec1.2	Male	Mvp-/-	117.227	2.06903
	Ec1.2	Male	Mvp-/-	136.421	2.13488
	Ec1.2	Male	Mvp-/-	27.4416	1.43841
	Ec1.2	Male	Mvp-/-	119.954	2.07901
	Ec1.2	Male	Mvp-/-	21.4236	1.33089
	Ec1.2	Male	Mvp-/-	12.2589	1.08845
	Ec1.2	Male	Mvp-/-	72.9634	1.86311
	Ec1.2	Male	Mvp-/-	34.7445	1.54089
	Ec1.2	Male	Mvp-/-	75.1267	1.87579
	Ec1.2	Male	Mvp-/-	39.8447	1.60037
	Ec1.2	Male	Mvp-/-	35.1247	1.54561
	Ec1.2	Male	Mvp-/-	92.8136	1.96761
	Ec1.2	Male	Mvp-/-	33.3023	1.52247
	Ec1.2	Male	Mvp-/-	57.1776	1.75723
	Ec1.2	Male	Mvp-/-	59.9178	1.77756
	Ec1.2	Male	Mvp-/-	10.6069	1.02559
	Ec1.2	Male	Mvp-/-	85.6288	1.93262
	Ec1.2	Male	Mvp-/-	79.0601	1.89796
	Ec1.2	Male	Mvp-/-	31.4536	1.49767
	Ec1.2	Male	Mvp-/-	141.023	2.14929
	Ec1.2	Male	Mvp-/-	63.5234	1.80293
	Ec1.2	Male	Mvp-/-	73.2519	1.86482
	Ec1.2	Male	Mvp-/-	128.423	2.10864
	Ec1.2	Male	Mvp-/-	58.9869	1.77076
	Ec1.2	Male	Mvp-/-	271.767	2.4342
	Ec1.2	Male	Mvp-/-	158.002	2.19866
	Ec1.2	Male	Mvp-/-	224.633	2.35147
	Ec1.2	Male	Mvp-/-	110.081	2.04171
	Ec1.2	Male	Mvp-/-	28.1234	1.44907
	Ec1.2	Male	Mvp-/-	26.9958	1.4313
	Ec1.2	Male	Mvp-/-	36.9603	1.56774
	Ec1.2	Male	Mvp-/-	56.9285	1.75533
	Ec1.2	Male	Mvp-/-	111.51	2.04731
	Ec1.2	Male	Mvp-/-	14.8156	1.17072
	Ec1.2	Male	Mvp-/-	80.6859	1.9068
	Ec1.2	Male	Mvp-/-	142.033	2.15239
	Ec1.2	Male	Mvp-/-	487.642	2.6881
	Ec1.2	Male	Mvp-/-	16.6773	1.22213
	Ec1.2	Male	Mvp-/-	11.6165	1.06507
	Ec1.2	Male	Mvp-/-	83.6227	1.92232
	Ec1.2	Male	Mvp-/-	59.0525	1.77124
	Ec1.2	Male	Mvp-/-	145.914	2.1641
	Ec1.2	Male	Mvp-/-	21.8169	1.33879
	Ec1.2	Male	Mvp-/-	38.4156	1.58451
	Ec1.2	Male	Mvp-/-	78.0112	1.89216
	Ec1.2	Male	Mvp-/-	54.6078	1.73725
	Ec1.2	Male	Mvp-/-	140.8	2.1486
	Ec1.2	Male	Mvp-/-	8.15512	0.91143
	Ec1.2	Male	Mvp-/-	39.648	1.59822
	Ec1.2	Male	Mvp-/-	64.0741	1.80668
	Ec1.2	Male	Mvp-/-	92.1712	1.9646
	Ec1.2	Male	Mvp-/-	64.3232	1.80837
	Ec1.2	Male	Mvp-/-	41.6409	1.61952
	Ec1.2	Male	Mvp-/-	35.3083	1.54788
	Ec1.2	Male	Mvp-/-	22.184	1.34604
	Ec1.2	Male	Mvp-/-	124.228	2.09422
	Ec1.2	Male	Mvp-/-	22.774	1.35744
	Ec1.2	Male	Mvp-/-	36.6063	1.56356
	Ec1.2	Male	Mvp-/-	40.5134	1.6076
	Ec1.2	Male	Mvp-/-	35.872	1.55476
	Ec1.2	Male	Mvp-/-	32.8303	1.51627
	Ec1.2	Male	Mvp-/-	301.556	2.47937
	Ec1.2	Male	Mvp-/-	18.6834	1.27145
	Ec1.2	Male	Mvp-/-	19.7322	1.29518
	Ec1.2	Male	Mvp-/-	22.6298	1.35468
	Ec1.2	Male	Mvp-/-	145.992	2.16433
	Ec1.2	Male	Mvp-/-	86.127	1.93514
	Ec1.2	Male	Mvp-/-	33.5383	1.52554
	Ec1.2	Male	Mvp-/-	182.73	2.26181
	Ec1.2	Male	Mvp-/-	90.4536	1.95643
	Ec1.2	Male	Mvp-/-	34.3643	1.53611
	Ec1.2	Male	Mvp-/-	356.859	2.5525
	Ec1.2	Male	Mvp-/-	291.827	2.46513
	Ec1.2	Male	Mvp-/-	31.8994	1.50378
	Ec1.2	Male	Mvp-/-	228.238	2.35839
	Ec1.2	Male	Mvp-/-	54.3456	1.73516
	Ec1.2	Male	Mvp-/-	38.8351	1.58922
	Ec1.2	Male	Mvp-/-	38.468	1.5851
	Ec1.2	Male	Mvp-/-	38.8089	1.58893
	Ec1.2	Male	Mvp-/-	79.6239	1.90104
	Ec1.2	Male	Mvp-/-	61.7009	1.79029
	Ec1.2	Male	Mvp-/-	23.1674	1.36488
	Ec1.2	Male	Mvp-/-	50.9761	1.70737
	Ec1.2	Male	Mvp-/-	38.0223	1.58004
	Ec1.2	Male	Mvp-/-	45.2727	1.65584
	Ec1.2	Male	Mvp-/-	18.6834	1.27145
	Ec1.2	Male	Mvp-/-	60.8094	1.78397
	Ec1.2	Male	Mvp-/-	81.8921	1.91324
	Ec1.2	Male	Mvp-/-	24.898	1.39616
	Ec1.2	Male	Mvp-/-	112.598	2.05153
	Ec1.2	Male	Mvp-/-	122.851	2.08938
	Ec1.2	Male	Mvp-/-	97.6123	1.9895
	Ec1.2	Male	Mvp-/-	15.3662	1.18657
	Ec1.2	Male	Mvp-/-	47.1214	1.67322
	Ec1.2	Male	Mvp-/-	99.1594	1.99633
	Ec1.2	Male	Mvp-/-	90.7159	1.95768
	Ec1.2	Male	Mvp-/-	21.4105	1.33063
	Ec1.2	Male	Mvp-/-	15.4187	1.18805
	Ec1.2	Male	Mvp-/-	30.798	1.48852
	Ec1.2	Male	Mvp-/-	72.557	1.86068
	Ec1.2	Male	Mvp-/-	50.4778	1.7031
	Ec1.2	Male	Mvp-/-	110.737	2.04429
	Ec1.2	Male	Mvp-/-	31.8076	1.50253
	Ec1.2	Male	Mvp-/-	37.4847	1.57385
	Ec1.2	Male	Mvp-/-	16.9789	1.22991
	Ec1.2	Male	Mvp-/-	26.4189	1.42191
	Ec1.2	Male	Mvp-/-	5.04778	0.703101
	Ec1.2	Male	Mvp-/-	392.508	2.59385
	Ec1.2	Male	Mvp-/-	21.7776	1.33801
	Ec1.2	Male	Mvp-/-	75.8085	1.87972
	Ec1.2	Male	Mvp-/-	447.692	2.65098
	Ec1.2	Male	Mvp-/-	16.9396	1.2289
	Ec1.2	Male	Mvp-/-	19.5618	1.29141
	Ec1.2	Male	Mvp-/-	111.982	2.04915
	Ec1.2	Male	Mvp-/-	32.4238	1.51086
	Ec1.2	Male	Mvp-/-	28.0578	1.44805
	Ec1.2	Male	Mvp-/-	239.435	2.37919
	Ec1.2	Male	Mvp-/-	118.643	2.07424
	Ec1.2	Male	Mvp-/-	19.3127	1.28584
	Ec1.2	Male	Mvp-/-	34.2725	1.53495
	Ec1.2	Male	Mvp-/-	60.6914	1.78313
	Ec1.2	Male	Mvp-/-	272.292	2.43503
	Ec1.2	Male	Mvp-/-	89.5621	1.95212
	Ec1.2	Male	Mvp-/-	52.5494	1.72057
	Ec1.2	Male	Mvp-/-	53.5327	1.72862
	Ec1.2	Male	Mvp-/-	218.733	2.33991
	Ec1.2	Male	Mvp-/-	92.3679	1.96552
	Ec1.2	Male	Mvp-/-	70.7214	1.84955
	Ec1.2	Male	Mvp-/-	178.403	2.2514
	Ec1.2	Male	Mvp-/-	125.382	2.09823
	Ec1.2	Male	Mvp-/-	31.3225	1.49586

[truncated: 5 more sheets: ICF_GC_F, ICF_AL_M, ICF_AL_F, Golgi_SpineDensity, Electrophysiology]
