# Supplementary material for: Dissecting the autism-associated 16p11.2 locus identifies multiple drivers in neuroanatomical phenotypes and unveils a male-specific role for the major vault protein
Source: Genome Biol. 2023 Nov 15;24:261. doi: 10.1186/s13059-023-03092-8 (PMC10647150; doi:10.1186/s13059-023-03092-8)
Supplement: Supplementary file 6 — Additional file 6: Table S10. Raw behavioral data for Mvp-/-. [file 13059_2023_3092_MOESM6_ESM.xlsx]

## Sheet: Legend
	OF	Open Field
	EPM	Elevated Plus Maze
	FC	Fear conditioning
	YM	Y-maze
	NOR	Novel Object Recognition
	SR	Social recognition
	CA	Circadian activity
	PTZ	Pentylenetetrazol test
	Rot	Rotarod
	GP	Grip strength
	TST	Tail suspension
	FS	Forced swim
	SP	Sucrose preference
	SI	Social interaction
	Marbles	Marbles
	PPI	Pre-Pulse Inhibition
	Outliers not taken into account in the graphs and statistics

## Sheet: Mvp_OF
										Open-Field
Study :	MVP males
Strain (Gene) :	MVP Hom et WT
Age :	15-14-13-12-11 wk
Sex :	males
Nb per cage :	1 - 4
OF dimensions : 44.3 x 44.3 x 16.8 cm
Periphery : 8cm, (file:FRperiph8), center surface about 40%						outlier																													duree avant d'aller au centre
Light intensity: 150 Lux in the center of arena
				Distance Traveled (cm)								Number of Rearings							% Time Spent in the Center								Distance (cm) in Center						Latence (s) in Center								% Distance in Center
Mouse label	Genotype	Nb/cage	5	10	15	20	25	30	Total	5	10	15	20	25	30	Total	5	10	15	20	25	30	Total	Nentries in center	5	10	15	20	25	30	Total	Permanence Time (s) in Center	5	10	15	20	25	30	Total sur 30 min	La premiere latence en 30 MIN	5	10	15	20	25	30	Total
575	MVPWt	1	3825.2	3005.3	2150.7	2012.3	2105.5	2006.6	15105.6	46	48	29	42	53	34	252	21.5	24.3	31.6	18.1	26.9	19.6	23.7	255	1178.4	897.1	870.9	602.4	697	697.6	4943.4	426	0	1.2	16.4	12	3.2	11	43.8	0	30.8	29.9	40.5	29.9	33.1	34.8	32.7
582		2	3673.3	3584.3	2631	2717.2	2304.4	1989	16899.2	26	26	32	36	31	31	182	19.3	15.3	13.5	19.5	20.5	19.6	18	228	993.4	804.1	597.6	699.8	587	501.4	4183.3	323.2	1.4	0	4.8	1	7	28.2	42.4	1.4	27	22.4	22.7	25.8	25.5	25.2	24.8
594		3	2715.8	2203.5	1783.5	2044.5	1853	1498	12098.3	44	44	46	31	40	29	234	10.9	14	10.3	18.7	16.5	7.8	13	135	503.9	543.5	402.8	549.7	527.5	250.1	2777.5	234.4	9.4	0	0	1.8	6	4.2	21.4	9.4	18.6	24.7	22.6	26.9	28.5	16.7	23
617		4	2756.8	2103.3	1819	1755.9	1426.1	945.9	10807	45	46	46	43	41	25	246	18.5	17.5	22.1	20.8	13.8	5.6	16.4	117	701.2	556.3	574.5	506.8	283.8	126.5	2749.1	295	2.6	7.4	21.8	0	10	13.6	55.4	2.6	25.4	26.4	31.6	28.9	19.9	13.4	25.4
634		4	!2121	!1858,4	!1304,1	!1173,8	!1315,1	!619,3		!32	!33	!24	!28	!18	!7		!7,3	!3,7	!1,6	!0,2	!2,7	!2,8	!3,1	!38	!277,6	!171,1	!55,1	!12,9	!75,8	!70,1		!55	!8	!47,4	!95,8	!114,6	!75,4	!24,6		!8	!13,1	!9,2	!4,2	!1,1	!5,8	!11,3	!7,9
637		3	2352.9	2500.9	1912.4	2225.2	1893.4	1495.8	12380.6	29	49	35	41	32	29	215	9.4	16	12.1	13.5	16.3	8	12.6	153	346.8	504.4	395.6	448.9	377.3	175	2248	226	6.2	1.2	37.6	17.8	2	4.6	69.4	6.2	14.7	20.2	20.7	20.2	19.9	11.7	18.2
739		2	2485.8	2373.9	2051.4	1602	1892.1	1276.9	11682.1	38	48	51	41	57	42	277	8	12.7	10.3	9.4	15.9	9.6	11	124	323.3	457.8	432.4	322.1	397.9	203.1	2136.6	197.2	29.6	0	4	2.6	27.4	0	63.6	29.6	13	19.3	21.1	20.1	21	15.9	18.3
740		2	3786.8	2967.6	2375.6	2348.2	2577.7	2513.3	16569.2	58	69	59	46	69	73	374	19.2	19.5	24	17.3	15.7	23.5	19.9	234	1066.8	841.2	774	662.9	655.5	780.3	4780.7	358	0	9.6	0	0	9.8	0	19.4	0	28.2	28.3	32.6	28.2	25.4	31	28.9
752		2	2625.5	2094.5	1665.5	1792.6	2013.5	1704.3	11895.9	62	57	31	34	37	29	250	9.5	14	24.9	22.3	11	7	14.8	144	394.9	480.8	648.5	603.3	441.4	258.1	2827	266.2	1.6	5.8	0	24	9	7.4	47.8	1.6	15	23	38.9	33.7	21.9	15.1	23.8
793		3	3089.7	2419.8	2133.1	2077.3	1939.2	2132.3	13791.4	27	32	26	25	25	33	168	13.2	15.8	11.3	13.5	10.1	16.3	13.4	119	589.6	554.7	374.6	333	276.5	392.6	2521	240.6	10	3.4	9.8	19.6	6	25.6	74.4	10	19.1	22.9	17.6	16	14.3	18.4	18.3
564	MVPHom	4	3086.4	2751.7	2378.9	2246.6	2471.2	2450.2	15385	25	29	38	41	34	32	199	9.7	13.3	9.3	16.1	11.2	26.9	14.4	180	453	591	403.6	522.2	457.6	681.4	3108.8	259.2	21	10.2	13	3.2	10.4	0.4	58.2	21	14.7	21.5	17	23.2	18.5	27.8	20.2
565		4	2952.3	2529.3	2412.3	2052.3	2365.8	2042.1	14354.1	25	49	55	54	50	38	271	13.7	23.7	22.4	17.1	23.1	11.7	18.6	198	614	800.4	665.7	427.8	598.6	386.5	3493	335	1	8.4	3.6	5.2	0	10.8	29	1	20.8	31.6	27.6	20.8	25.3	18.9	24.3
603		4	2199.9	2309.8	1743.5	1699.7	1721.8	1581.1	11255.8	16	26	22	34	16	27	141	9.9	23.6	11.6	12.2	15.5	12.6	14.2	147	331.6	593.3	323.8	267.1	367.4	222	2105.2	256.2	8	18.8	0	9.6	16	17.4	69.8	8	15.1	25.7	18.6	15.7	21.3	14	18.7
604		4	2840.7	2535.2	2158.3	2292.7	1887.2	1929.2	13643.3	28	51	39	44	50	40	252	16	18.5	13.1	16.7	16.7	13.3	15.7	146	628.7	674.7	464.3	422.5	453	357.6	3000.8	282.8	1.2	10.6	17.4	11.2	38.4	1.4	80.2	1.2	22.1	26.6	21.5	18.4	24	18.5	22
619		4	2893.7	2170.3	1981.6	2172.1	1789.5	1686	12693.2	46	47	47	39	34	38	251	16.9	16.3	18.6	17	14.4	12.7	16	132	787	557.4	481.3	523.4	410.1	344.1	3103.3	288	9.2	0.4	0.6	2.4	11.4	0	24	9.2	27.2	25.7	24.3	24.1	22.9	20.4	24.4
621		4	2930	2197.4	2023.8	1698	1848.5	1460.8	12158.5	45	47	24	25	29	23	193	13.3	22.8	15.9	13.4	11	15	15.2	149	595.6	737.4	416.2	417.7	319.7	354	2840.6	274.4	1.4	0	14.6	6.6	47.4	21.6	91.6	1.4	20.3	33.6	20.6	24.6	17.3	24.2	23.4
632		4	2695.7	2215.3	1761	1754.2	1031	1429.8	10887	48	56	44	41	29	21	239	9.5	15	7.1	14.5	1.6	5.1	8.8	108	397.8	507.9	249	402.1	62.1	176	1794.9	158	8.2	7.4	52.8	0	0	2	70.4	8.2	14.8	22.9	14.1	22.9	6	12.3	16.5
633		4	2532.9	1937.2	1987.5	1762.1	1704.7	1452.2	11376.6	58	47	43	40	34	36	258	21.7	15.4	17.6	8.9	9.9	10.3	14	123	755.7	451.6	485.1	325.8	328.4	279	2625.6	251.8	3	4.4	16.2	19.8	4.6	95.4	143.4	3	29.8	23.3	24.4	18.5	19.3	19.2	23.1
743		4	2746.7	2592.9	2557.4	1772.3	2061.4	1533.8	13264.5	27	31	43	31	38	27	197	12.7	13.5	20.1	16.5	28.2	13.8	17.5	187	497.6	581.6	688.5	502.5	737.6	380	3387.8	314.6	1.2	14.8	12.4	0	3.2	65	96.6	1.2	18.1	22.4	26.9	28.4	35.8	24.8	25.5
757		4	3057.9	1819.8	1964.4	1494.9	1714.4	1598.3	11649.7	39	34	34	32	32	33	204	17.3	49.3	20.7	11.5	11.1	12.7	20.4	152	740.7	625.4	708.7	409.5	366.9	358.2	3209.4	368	19	2.4	11.2	0	87	129.2	248.8	19	24.2	34.4	36.1	27.4	21.4	22.4	27.5
759		4	2538.5	2378.9	1786.9	1689.8	1687.9	1544.2	11626.2	38	52	50	56	37	47	280	20.9	17.7	18.5	29	21.2	35.6	23.8	169	729.6	563.3	484.1	643.9	493	696.7	3610.6	428.8	2.6	18.4	23	10.8	2.4	2.2	59.4	2.6	28.7	23.7	27.1	38.1	29.2	45.1	31.1
778		4	2720.4	2341.1	2134.5	1663.3	1813.2	1331	12003.5	54	56	72	55	47	32	316	20.7	13.9	18.3	20.7	9.3	6.6	14.9	142	775	497.6	544	384.8	274.9	211.3	2687.6	268.6	1	0	46.8	2.6	3.8	15.4	69.6	1	28.5	21.3	25.5	23.1	15.2	15.9	22.4
Mean	MVPWt		3034.64	2583.68	2058.02	2063.91	2000.54	1729.12	13469.9	41.6667	46.5556	39.4444	37.6667	42.7778	36.1111	244.222	14.3889	16.5667	17.7889	17.0111	16.3	13	15.8667	167.667	677.589	626.656	563.433	525.433	471.544	376.078	3240.73	285.178	6.75556	3.17778	10.4889	8.75556	8.93333	10.5111	48.6222	6.75556	21.3111	24.1222	27.5889	25.5222	23.2778	20.2444	23.7111
sem			194.147	167.445	102.144	112.958	106.418	160.227	745.144	4.33013	4.1903	3.79733	2.23607	4.7281	4.87466	19.9491	1.73977	1.17804	2.64446	1.37047	1.68053	2.24419	1.35534	18.3908	108.995	56.8173	59.4184	45.1012	51.3208	78.6326	363.416	24.3937	3.12584	1.20252	4.2539	3.21036	2.48551	3.44756	6.48086	3.12584	2.20929	1.18272	2.82344	1.88192	1.83974	2.72147	1.6717
Mean	MVPHom		2766.26	2314.91	2074.18	1858.17	1841.38	1669.89	12524.8	37.4167	43.75	42.5833	41	35.8333	32.8333	233.417	15.1917	20.25	16.1	16.1333	14.4333	14.6917	16.125	152.75	608.858	598.467	492.858	437.442	405.775	370.567	2913.97	290.45	6.4	7.98333	17.6333	5.95	18.7167	30.0667	86.75	6.4	22.025	26.0583	23.6417	23.7667	21.35	21.9583	23.2583
sem			73.0974	77.8403	76.4769	75.4984	104.993	92.3535	398.33	3.80283	3.10211	3.86605	2.8736	2.81186	2.17016	13.8287	1.27882	2.86564	1.38301	1.47696	2.06274	2.44182	1.07521	7.66448	45.3559	28.8482	40.8555	28.6591	48.5746	47.5377	157.151	19.4057	2.03931	1.97184	4.77981	1.72945	7.60396	12.4026	17.2586	2.03931	1.63332	1.34184	1.67949	1.68065	2.12779	2.47354	1.11827

## Sheet: Mvp_EPM
				Elevated Plus Maze
Cohort: MVP - males
Age: 17 - 16 - 15 - 14 et 13 wk
Mouse	Genotype	#entries in open arm	# entries in closed arms	Total # entries	% entries in open arm	# hesitation in open arm	# head dip	# head dip threshold	# rearing in east	# rearing in ouest	Total # rearing	# extention in south	# extention in north	Total # extention	Latency (s) before first entry in open arm	Time (s) in open arm	Time (s) in closed arm	Time (s) in cenrtal zone	% time in open arm	% time zone: Open/(Open+Closed)	Time (s) in entry open zone	Time (s) in exploration of zone
575	wt	11	17	28	39	30	3	0	1	13	14	6	2	8	0	69	112	120	23	38	30	38
582	wt	5	13	18	28	24	10	0	2	13	15	6	4	10	0	48	143	110	16	25	26	22
594	wt	1	9	10	10	12	3	0	1	11	12	1	0	1	0.5	8	255	37	3	3	8	0
617	wt	4	13	17	24	16	8	0	9	11	20	3	2	5	0	39	189	72	13	17	25	14
634	wt	0	7	7	0	9	1	0	0	3	3	1	2	3	300	0	260	40	0	0	0	0
637	wt	2	10	12	17	11	2	0	5	7	12	2	1	3	159.7	6	260	35	2	2	6	0
739	wt	3	8	11	27	12	5	0	1	5	6	2	0	2	0.4	25	223	52	8	10	24	0
740	wt	5	16	21	24	25	10	0	14	14	28	2	1	3	0	20	212	68	7	9	14	6
752	wt	2	6	8	25	10	4	0	5	6	11	0	0	0	0.8	12	258	30	4	5	8	4
793	wt	4	12	16	25	13	4	0	1	9	10	2	2	4	34.5	25	222	53	8	10	15	10
564	hom	4	8	12	33	21	13	0	7	9	16	2	0	2	2	29	195	76	10	13	16	14
565	hom	6	19	25	24	27	7	0	10	15	25	5	4	9	9.8	45	182	73	15	20	29	16
603	hom	0	6	6	0	10	0	0	0	9	9	0	0	0	300	0	267	33	0	0	0	0
604	hom	4	14	18	22	16	8	0	4	9	13	2	1	3	0	28	225	48	9	11	16	12
619	hom	5	16	21	24	29	8	0	4	11	15	2	1	3	4.6	26	173	102	9	13	18	8
621	hom	2	8	10	20	17	6	0	1	11	12	1	1	2	0	22	226	55	7	9	20	2
632	hom	2	10	12	17	6	3	0	3	12	15	0	1	1	0	10	252	40	3	4	10	0
633	hom	2	11	13	15	12	9	0	6	9	15	0	0	0	0	14	233	54	4	5	5	8
743	hom	4	10	14	29	18	5	0	4	15	19	0	2	2	0	25	226	50	8	10	25	0
757	hom	6	10	16	38	10	10	0	4	6	10	3	2	5	0	33	220	47	11	13	23	10
759	hom	4	10	14	29	14	9	0	8	11	19	2	1	3	0	27	233	40	9	10	12	15
778	hom	6	12	18	33	18	12	0	14	8	22	1	1	2	0	56	159	85	19	26	26	30
	Wt	3.7	11.1	14.8	21.9	16.2	5	0	3.9	9.2	13.1	2.5	1.4	3.9	49.59	25.2	213.4	61.7	8.4	11.9	15.6	9.4
	Hom	3.75	11.1667	14.9167	23.6667	16.5	7.5	0	5.41667	10.4167	15.8333	1.5	1.16667	2.66667	26.3667	26.25	215.917	58.5833	8.66667	11.1667	16.6667	9.58333
	sem Wt	0.966667	1.17804	2.05913	3.38116	2.33714	1.02198	0	1.42556	1.2	2.21836	0.636832	0.4	0.971253	31.9902	6.77381	16.3518	9.91413	2.24697	3.74299	3.21178	3.93333
	sem Hom	0.552199	1.05049	1.46917	2.9293	1.97139	1.05529	0	1.12451	0.77321	1.36977	0.435194	0.321769	0.699928	24.8905	4.27843	9.32044	6.02578	1.47367	2.00315	2.52663	2.53896

## Sheet: Mvp_FC_Cond
		CONTEXTUAL AND CUED FEAR CONDITIONING							Day1 : Conditioning
Study : MVP
Mutation : MVP Hom and MVP Wt		Origin : ICS
Age : 20 - 24 weeks old
Sex : Male		Born at week/year : 34/15 - 33/15 - 32/15 - 31/15 et 30/15
Nb per cage : 1-4
History : OF-PM-YM-CA-TS-PPI		SOP version: CNB-015
										Hab-1: 2 first minutes
					Habituation		unconditioned freezing			Hab-2: 2 next minutes
Station	Subject	Group	Sex	Nb/cage	Hab-1	Hab-2	Post-US1			shock
0A	575	Wt	M	1	4	2	2			Post-US1: 2 minutes after the shock
0B	582			2	0	12	4
1A	594			3	16	24	8
0A	617			4	8	8	4
0B	634			4	10	12	30
1B	637			3	6	0	4
0A	739			2	4	38	66
0B	740			2	4	10	22
1A	752			2	24	22	36
1B	793			3	0	0	4
		Wt	M		7.6	12.8	18
		s.e.m.			2.36267	3.83203	6.60639
1A	564	Hom	M	4	42	26	36
1B	565			4	8	4	2
0A	603			4	46	40	44
0B	604			4	18	24	32
1A	619			4	14	6	22
1B	621			4	2	2	18
0A	632			4	6	10	24
1A	633			4	28	56	30
1A	743			4	88	50	38
1B	757			4	8	6	14
0A	759			4	6	18	6
0B	778			4	0	4	12
		Hom	M		22.1667	20.5	23.1667
		s.e.m.			7.40376	5.48897	3.81749

## Sheet: Mvp_FC_Context
						CONTEXTUAL AND CUED FEAR CONDITIONING						Day2 morning : Context
Study : MVP
Mutation : MVP Hom and MVP Wt
Age : 20 - 24 weeks old
Nb per cage : 1-4
Sex : Male
History : OF-PM-YM-CA-TS-PPI
													% freezing= (value/120) x 100
								Immobilisation (in s)					Freezing (%)
Station	Subject	Group	Sex	Nb per cage	Hab-1	Hab-2		Con-1	Con-2	Con-3	Total	Con-1	Con-2	Con-3	Total
0A	575	Wt	M	1	4	2		22	22	24	68	18.3333	18.3333	20	18.8889
0B	582			2	0	12		12	18	30	60	10	15	25	16.6667
1A	594			3	16	24		54	42	64	160	45	35	53.3333	44.4444
0A	617			4	8	8		90	50	28	168	75	41.6667	23.3333	46.6667
0B	634			4	10	12		50	74	54	178	41.6667	61.6667	45	49.4444
1B	637			3	6	0		26	12	44	82	21.6667	10	36.6667	22.7778
0A	739			2	4	38		80	82	76	238	66.6667	68.3333	63.3333	66.1111
0B	740			2	4	10		76	48	10	134	63.3333	40	8.33333	37.2222
1A	752			2	24	22		98	88	92	278	81.6667	73.3333	76.6667	77.2222
1B	793			3	0	0		12	20	30	62	10	16.6667	25	17.2222
		Wt	M		7.6	12.8		52	45.6	45.2	142.8	43.3333	38	37.6667	39.6667
		s.e.m.			2.36267	3.83203		10.3837	8.86341	8.17693	24.0983	8.65312	7.38617	6.81411	6.69398
1A	564	Hom	M	4	42	26		100	72	46	218	83.3333	60	38.3333	60.5556
1B	565			4	8	4		40	40	74	154	33.3333	33.3333	61.6667	42.7778
0A	603			4	46	40		106	88	100	294	88.3333	73.3333	83.3333	81.6667
0B	604			4	18	24		84	74	88	246	70	61.6667	73.3333	68.3333
1A	619			4	14	6		86	70	40	196	71.6667	58.3333	33.3333	54.4444
1B	621			4	2	2		16	14	14	44	13.3333	11.6667	11.6667	12.2222
0A	632			4	6	10		120	80	46	246	100	66.6667	38.3333	68.3333
1A	633			4	28	56		68	74	112	254	56.6667	61.6667	93.3333	70.5556
1A	743			4	88	50		116	110	118	344	96.6667	91.6667	98.3333	95.5556
1B	757			4	8	6		54	20	34	108	45	16.6667	28.3333	30
0A	759			4	6	18		110	114	120	344	91.6667	95	100	95.5556
0B	778			4	0	4		16	10	32	58	13.3333	8.33333	26.6667	16.1111
		Hom	M		22.1667	20.5		76.3333	63.8333	68.6667	208.833	63.6111	53.1944	57.2222	58.0093
		s.e.m.			7.40376	5.48897		10.7923	10.1786	10.911	29.1209	8.99362	8.48215	9.09252	8.08914

## Sheet: Mvp_FC_Cue
		CONTEXTUAL AND CUED FEAR CONDITIONING							Day2 afternoon = Cue
Study : MVP
Mutation : MVP Hom and MVP Wt
Age : 20 - 24 weeks old
Nb per cage : 1-4
Sex : Male
History : OF-PM-YM-CA-TS-PPI
					Immobilisation (in s)				Freezing (%)
Station	Subject	Genotype	Sex	Nb per cage	Pre-cue 1	Cue 1	Pre-cue 2	Cue 2	Cue-1	Cue-2
0A	575	Wt	M	1	0	76	14	52	63.3333	43.3333
0B	582			2	6	60	8	36	50	30
1A	594			3	70	96	38	108	80	90
0A	617			4	70	86	22	72	71.6667	60
0B	634			4	68	86	36	108	71.6667	90
1B	637			3	16	58	26	92	48.3333	76.6667
0A	739			2	14	62	16	52	51.6667	43.3333
0B	740			2	12	30	10	52	25	43.3333
1A	752			2	110	94	32	88	78.3333	73.3333
1B	793			3	14	76	18	104	63.3333	86.6667
		Wt	M		38	72.4	22	76.4	60.3333	63.6667
		s.e.m.			11.9778	6.4	3.3731	8.54686	5.33333	7.12239
1A	564	Hom	M	4	84	104	32	108	86.6667	90
1B	565			4	12	90	6	74	75	61.6667
0A	603			4	92	112	80	104	93.3333	86.6667
0B	604			4	46	78	18	94	65	78.3333
1A	619			4	52	98	64	106	81.6667	88.3333
1B	621			4	20	38	4	50	31.6667	41.6667
0A	632			4	72	110	54	108	91.6667	90
1A	633			4	70	94	50	120	78.3333	100
1A	743			4	96	114	46	98	95	81.6667
1B	757			4	52	84	16	8	70	6.66667
0A	759			4	28	116	48	112	96.6667	93.3333
0B	778			4	14	64	26	66	53.3333	55
		Hom	M		53.1667	91.8333	37	87.3333	76.5278	72.7778
		s.e.m.			8.68108	6.7035	6.87331	9.38837	5.58625	7.82364

## Sheet: Mvp_TST
			Tail suspension test
Study : MVP
Gene : MVP WT and MVP Hom
Age : 24 - 20 wk
Sex : Male
Nb per cage : 1 - 4
History : OF-PM-YM-CA
Parameters : Gain 4 - Threshold 3/10 - Filter 1,3Hz - Duration = 6min (3 blocks of 2min)
Illumination : 25 Lux in the center of the box
					seconds
Mouse label	Genotype	Nb/cage	Latency to immobility	Block1	Block2	Block3	Total inactivity
575	Wt	1	75	30.55	65.6	89.9	186.05
582		2	0.04	42.1	74.5	56.2	172.8
594		3	120	3.9	60.4	44	108.3
617		4	39	45.45	76.2	80.25	201.9
634		4	75	13.95	83.1	38.85	135.9
637		3	152	4.1	35.85	39.3	79.25
739		2	35	24.75	70.2	88.15	183.1
740		2	66	53.75
752		2	21	44.35	82.4	91.65	218.4
793		3	46	47.25	68.2	71.55	187
564	Hom	1	60	45.9	89.55	92.15	227.6
565		1	85	34.3	76.65	66.5	177.45
603		4	65	14.8	74	58.1	146.9
604		4	55	11.15	46.4	59.95	117.5
619		4	13	53.2	57	49.7	159.9
621		4	39	40.95	47.1	67.5	155.55
632		4	35	43.05	76.8	75.25	195.1
633		4	91	18.35	53.05	72.55	143.95
743		4	33	54.35	92.6	60.95	207.9
757		4	48	30.8	54.85	73.25	158.9
759		4	33	52.95	88.2	85.7	226.85
778		4	19	62.6	78.7	76.65	217.95
Mean	Wt		62.904	31.015	68.4944	66.65	163.633
sem			14.4698	5.84983	4.77942	7.43478	15.3327
Mean	Hom		48	38.5333	69.575	69.8542	177.962
sem			6.99892	4.87032	4.90159	3.46061	10.5214

## Sheet: Mvp_PTZ
			PTZ Susceptibility
Study : MVP
Batch N° :
Gene : WT - HOM
Age : 25 - 21 weeks old
Sex : Male
Nb per cage : 1-4
History : Sucrose - RR - TS
Parameters : PTZ dose = 50 mg/kg, administration route IP, vehicle NaCl 0,9%
					Seizure type			Clonico-tonic timing (sec)		Clonic timing (sec)		Tonic timing (sec)
Mouse label	Genotype	Nb/Cage	weight	Myoclonic	Clonic	Tonic	Death	Latency	Duration	Latency	Duration	Latency	Duration
575	WT	1	26.8	1	1	1	1	71	28	71	10	84	15
582		2	27.2	1	0	0	0	*	*	*	*	*	*
594		3	31.2	1	1	1	1	123	42	123	24	147	18
617		4	29.4	1	1	1	0	181	57	181	26	207	31
634		4	33.6	1	1	0	0	144	25	144	25	*	*
637		3	29.8	1	1	0	0	648	23	648	23	*	*
739		2	28	1	1	0	0	246	20	246	20	*	*
740		2	32.5	1	1	1	1	91	51	91	27	118	24
752		2	24.1	1	1	1	1	107	48	107	20	127	28
793		3	28.9	1	1	1	1	392	101	392	77	469	24
564	HOM	4	29.2	1	1	0	0	151	22	151	22	*	*
565		4	29.7	1	1	1	1	128	46	128	22	152	22
603		4	30.2	1	1	0	0	144	71	144	71	*	*
604		4	29.5	1	1	0	0	190	24	190	24	*	*
619		4	29	1	1	1	1	136	34	136	16	153	17
621		3	32.5	1	1	0	0	394	21	394	21	*	*
632		4	30.1	1	1	0	0	212	44	212	44	*	*
633		4	31.8	1	1	0	0	159	32	159	32	*	*
743		3	29	1	1	1	1	146	42	146	23	169	19
757		3	31.8	1	1	1	1	859	29	859	5	864	24
759		3	32.5	1	1	0	0	128	28	128	28	*	*
778		3	29.6	1	1	0	0	111	9	111	9	*	*
Mean or %	WT		29.15	100	90	60	50	222.556	43.8889	222.556	28	192	23.3333
sem			0.893961	0	0.1	0.163299	0.166667	62.5502	8.43347	62.5502	6.35523	57.8342	2.44495
Mean or %	HOM		30.4083	100	100	33.3333	33.3333	229.833	33.5	229.833	26.4167	334.5	20.5
sem			0.390892	0	0	0.142134	0.142134	61.1753	4.58671	61.1753	4.99008	176.543	1.55456

## Sheet: Mvp_Rotarod_Learning
			Rotarod - Learning
Age: 21-17 wk		DAY 1
				TRIAL 1	TRIAL 2	TRIAL 3	TRIAL 4
N°	Genotype	Cage	Corridor	Time (s)	Time (s)	Time (s)	Time (s)	Mean
564	Hom	1	1	243	194	228	239	226
565	Hom	1	3	168	282	300	228	244.5
603	Hom	5	5	246	202	198	173	204.75
604	Hom	5	2	162	169	215	203	187.25
619	Hom	6	4	264	270	253	205	248
621	Hom	7	1	300	300	300	300	300
632	Hom	8	3	87	124	209	212	158
633	Hom	8	4	137	193	187	200	179.25
743	Hom	11	2	137	171	191	168	166.75
757	Hom	13	4	296	300	300	292	297
759	Hom	13	1	217	195	159	189	190
778	Hom	14	3	45	159	186	140	132.5
575	Wt	2	2	233	300	300	300	283.25
582	Wt	3	4	254	220	299	280	263.25
594	Wt	4	1	229	143	237	216	206.25
617	Wt	6	5	300	262	257	290	277.25
634	Wt	8	5	104	136	82	93	103.75
637	Wt	9	1	268	249	282	300	274.75
739	Wt	10	3	228	200	183	171	195.5
740	Wt	10	5	197	266	266	238	241.75
752	Wt	12	2	214	256	269	291	257.5
793	Wt	16	4	90	221	300	180	197.75
		Mean Hom		191.833	213.25	227.167	212.417	211.167
		Mean Wt		211.7	225.3	247.5	235.9	230.1
		Sem Hom		23.6716	17.1646	14.3479	13.6434	15.3283
		Sem Wt		21.1886	16.8398	21.5794	22.1818	17.5765
		DAY 2
				TRIAL 1	TRIAL 2	TRIAL 3	TRIAL 4
N°	Genotype	Cage	Corridor	Time (s)	Time (s)	Time (s)	Time (s)	Mean
564	Hom	1	1	266	293	210	269	259.5
565	Hom	1	3	300	300	219	178	249.25
603	Hom	5	5	210	178	128	139	163.75
604	Hom	5	2	295	273	283	235	271.5
619	Hom	6	4	215	269	255	269	252
621	Hom	7	1	300	300	300	300	300
632	Hom	8	3	221	189	243	192	211.25
633	Hom	8	4	269	204	281	233	246.75
743	Hom	11	2	225	202	187	180	198.5
757	Hom	13	4	300	300	300	300	300
759	Hom	13	1	159	102	180	158	149.75
778	Hom	14	3	236	233	275	191	233.75
575	Wt	2	2	300	300	300	300	300
582	Wt	3	4	298	225	207	267	249.25
594	Wt	4	1	239	264	217	175	223.75
617	Wt	6	5	300	300	300	300	300
634	Wt	8	5	217	190	116	113	159
637	Wt	9	1	300	300	300	258	289.5
739	Wt	10	3	199	215	187	185	196.5
740	Wt	10	5	210	214	300	300	256
752	Wt	12	2	300	263	207	300	267.5
793	Wt	16	4	131	291	292	263	244.25
		Mean Hom		249.667	236.917	238.417	220.333	236.333
		Mean Wt		249.4	256.2	242.6	246.1	248.575
		Sem Hom		13.1739	18.1957	15.6798	15.9042	13.8261
		Sem Wt		18.8185	13.2948	20.5287	20.8137	14.433
		DAY 3
				TRIAL 1	TRIAL 2	TRIAL 3	TRIAL 4
N°	Genotype	Cage	Corridor	Time (s)	Time (s)	Time (s)	Time (s)	Mean
564	Hom	1	1	264	150	162	240	204
565	Hom	1	3	300	300	300	235	283.75
603	Hom	5	5	219	!69	269	196	228
604	Hom	5	2	227	234	244	141	211.5
619	Hom	6	4	300	291	152	200	235.75
621	Hom	7	1	300	300	300	300	300
632	Hom	8	3	264	229	298	212	250.75
633	Hom	8	4	192	300	277	236	251.25
743	Hom	11	2	236	104	233	180	188.25
757	Hom	13	4	300	300	300	300	300
759	Hom	13	1	157	130	134	103	131
778	Hom	14	3	297	291	300	283	292.75
575	Wt	2	2	300	300	300	300	300
582	Wt	3	4	300	300	258	262	280
594	Wt	4	1	263	297	130	183	218.25
617	Wt	6	5	300	300	300	300	300
634	Wt	8	5	202	202	219	265	222
637	Wt	9	1	300	300	300	300	300
739	Wt	10	3	165	161	126	188	160
740	Wt	10	5	231	203	245	257	234
752	Wt	12	2	269	300	300	300	292.25
793	Wt	16	4	296	221	170	227	228.5
		Mean Hom		254.667	239	247.417	218.833	239.75
		Mean Wt		262.6	258.4	234.8	258.2	253.5
		Sem Hom		14.045	23.0501	18.3491	17.452	14.8138
		Sem Wt		15.2565	17.4096	22.3397	14.3788	15.1558

## Sheet: Mvp_Rotarod_Test
			Rotarod - Test
								STOP: Chronometer arrest after two passive turns
Cohorte		MVP			Age: 21-17 wk			1, 2, 3, ….: number of non consecutive passive turns
Duree du run		2 min per speed
Vitesse du run		4, 10, 16, 22, 28, 34, 40 rpm
Type de run		run
				4 rpm				10 rpm				16 rpm				22 rpm				28 rpm				34 rpm				40 rpm
N°	Genotype	Cage	Corridor	Time (s)		Mean		Time (s)		Mean		Time (s)		Mean		Time (s)		Mean		Time (s)		Mean		Time (s)		Mean		Time (s)		Mean
564	Hom	1	1	120	120	120		120	120	120		120	120	120		120	120	120		25	51	38		11	64	37.5		7	16	11.5
575	Wt	2	2	120	120	120		120	120	120		120	120	120		120	120	120		120	120	120		120	120	120		120	120	120
565	Hom	1	3	120	120	120		120	120	120		120	120	120		120	120	120		80	120	100		120	5	62.5		29	0	14.5
582	Wt	3	4	120	120	120		120	120	120		120	120	120		120	120	120		114	120	117		120	120	120		49	36	42.5
603	Hom	5	5	120	120	120		120	120	120		120	120	120		120	120	120		0	10	5		40	120	80		12	9	10.5
594	Wt	4	1	120	120	120		120	120	120		120	120	120		120	120	120		99	120	109.5		78	0	39		9	0	4.5
604	Hom	5	2	120	120	120		120	120	120		120	120	120		120	120	120		55	27	41		39	37	38		9	37	23
619	Hom	6	4	120	120	120		120	120	120		120	120	120		120	120	120		83	113	98		56	20	38		14	0	7
617	Wt	6	5	120	120	120		120	120	120		120	120	120		120	120	120		120	120	120		120	120	120		120	120	120
621	Hom	7	1	120	120	120		120	120	120		120	120	120		120	120	120		94	120	107		120	120	120		120	120	120
632	Hom	8	3	101	120	110.5		120	120	120		120	120	120		120	120	120		120	120	120		29	43	36		11	30	20.5
633	Hom	8	4	120	120	120		120	120	120		120	120	120		120	120	120		120	120	120		24	120	72		120	31	75.5
634	Wt	8	5	120	120	120		120	120	120		120	120	120		72	27	49.5		120	120	120		15	6	10.5		12	8	10
637	Wt	9	1	120	120	120		120	120	120		120	120	120		120	120	120		120	120	120		120	120	120		20	38	29
743	Hom	11	2	120	120	120		120	120	120		120	120	120		120	120	120		97	38	67.5		120	120	120		50	85	67.5
739	Wt	10	3	120	120	120		120	120	120		36	120	78		120	115	117.5		29	30	29.5		13	24	18.5		27	16	21.5
757	Hom	13	4	120	120	120		120	120	120		120	120	120		120	120	120		120	120	120		0	120	60		67	120	93.5
740	Wt	10	5	120	120	120		120	120	120		120	120	120		52	120	86		88	43	65.5		78	86	82		9	51	30
759	Hom	13	1	120	120	120		120	120	120		120	120	120		38	12	25		34	20	27		26	31	28.5		1	3	2
752	Wt	12	2	120	120	120		120	120	120		120	120	120		120	120	120		45	120	82.5		120	120	120		120	98	109
778	Hom	14	3	120	120	120		120	120	120		120	120	120		120	120	120		120	120	120		120	120	120		111	120	115.5
793	Wt	16	4	120	120	120		120	120	120		120	120	120		120	52	86		88	10	49		44	120	82		34	38	36
				4	10	16	22	28	34	40
N°	Genotype	Cage	Corridor	4 rpm	10 rpm	16 rpm	22 rpm	28 rpm	34 rpm	40 rpm
564	Hom	1	1	120	120	120	120	38	37.5	11.5
565	Hom	1	3	120	120	120	120	100	62.5	14.5
603	Hom	5	5	120	120	120	120	5	80	10.5
604	Hom	5	2	120	120	120	120	41	38	23
619	Hom	6	4	120	120	120	120	98	38	7
621	Hom	7	1	120	120	120	120	107	120	120
632	Hom	8	3	110.5	120	120	120	120	36	20.5
633	Hom	8	4	120	120	120	120	120	72	75.5
743	Hom	11	2	120	120	120	120	67.5	120	67.5
757	Hom	13	4	120	120	120	120	120	60	93.5
759	Hom	13	1	120	120	120	25	27	28.5	2
778	Hom	14	3	120	120	120	120	120	120	115.5
575	Wt	2	2	120	120	120	120	120	120	120
582	Wt	3	4	120	120	120	120	117	120	42.5
594	Wt	4	1	120	120	120	120	109.5	39	4.5
617	Wt	6	5	120	120	120	120	120	120	120
634	Wt	8	5	120	120	120	49.5	120	10.5	10
637	Wt	9	1	120	120	120	120	120	120	29
739	Wt	10	3	120	120	78	117.5	29.5	18.5	21.5
740	Wt	10	5	120	120	120	86	65.5	82	30
752	Wt	12	2	120	120	120	120	82.5	120	109
793	Wt	16	4	120	120	120	86	49	82	36
		Mean Hom		119.208	120	120	112.083	80.2917	67.7083	46.75
		Mean Wt		120	120	115.8	105.9	93.3	83.2	52.25
		Sem Hom		0.791667	0	0	7.91667	12.2249	10.1801	12.9003
		Sem Wt		0	0	4.2	7.6742	10.8516	14.2201	14.4553
												1= STOP
N°	Genotype	Cage	Corridor	4 rpm	10 rpm	16 rpm	22 rpm	28 rpm	34 rpm	40 rpm
564	Hom	1	1	0	0	0	0	0	1	1
565	Hom	1	3	0	0	0	0	0	0	0
603	Hom	5	5	0	0	0	0	0	0	1
604	Hom	5	2	0	0	0	0	0	0	0
619	Hom	6	4	0	0	0	0	0	0	0
621	Hom	7	1	0	0	0	0	0	0	0
632	Hom	8	3	0	0	0	0	0	1	1
633	Hom	8	4	0	0	0	0	0	1	0
743	Hom	11	2	0	0	0	0	1		1
757	Hom	13	4	0	0	0	0	0	0	0
759	Hom	13	1	0	0	0	0	0	0	1
778	Hom	14	3	0	0	0	0	0	0	1
575	Wt	2	2	0	0	0	0		0	0
582	Wt	3	4	0	0	0	0	1	0	1
594	Wt	4	1	0	0	0	0	0	0	0
617	Wt	6	5	0	0	0	0	0	0	0
634	Wt	8	5	0	0	0	0	0	1	1
637	Wt	9	1	0	0	0	0	0	0	1
739	Wt	10	3	0	0	0	0	1	0	1
740	Wt	10	5	0	0	0	0	1	0	0
752	Wt	12	2	0	0	0	0	0	0	0
793	Wt	16	4	0	0	0	0	0	0	0
		Sum Hom		0	0	0	0	1	3	6
		Sum Wt		0	0	0	0	3	1	4
		Sem Hom		0	0	0	0	0.0833333	0.13484	0.150756
		Sem Wt		0	0	0	0	0.158114	0.1	0.163299

[truncated: 12 more sheets: Mvp_SP_Data, Mvp_SP_Consumption, Mvp_YM, Mvp_NOR, Mvp_SR_Phase1, Mvp_SR_Phase2, Mvp_SR_Phase3, Mvp_Marbles, Mvp_CA_All, Mvp_CA_food consumption, Mvp_PPI_Avg, Mvp_PPI_Max]
