# Supplementary material for: Dissecting the autism-associated 16p11.2 locus identifies multiple drivers in neuroanatomical phenotypes and unveils a male-specific role for the major vault protein
Source: Genome Biol. 2023 Nov 15;24:261. doi: 10.1186/s13059-023-03092-8 (PMC10647150; doi:10.1186/s13059-023-03092-8)
Supplement: Supplementary file 7 — Additional file 7: Table S11. Raw behavioural data for Mapk3+/-. [file 13059_2023_3092_MOESM7_ESM.xlsx]

## Sheet: Legend
	OF	Open Field
	EPM	Elevated Plus Maze
	FC	Fear conditioning
	YM	Y-maze
	NOR	Novel Object Recognition
	SR	Social recognition
	CA	Circadian activity
	PTZ	Pentylenetetrazol test
	Rot	Rotarod
	GP	Grip strength
	TST	Tail suspension
	FS	Forced swim
	SP	Sucrose preference
	SI	Social interaction
	Marbles	Marbles
	PPI	Pre-Pulse Inhibition
	C1: Cohort1
	C2:Cohort2
	Outliers not taken into account in the graphs and statistics
	Elevated Plus Maze Acronyms:
	OAE : Open Arm Entries	SA : Stretched Attention		OAEL : Open Arm Entry Latency
	CAE : Closed Arm Entries	OT : Open Time		%OE : % open entries
	TAE : Total Arm Entries	CloT : Closed Time		% OT/(O+C) : % open entries / (open + closed)
	Att : Attempts	CenT : Centre Time		% OT : % open time
	HD : Head-Dips	OAT(prox) : Open Arm Time (proximal)
	RF : Rear frequency	OAT (dist) : Open Arm Time (distal)

## Sheet: Mapk3_C1_OF
									Open-Field
Study : Mapk3-group1
Strain (Gene) : Mapk3-Het
Age : 13-15 weeks old
Sex : Male
Nb per cage : 3-4
History : Naives
OF dimensions : 44.3 x 44.3 x 16.8 cm
Periphery : 8cm, (file:FRperiph8), center surface about 40%
Light intensity: 144 - 157 Lux in the center of arena
			Distance Traveled (cm)							Number of Rearings							% Time Spent in the Center								Distance (cm) in Center								Latence (s) in Center								% Distance in Center
Mouse label	Genotype	Nb/cage	5	10	15	20	25	30	Total	5	10	15	20	25	30	Total	5	10	15	20	25	30	Total	Nentries in center	5	10	15	20	25	30	Total	Permanence Time (s) in Center	5	10	15	20	25	30	Total 30 min	First latency	5	10	15	20	25	30	Total
203	WT	4	2422	2221.5	1773.3	2025.3	2050.1	1732.6	12224.7	20	37	28	37	43	47	212	7.2	18.5	10.4	13.7	14.9	12.1	12.8	117	48.6	119.5	60	100.5	156.7	6	491.3	46	169.6	83	160.6	9.4	19.2	60.4	502.2	169.6	4.3	9.5	8.6	8.6	15.7	1	8.4
205		4	3951.1	3304.4	2464.9	2739.2	2416.6	2265.4	17141.8	48	57	49	58	44	36	292	12.5	16.7	14.3	10.6	13.1	9.2	12.7	191	243.6	564.5	420.4	186.9	182.1	307.5	1905	266.4	14.2	11	3.4	13	10.4	22.2	74.2	14.2	14.1	34.5	27.3	14.1	13.5	21.7	21.2
206		4	3315.6	2822.9	2570.9	1857.5	2195.2	2199.3	14961.5	54	67	59	48	53	51	332	22.5	21.3	10.7	19.7	17.2	15.6	17.8	169	191	195.9	144.6	173.3	359.2	301.3	1365.3	95.2	85.6	63.4	55.2	4.4	44.2	0	252.8	85.6	9.2	12.8	10.5	12.4	18.7	17	13.6
228		3	3455	2883.6	2837.1	2275.4	2414.1	1814.4	15679.6	70	70	75	65	76	52	408	13.5	16.3	18.4	20.9	24	8.2	16.9	181	36.3	361	305.6	309.1	276.4	0	1288.4	106.8	126.2	20	30.4	0	6.8	300	483.4	126.2	2.8	21.6	17.7	19.8	22.3	0	16.2
236		4	3826.8	2887	2853	2293.2	2274.1	2353.8	16488	52	64	46	44	48	40	294	19.1	15.9	27.6	18.9	11.7	11.6	17.5	143	192.7	184	104.4	160.6	171	386.7	1199.4	128.8	30	19.4	152.6	5.2	4.8	14	226	30	8.5	15.8	9	12.3	10.7	20.4	12.8
238		4	2765.9	3150.2	3022.5	3101.7	2349.7	2607.1	16997.1	54	82	78	67	54	45	380	17.4	14.5	16.8	16	10.9	9.8	14.2	170	505.9	444.8	283.5	475.5	289.8	229	2228.5	174.8	8	0	5	0.6	105	4.4	123	8	16.3	21.1	13.4	21.4	17	11	16.7
267		2	2352.8	2479.9	2181.2	2310.8	2353.2	2448.1	14126	25	57	54	44	54	43	277	2.8	8.1	11.2	15.5	23	19.4	13.3	140	37.3	215.3	98.3	280.9	191.4	457	1280.2	142.4	128.4	22.6	51.2	26.4	3.6	42.2	274.4	128.4	4.2	15.5	10	17.4	15.3	29.9	16.7
343		3	3257.1	2840.3	2246.9	2061.7	2070	2412.5	14888.6	45	65	43	66	49	77	345	12.4	12.5	8.1	9.7	6.8	5.6	9.2	114	27.1	143.7	107.4	128.2	175.3	142.1	723.8	80.8	291.8	99.8	111.8	19.2	17.8	89	629.4	291.8	3.4	9.4	10.7	6.4	11	12.6	9
346		4	2881.1	2476.8	2003.1	2247.4	1694.5	1977.1	13280.1	39	51	37	45	25	34	231	11.1	14.2	19.1	26.1	21.3	15.4	17.9	145	178.9	93	66.9	164.4	142.9	101.4	747.5	107.4	55.2	90.4	145.4	4.6	89.6	29.8	415	55.2	9.8	9.4	6.7	13.8	13.6	11.3	10.8
351		4	2712.9	2093.8	1928.4	2182.5	1535.1	1230.9	11683.6	51	52	39	45	41	31	259	8.4	10.9	16.5	14.1	10.6	9.6	11.7	126	100.7	127.6	51.6	66.4	125	95.8	567.1	75.6	109.4	0	98.6	93.2	0	0	301.2	109.4	6.8	10.5	3.9	5.4	11.8	13.4	8.1
366		3	4034.7	2678.8	2237.6	1851.4	1832.4	2124.4	14759.4	71	77	69	48	47	63	375	18.8	15.2	18.3	12	14	21.8	16.7	186	573.1	482.1	321.8	373.4	167.3	255.6	2173.3	237.6	10.6	56	36.4	2.8	8.4	24.6	138.8	10.6	22.6	29.6	19.9	22.9	14.6	20.1	22.1
370		3	3478.1	2700.9	2242.4	2535	2479.4	1756.6	15192.4	48	41	33	36	41	36	235	11.9	11.2	14	6.7	19.2	8.3	11.9	175	46.6	170.8	46.5	105.1	0	111.8	480.8	59.2	136.2	13.2	57.6	9	300	106.4	622.4	136.2	3.2	12.8	7.3	12	0	13.3	8.2
204	Mapk3-Het	4	3610.7	1959.6	2240.9	2011.4	2684.6	1787.8	14295.1	76	56	57	58	55	40	342	19.6	11.8	19.7	11.3	26.4	13.3	17	175	86	177.5	119.2	309.2	45.3	318.9	1056.1	158.8	18.8	0	17.2	2.2	177.8	14.2	230.2	18.8	6	14.9	14.2	25.7	5.6	25.4	15.7
220		4	3576.8	3057.2	3075.1	2458.6	1962.1	2346.8	16476.6	59	71	71	70	44	54	369	8.9	13.4	17.1	21.3	11.2	23.4	15.9	193	279.6	322.1	197.1	245.9	346.7	242.3	1633.7	178.2	0	22	4.4	2.2	0	5.4	34	0	14	21.9	17.6	14	24.1	24.4	18.6
222		3	3931.5	3872.2	3386.1	3421.8	3534.3	3206.7	21352.6	33	44	48	52	45	32	254	18.5	29.1	19.9	28	19.7	22.1	22.9	307	708.7	629.4	699	315.6	742.9	265.5	3361.1	261.4	4.4	1.4	0	140	0	8.6	154.4	4.4	22.8	23.9	34.9	20.1	30.2	18.3	25.4
239		4	3326.4	2690	2152.4	2347.4	2464.8	2249.2	15230.1	50	58	54	57	74	72	365	13.1	13.6	10.2	18.7	22.1	19.3	16.2	162	269.4	368.6	346.1	512.9	102.4	293.9	1893.3	209.4	2.2	3	15.2	26.2	149.4	18	214	2.2	14	21.9	18.2	29.3	8.6	30.8	20.1
242		3	3038.2	2510	2485.1	2353.9	2497.6	2008.8	14893.7	45	53	51	44	40	34	267	13.1	19.6	14.7	21.1	14.9	10.5	15.6	170	115.8	339.8	315.3	227	170.5	197.8	1366.2	192.6	56	16	17.4	30.8	0	0.8	121	56	8.7	28.2	23.4	17.8	13.8	17.5	18.2
247		4	3192.3	2439.2	1927.9	2396.2	1710.4	2040.3	13706.4	44	51	40	38	46	49	268	16.8	10.7	11.7	14.9	20.7	28.1	17.1	168	243.7	327.2	310.8	440.6	487.4	317	2126.7	259.6	40.2	8.8	0	0	1.8	15.2	66	40.2	12.6	23.8	21.1	31.6	33.7	27.3	24.2
252		3	2197.1	2072.7	1956.1	1703.6	1057.6	1288.2	10275.4	36	52	41	38	27	36	230	12.8	16.7	18.9	12.5	3.5	7.3	12	108	57.9	104.7	185.2	51.3	0	0	399.1	49.8	94.2	105.4	61.4	72.2	300	300	933.2	94.2	4.9	8.4	20.5	5.3	0	0	7.5
292		3	3284.1	3277.4	3277.7	2989.5	2562.3	2074.9	17465.9	28	40	35	37	33	14	187	10.3	17.5	21	30.8	15.5	14.1	18.2	240	6.3	23.1	220.3	445.2	277.2	195.3	1167.4	136.6	147.8	49	77.4	28.6	28.4	6.6	337.8	147.8	0.6	2.2	18.3	26.6	22.8	19.6	16.2
344		3	2514	2439	2051.8	2024.5	1721	2011.3	12761.6	27	38	40	33	28	22	188	12.8	13.7	14.3	15.4	15.6	20.6	15.4	148	47.6	328.8	220.3	192.5	181.2	73.3	1043.7	98.2	87	1.6	92.8	15.2	76.4	75.4	348.4	87	3.5	24.3	17.9	14.1	11.4	8.9	13.5
365		3	4528.9	3461.2	2617.2	2804.1	2699.9	1893.2	18004.5	66	66	56	45	57	39	329	11.8	15.6	12.3	14	13.3	18.5	14.2	193	127.1	227.5	480.9	361.5	352.1	366.8	1915.9	261.4	49.8	8.8	0	14.2	8.6	0	81.4	49.8	7.7	15.8	27.6	21.5	19.7	25.5	19.7
371		3	2665	2621.4	1995.3	1977.6	1911.5	1909	13079.6	75	75	58	53	51	57	369	10.9	15	13.7	11.6	14.8	15.5	13.6	133	76.7	84.6	302.7	135.5	199.5	126.4	925.4	94.6	19.6	4	136.4	22	26.6	269	477.6	19.6	5	8.4	21.7	12.1	16.9	22.2	13.6
406		3	4137.5	2885	2515.1	2429.6	2180.5	2049.1	16196.9	43	46	49	48	35	48	269	20	12.7	19.5	23.1	16.3	26.3	19.6	186	49.8	219.7	256.8	209.9	293	288	1317.2	175	13.8	38.2	21.4	6.2	5	20.8	105.4	13.8	4.6	15.2	17.9	14.6	23.4	22.6	16.6
Mean			3204.42	2711.67	2363.44	2290.09	2138.7	2076.85	14785.2	48.0833	60	50.8333	50.25	47.9167	46.25	303.333	13.1333	14.6083	15.45	15.325	15.5583	12.2167	14.3833	154.75	181.817	258.517	167.583	210.358	186.425	199.517	1204.22	126.75	97.1	39.9	75.6833	15.65	50.8167	57.75	336.9	97.1	8.76667	16.875	12.0833	13.875	13.6833	14.3083	13.65
sem			166.582	101.689	113.363	104.312	89.1561	112.704	501.738	4.36317	3.90803	4.7575	3.17214	3.42774	3.82005	18.5955	1.61613	1.03547	1.51825	1.56462	1.5627	1.41007	0.83592	7.87605	52.9986	46.4577	37.229	35.7541	26.2143	42.2834	182.472	19.8339	23.8929	10.5367	16.2783	7.39927	24.7664	24.129	55.0835	23.8929	1.7794	2.39283	1.89728	1.62686	1.56877	2.43433	1.43561
Mean			3333.54	2773.74	2473.39	2409.85	2248.88	2072.11	15311.5	48.5	54.1667	50	47.75	44.5833	41.4167	286.417	14.05	15.7833	16.0833	18.5583	16.1667	18.25	16.475	181.917	172.383	262.75	304.475	287.258	266.517	223.767	1517.15	172.967	44.4833	21.5167	36.9667	29.9833	64.5	61.1667	258.617	44.4833	8.7	17.4083	21.1083	19.3917	17.5167	20.2083	17.4417
sem			196.34	162.92	150.582	138.124	183.419	127.841	831.056	4.93826	3.39749	2.91027	3.10943	3.89533	4.5618	19.3729	1.08037	1.40975	1.07088	1.85776	1.67546	1.82389	0.827933	14.8398	55.5132	46.7201	44.8225	39.426	58.9164	31.7433	218.601	20.0974	13.1214	8.84984	12.8765	11.4953	27.7248	30.7096	72.4245	13.1214	1.77542	2.29401	1.59376	2.26674	2.90422	2.44994	1.39672

## Sheet: Mapk3_C1_EPM
							Elevated plus-maze
Study : Mapk3-group1-IP5211a
Strain (Gene) : Mapk3-Het
Age : 13-15 weeks old
Sex : Male
Nb per cage : 3-4
History : OF
Light intensity : 50 lux
Mouse label	Genotype	Nb/cage	OAE	CAE	TAE	%OE	Att	HD	RF	SA	OAEL	OT	CloT	CenT	%OT	%OT/(O+C)	OAT (prox)	OAT (dist)
203	WT	4	1	11	12	8	26	8		4	6.7	2	201	97	1	1	2	0
205	WT	4	6	17	23	26	41	13		10	0*	46	128	126	15	26	22	24
206	WT	4	2	14	16	12	29	9		5	99.3	4	191	105	1	2	4	0
228	WT	3	10	19	29	34	17	11		14	15.8	42	147	111	14	22	19	23
236	WT	4	0	11	11	0	19	2		1	300	0	236	65	0	0	0	0
238	WT	4	7	12	19	37	25	13		10	4.8	44	133	123	15	25	27	16
267	WT	2	2	9	11	18	14	2		9	285.5	6	229	65	2	2	6	0
343	WT	3	2	13	15	13	27	5		3	31.3	5	219	76	2	2	5	0
346	WT	4	3	9	12	25	13	1		5	59.5	7	241	52	2	3	7	0
351	WT	4	5	13	18	28	22	10		5	28.1	23	188	90	8	11	23	0
366	WT	3	8	18	26	31	14	11		9	6.3	35	178	88	12	16	28	7
370	WT	3	2	12	14	14	20	3		7	165	6	229	66	2	3	6	0
Mean	WT		4	13.1667	17.1667	20.5	22.25	7.33333		6.83333	91.1182	18.3333	193.333	88.6667	6.16667	9.41667	12.4167	5.83333
sem			0.904534	0.952137	1.7444	3.28564	2.31309	1.2988		1.05768	33.4304	5.29627	11.5728	7.04352	1.77454	2.92445	3.01878	2.7547
204	Mapk3-Het	4	10	21	31	32	29	17		9	0*	51	139	110	17	27	48	2
220	Mapk3-Het	4	6	13	19	32	29	5		13	0.2	67	118	114	22	36	28	40
222	Mapk3-Het	3	2	17	19	11	25	4		3	88.1	12	205	83	4	6	12	0
239	Mapk3-Het	4	7	16	23	30	29	6		11	8.2	24	146	131	8	14	24	0
242	Mapk3-Het	3	0	8	8	0	32	2		2	300	0	218	82	0	0	0	0
247	Mapk3-Het	4	0	8	8	0	7	0		0	300	0	266	35	0	0	0	0
252	Mapk3-Het	3	2	11	13	15	24	7		7	43.3	13	180	107	4	7	13	0
292	Mapk3-Het	3	1	17	18	6	16	3		5	237.5	2	206	92	1	1	2	0
344	Mapk3-Het	3	5	13	18	28	14	9		8	82.5	25	178	97	8	12	23	2
365	Mapk3-Het	3	5	19	24	21	24	11		5	18.1	39	163	98	13	19	34	5
371	Mapk3-Het	3	6	11	17	35	12	4		5	0	18	204	79	6	8	18	0
406	Mapk3-Het	3	8	17	25	32	32	18		8	6.3	27	151	122	9	15	23	4
Mean	Mapk3-Het		4.33333	14.25	18.5833	20.1667	22.75	7.16667		6.33333	98.5636	23.1667	181.167	95.8333	7.66667	12.0833	18.75	4.41667
sem			0.948151	1.21932	1.95192	3.81749	2.43437	1.63685		1.08246	36.4842	5.99347	11.8436	7.2497	1.97459	3.19673	4.17446	3.274
OAE : Open Arm Entries								SA : Stretched Attention						OAEL : Open Arm Entry Latency
CAE : Closed Arm Entries								OT : Open Time						%OE : % open entries
TAE : Total Arm Entries								CloT : Closed Time						% OT/(O+C) : % open entries / (open + closed)
Att : Attempts								CenT : Centre Time						% OT : % open time
HD : Head-Dips								OAT(prox) : Open Arm Time (proximal)
RF : Rear frequency								OAT (dist) : Open Arm Time (distal)

## Sheet: Mapk3_C1_FC_Cond
		CONTEXTUAL AND CUED FEAR CONDITIONING
Study : Mapk3-group1-IP5211a
Strain (Gene) : Mapk3-Het		Origin : ICS
Age : 21 - 23 weeks old		Background : C57B/6J 100%
Sex : Male		Born at week/year : 39-41/13
Nb per cage : 2-4
History : OF-PM-YM-CA-TS-PPI		SOP version: CNB-015
Protocol/session number : 2(conditioning)/280; 37(context)/806; 12(cue)/807
						Freezing duration (s)
Station	Subject	Genotype	Sex	Nb/cage	Hab-1	Hab-2	Post-US1
0A	203	WT	M	4	0	0	28
1B	205			4	2	8	24
0B	206			4	6	8	24
1B	228			3	0	10	14
1A	236			4	2	2	8
0A	238			4	4	8	14
1A	267			2	28	8	18
1B	343			3	2	6	6
0A	346			4	4	4	22
1B	351			4	0	4	0
0B	366			3	10	4	42
1A	370			3	8	8	10
		WT	M		5.5	5.83333	17.5
		s.e.m.			2.24452	0.868936	3.28564
1A	204	Mapk3-Het	M	4	6	4	20
0A	220			4	2	6	18
1A	222			3	0	8	14
1B	239			4	0	0	2
0B	242			3	10	12	10
0B	247			4	8	12	22
1B	252			3	0	0	14
0A	292			3	10	48	36
1A	344			3	2	8	0
0A	365			3	0	4	4
1B	371			3	2	6	30
0B	406			3	0	4	24
		Mapk3-Het	M		3.33333	9.33333	16.1667
		s.e.m.			1.16342	3.68727	3.20472
					Hab-1	Hab-2	Post-US1

## Sheet: Mapk3_C1_FC_Context
						CONTEXTUAL AND CUED FEAR CONDITIONING
Study : Mapk3-group1-IP5211a
Strain (Gene) : Mapk3-Het
Age : 21 - 23 weeks old
Nb per cage : 2-4
Sex : Male
History : OF-PM-YM-CA-TS-PPI
Protocol/session number : 2(conditioning)/280; 37(context)/806; 12(cue)/807
								Freezing duration (s)					Freezing (%)
Station	Subject	Genotype	Sex	Nb per cage	Hab-1	Hab-2		Con-1	Con-2	Con-3	Total	Con-1	Con-2	Con-3	Total
0A	203	WT	M	4	0	0		12	10	16	38	10	8.33333	13.3333	10.5556
1B	205			4	2	8		0	6	16	22	0	5	13.3333	6.11111
0B	206			4	6	8		10	38	64	112	8.33333	31.6667	53.3333	31.1111
1B	228			3	0	10		12	26	12	50	10	21.6667	10	13.8889
1A	236			4	2	2		38	20	98	156	31.6667	16.6667	81.6667	43.3333
0A	238			4	4	8		8	10	0	18	6.66667	8.33333	0	5
1A	267			2	28	8		102	44	26	172	85	36.6667	21.6667	47.7778
1B	343			3	2	6		78	68	68	214	65	56.6667	56.6667	59.4444
0A	346			4	4	4		76	24	64	164	63.3333	20	53.3333	45.5556
1B	351			4	0	4		72	30	34	136	60	25	28.3333	37.7778
0B	366			3	10	4		54	84	112	250	45	70	93.3333	69.4444
1A	370			3	8	8		42	48	36	126	35	40	30	35
		WT	M		5.5	5.83333		42	34	45.5	121.5	35	28.3333	37.9167	33.75
		s.e.m.			2.24452	0.868936		9.86884	6.89752	10.2636	21.9561	8.22403	5.74793	8.55298	6.0989
1A	204	Mapk3-Het	M	4	6	4		32	30	44	106	26.6667	25	36.6667	29.4444
0A	220			4	2	6		36	18	56	110	30	15	46.6667	30.5556
1A	222			3	0	8		80	88	82	250	66.6667	73.3333	68.3333	69.4444
1B	239			4	0	0		2	2	4	8	1.66667	1.66667	3.33333	2.22222
0B	242			3	10	12		28	20	34	82	23.3333	16.6667	28.3333	22.7778
0B	247			4	8	12		10	46	18	74	8.33333	38.3333	15	20.5556
1B	252			3	0	0		60	42	18	120	50	35	15	33.3333
0A	292			3	10	48		20	24	28	72	16.6667	20	23.3333	20
1A	344			3	2	8		26	60	48	134	21.6667	50	40	37.2222
0A	365			3	0	4		8	20	8	36	6.66667	16.6667	6.66667	10
1B	371			3	2	6		8	16	10	34	6.66667	13.3333	8.33333	9.44444
0B	406			3	0	4		40	18	32	90	33.3333	15	26.6667	25
		Mapk3-Het	M		3.33333	9.33333		29.1667	32	31.8333	93	24.3056	26.6667	26.5278	25.8333
		s.e.m.			1.16342	3.68727		6.63077	6.80908	6.58952	17.9232	5.52565	5.67424	5.49126	4.97868
					Hab-1	Hab-2		Con-1	Con-2	Con-3		Con-1	Con-2	Con-3

## Sheet: Mapk3_C1_FC_Cue
		CONTEXTUAL AND CUED FEAR CONDITIONING
Study : Mapk3-group1-IP5211a
Strain (Gene) : Mapk3-Het
Age : 21 - 23 weeks old
Nb per cage : 2-4
Sex : Male
History : OF-PM-YM-CA-TS-PPI
Protocol/session number : 2(conditioning)/280; 37(context)/806; 12(cue)/807
						Freezing duration (s)			Freezing (%)
Station	Subject	Genotype	Sex	Nb per cage	Pre-cue 1	Cue 1	Pre-cue 2	Cue 2	Cue-1	Cue-2
0A	203	WT	M	4	98	114	42	88	95	73.3333
1B	205			4	34	104	10	12	86.6667	10
0B	206			4	32	108	40	108	90	90
1B	228			3	40	72	18	32	60	26.6667
1A	236			4	26	104	42	100	86.6667	83.3333
0A	238			4	0	52	8	50	43.3333	41.6667
1A	267			2	26	104	12	106	86.6667	88.3333
1B	343			3	30	88	6	58	73.3333	48.3333
0A	346			4	4	86	36	88	71.6667	73.3333
1B	351			4	2	96	18	98	80	81.6667
0B	366			3	10	88	10	88	73.3333	73.3333
1A	370			3	30	102	40	114	85	95
		WT	M		27.6667	93.1667	23.5	78.5	77.6389	65.4167
		s.e.m.			7.52303	5.02996	4.34236	9.46165	4.19163	7.8847
1A	204	Mapk3-Het	M	4	38	110	18	88	91.6667	73.3333
0A	220			4	6	38	14	90	31.6667	75
1A	222			3	4	90	26	100	75	83.3333
1B	239			4	2	48	2	46	40	38.3333
0B	242			3	6	28	12	38	23.3333	31.6667
0B	247			4	62	46	12	92	38.3333	76.6667
1B	252			3	34	98	10	46	81.6667	38.3333
0A	292			3	28	66	54	82	55	68.3333
1A	344			3	16	82	82	110	68.3333	91.6667
0A	365			3	2	12	14	36	10	30
1B	371			3	54	72	6	48	60	40
0B	406			3	4	36	8	46	30	38.3333
		Mapk3-Het	M		21.3333	60.5	21.5	68.5	50.4167	57.0833
		s.e.m.			6.18568	8.8047	6.72906	7.88987	7.33725	6.57489
					Pre-cue 1	Cue 1	Pre-cue 2	Cue 2	Cue-1	Cue-2

## Sheet: Mapk3_C1_TST
			Tail suspension test
Study : Mapk3-group1-IP5211a
Strain (Gene) : Mapk3-Het
Age : 19 -21 weeks old
Sex : Male
Nb per cage : 2-4
History : OF - PM - YM - CA
Parameters : Gain 4 - Threshold 3/10 - Filter 1,3Hz - Duration = 6min (3 blocks of 2min)
Illumination : 25 Lux in the center of the box
					seconds
Mouse label	Genotype	Nb/cage	Latency to immobility	Block1	Block2	Block3	Total inactivity
203	WT	4	64.95	48.1	60.7	73.65	182.45
205		4	72.1	28.9	64.2	56.95	150.05
206		4	341.1	10.1	55.05	50.2	115.35
228		3	63.7	35.75	70.25	72.15	178.15
236		4	111.65	16.7	72	74.4	163.1
238		4	118.8	4.8	53.5	76.85	135.15
267		2	94.2	23.9	55.35	70.85	150.1
343		3	61.05	29.2	78.25	40.5	147.95
346		4	46.5	35.25	78.2	80.8	194.25
351		4	121.3	6.7	35.4	29.6	71.7
366		3	78.45	35.8	81.4	37.65	154.85
370		3	66.25	44.25	64.7	29.95	138.9
204	Mapk3-Het	4	42.7	48.15	104.3	88.15	240.6
220		4	40	51.05	87.15	77.15	215.35
222		3	80.05	32.4	70.45	58.2	161.05
239		4	112.3	8	40.2	70.35	118.55
242		3	218.65	0.15	10.9	58.55	69.6
247		4	80.95	29.85	71.05	91.1	192
252		3	107.35	34.25	84.2	93.9	212.35
292		3	79.1	16.75	49.1	58.85	124.7
344		3	75.7	21.1	84.4	94.5	200
365		3	90.45	25.75	49.25	53.25	128.25
371		3	102.8	14.4	70.05	45.9	130.35
406		3	55.9	49.15	96.4	79.65	225.2
Mean	WT		103.337	26.6208	64.0833	57.7958	148.5
sem			22.7435	4.15404	3.79892	5.59326	9.39499
Mean	Mapk3-Het		90.4958	27.5833	68.1208	72.4625	168.167
sem			13.46	4.75476	7.67904	4.98006	15.4233

## Sheet: Mapk3_C2_TST
			Tail suspension test
Study : Mapk3-group2-IP5211b
Mutation : Mapk3-Het
Age : 12-16 weeks old
Sex : Male
Nb per cage : 1-4
Parameters : for example, Gain 4 - Threshold 3/10 - Filter 1,3Hz - Duration = 6min (3 blocks of 2min)
Illumination : 25 Lux in the center of the box
					seconds
Mouse label	Genotype	Nb/cage	Latency to immobility	Block1	Block2	Block3	Total inactivity
420	WT	4	74.5	14.5	85.15	90.3	189.95
569		4	99.2	28.95	68.55	105.05	202.55
579		2	155.25	1.25	33.9	39.8	74.95
638		4	103.35	18.3	81.25	70.1	169.65
729		3	92.45	18.85	70.3	72.95	162.1
731		3	101.6	18.6	78.25	78	174.85
733		4	92.4	20.3	55.45	50.2	125.95
736		4	100.35	13.05	32.1	22.5	67.65
737		4	50.7	54.7	74.5	1.8	131
788		4	89.4	17.3	81.3	59.4	158
798		3	52.8	28.5	72.4	90.45	191.35
1616		3	163.05	4.85	50.95	30.55	86.35
413	Mapk3-Het	4	59.55	6.65	74.75	55.05	136.45
496		4	95.45	20.5	82.15	94.7	197.35
572		4	153.9	1.85	40.25	54	96.1
578		2	90.9	21.1	32.5	17.25	70.85
641		4	72.8	24.6	84.15	30.1	138.85
728		3	165.9	6.15	30.2	15.95	52.3
732		4	69.05	28.6	97.1	85.35	211.05
772		3	102.8	11.15	56.15	54.25	121.55
797		3	102.25	24.65	94.55	87.6	206.8
940		3	219.8	1.9	12.65	31.8	46.35
941		3	69.15	10.8	53	70.4	134.2
1012		3	57.8	43.55	96.5	73.35	213.4
Mean	WT		97.9208	19.9292	65.3417	59.2583	144.529
sem			9.74144	3.92117	5.24683	8.97266	13.5755
Mean	Mapk3-Het		104.946	16.7917	62.8292	55.8167	135.438
sem			14.431	3.62997	8.45573	7.89881	17.7302

## Sheet: Mapk3_C2_PTZ
			PTZ Susceptibility
Study : Mapk3-group2-IP5211b
Mutation : Mapk3-Het
Age : 13-17 weeks old
Sex : Male
Nb per cage : 1-4
Parameters : PTZ dose = 50 mg/kg, administration route IP, vehicle NaCl 0,9%
					Seizure type			Clonico-tonic timing (sec)
Mouse label	Genotype	Nb/Cage	weight	Myoclonic	Clonic	Tonic	Death	Latency	Duration
420	WT	4	24.6	1	1	0	0	295	10
569		4	27	1	0	0	0	1200	0
579		2	26.4	1	1	0	0	105	12
638		4	26.6	1	0	0	0	1200	0
729		2	26.3	1	0	0	0	1200	0
731		2	26.8	1	1	1	1	278	29
733		4	26.5	0	0	0	0	1200	0
736		4	26.8	1	0	0	0	1200	0
737		4	29.4	1	0	0	0	1200	0
788		4	26.6	1	1	0	0	340	22
798		3	28	1	1	0	0	384	18
1616		3	27	1	0	0	0	1200	0
413	Mapk3-Het	4	27.2	1	0	0	0	1200	0
496		4	26.8	1	0	0	0	1200	0
572		4	28.6	0	0	0	0	1200	0
578		2	28.7	1	1	1	1	231	24
641		4	27.3	1	1	0	0	166	17
728		1	26.4	0	0	0	0	1200	0
732		4	27.2	1	1	0	0	185	17
772		3	32	1	0	0	0	1200	0
797		3	29.5	0	0	0	0	1200	0
940		3	27.2	1	1	0	0	490	22
941		3	26.4	1	1	0	0	149	14
1012		3	27.1	1	1	1	1	186	20
Mean or %	WT		26.8333	91.6667	41.6667	8.33333	8.33333	816.833	7.58333
sem			0.322004					137.945	3.01878
Mean or %	Mapk3-Het		27.8667	75	50	16.6667	16.6667	717.25	9.5
sem			0.466017					147.676	2.95291

## Sheet: Mapk3_C2_Rotarod_Learning
	Rotarod
		DAY 1
				TRIAL 1	TRIAL 2	TRIAL 3	TRIAL 4
N°	Genotype	Cage	Corridor	Time (s)	Time (s)	Time (s)	Time (s)	Mean
569	Wt	1	1	216	171	145	177	177.25
579	Wt	2	1	232	295	276	234	259.25
733	Wt	4	3	316	229	214	217	244
736	Wt	5	1	152	121	188	98	139.75
737	Wt	5	2	136	164	157	144	150.25
788	Wt	5	3	178	227	225	143	193.25
729	Wt	3	1	205	189	214	204	203
731	Wt	3	3	38	145	207	159	137.25
798	Wt	6	5	205	241	248	225	229.75
1616	Wt	9	3	242	250	261	241	248.5
420	Wt	11	2	158	204	193	198	188.25
638	Wt	11	3	274	225	288	274	265.25
572	Mapk3Het	1	4	189	180	234	224	206.75
578	Mapk3Het	2	5	130	180	171	152	158.25
732	Mapk3Het	4	2	273	300	300	278	287.75
940	Mapk3Het	8	5	142	187	186	197	178
941	Mapk3Het	8	1	152	185	220	267	206
728	Mapk3Het	3	3	156	194	133	120	150.75
797	Mapk3Het	6	4	174	218	224	239	213.75
772	Mapk3Het	7	1	40	181	228	182	157.75
1012	Mapk3Het	9	5	173	164	148	148	158.25
413	Mapk3Het	10	2	158	164	201	162	171.25
496	Mapk3Het	10	4	101	118	186	185	147.5
641	Mapk3Het	11	1	192	269	231	270	240.5
		Mean Wt		196	205.083	218	192.833	202.979
		Mean Het		156.667	195	205.167	202	189.708
		Sem Wt		20.7302	14.2039	12.8482	14.4677	13.3677
		Sem Het		16.0621	13.9512	12.9052	15.308	12.341
		DAY 2
				TRIAL 1	TRIAL 2	TRIAL 3	TRIAL 4
N°	Genotype	Cage	Corridor	Time (s)	Time (s)	Time (s)	Time (s)	Mean
569	Wt	1	1	178	163	208	203	188
579	Wt	2	1	265	300	256	291	278
733	Wt	4	3	300	300	300	261	290.25
736	Wt	5	1	192	181	191	220	196
737	Wt	5	2	206	209	223	215	213.25
788	Wt	5	3	219	187	170	140	179
729	Wt	3	1	214	262	298	277	262.75
731	Wt	3	3	182	165	204	208	189.75
798	Wt	6	5	295	300	220	300	278.75
1616	Wt	9	3	280	287	250	280	274.25
420	Wt	11	2	300	254	234	298	271.5
638	Wt	11	3	239	122	228	207	199
572	Mapk3Het	1	4	280	211	260	209	240
578	Mapk3Het	2	5	230	188	173	217	202
732	Mapk3Het	4	2	300	300	300	225	281.25
940	Mapk3Het	8	5	200	278	212	217	226.75
941	Mapk3Het	8	1	219	260	288	247	253.5
728	Mapk3Het	3	3	103	171	117	138	132.25
797	Mapk3Het	6	4	194	273	133	300	225
772	Mapk3Het	7	1	186	115	147	180	157
1012	Mapk3Het	9	5	201	194	231	185	202.75
413	Mapk3Het	10	2	169	125	108	161	140.75
496	Mapk3Het	10	4	148	265	300	286	249.75
641	Mapk3Het	11	1	201	242	216	268	231.75
		Mean Wt		239.167	227.5	231.833	241.667	235.042
		Mean Het		202.583	218.5	207.083	219.417	211.896
		Sem Wt		13.5478	18.3697	11.3517	14.4203	12.6554
		Sem Het		15.2973	17.5997	20.5018	14.2964	13.5262
		DAY 3
				TRIAL 1	TRIAL 2	TRIAL 3	TRIAL 4
N°	Genotype	Cage	Corridor	Time (s)	Time (s)	Time (s)	Time (s)	Mean
569	Wt	1	1	201	116	144	157	154.5
579	Wt	2	1	262	300	230	300	273
733	Wt	4	3	300	300	300	263	290.75
736	Wt	5	1	183	226	212	0.26	155.315
737	Wt	5	2	170	233	206	223	208
788	Wt	5	3	195	189	183	152	179.75
729	Wt	3	1	300	107	299	106	203
731	Wt	3	3	186	237	202	240	216.25
798	Wt	6	5	231	264	215	261	242.75
1616	Wt	9	3	233	258	293	279	265.75
420	Wt	11	2	248	246	270	300	266
638	Wt	11	3	135	207	189	236	191.75
572	Mapk3Het	1	4	201	186	193	171	187.75
578	Mapk3Het	2	5	300	300	299	295	298.5
732	Mapk3Het	4	2	300	292	280	276	287
940	Mapk3Het	8	5	114	224	213	128	169.75
941	Mapk3Het	8	1	234	111	75	212	158
728	Mapk3Het	3	3	219	256	187	192	213.5
797	Mapk3Het	6	4	227	300	260	199	246.5
772	Mapk3Het	7	1	133	107	159	97	124
1012	Mapk3Het	9	5	198	227	229	235	222.25
413	Mapk3Het	10	2	53	215	242	177	171.75
496	Mapk3Het	10	4	242	300	263	300	276.25
641	Mapk3Het	11	1	225	300	300	300	281.25
		Mean Wt		220.333	223.583	228.583	209.772	220.568
		Mean Het		203.833	234.833	225	215.167	219.708
		Sem Wt		14.7896	17.8187	14.6683	25.9801	13.4494
		Sem Het		20.9541	20.4746	18.7826	19.5862	16.8029

[truncated: 13 more sheets: Mapk3_C2_Rotarod_Test, Mapk3_C2_SP_Data, Mapk3_C2_SP_Consumption, Mapk3_C1_YM, Mapk3_C1_NOR, Mapk3_C1_SR_Phase1, Mapk3_C1_SR_Phase2, Mapk3_C1_SR_Phase3, Mapk3_C1_Marbles, Mapk3_C1_CA_All, Mapk3_C1_CA_Consumption, Mapk3_C1_PPI_Avg, Mapk3_C1_PPI_Max]
