# Supplementary material for: Dissecting the autism-associated 16p11.2 locus identifies multiple drivers in neuroanatomical phenotypes and unveils a male-specific role for the major vault protein
Source: Genome Biol. 2023 Nov 15;24:261. doi: 10.1186/s13059-023-03092-8 (PMC10647150; doi:10.1186/s13059-023-03092-8)
Supplement: Supplementary file 8 — Additional file 8: Table S12. Raw behavioral data for Mvp+/-;Mapk3+/-. [file 13059_2023_3092_MOESM8_ESM.xlsx]

## Sheet: Legend
	OF	Open Field
	EPM	Elevated Plus Maze
	FC	Fear conditioning
	YM	Y-maze
	NOR	Novel Object Recognition
	SR	Social recognition
	CA	Circadian activity
	PTZ	Pentylenetetrazol test
	Rot	Rotarod
	GP	Grip strength
	TST	Tail suspension
	FS	Forced swim
	SP	Sucrose preference
	SI	Social interaction
	Marbles	Marbles
	PPI	Pre-Pulse Inhibition
	Outliers not taken into account in the graphs and statistics

## Sheet: DblKO_BW
				Body Weight
	Study: MVP-Mapk3
	Males 12 Mvp+/+;Mapk3+/+ et 12 Mvp+/-;Mapk3+/-
				body weight w11-12	body weight w12-13	body weight w13_14	body weight w14-15	body weight w15-16	body weight w16-17	body weight w17-18	body weight w18-19	body weight w20-21	body weight w21-22	body weight 22-23	body weight 23-24	body weight 24-25	body weight 25-26	comments
				11-12	12-13	13-14	14-15	15-16	16-17	17-18	18-19	20-21	21-22	22-23	23-24	24-25	25-26
	sex	genotype	mouse	g	g	g	g	g	g	g	g	g	g	g	g	g	g
	Males	Mvp+/+;Mapk3+/+	3809	29.8	29.6	29.7	29.2	30.3	30.1	29.08	30.6	32.7	33.7	34.4	34.7	33.8	33.5
			3811	31.5	31.6	31.7	31.6	32.8	32.6	32.6	34.1	35.8	36.9	36.8	36.9	36.1	36.3
			3832	29.3	29.2	29.9	29.3	30.3	30	30.2	31.1	32.4	32.8	32	32.2	33	32.7
			3833	28.6	28.7	29.2	29.1	30	29.6	29	29.6	31.2	32	31.6	31.7	31.4	31.7
			3834	30.2	29.9	30.4	30.1	31.4	31.6	30.9	31.6	34	33.4	33.2	33.2	34	33.9
			3835	27.3	26.8	27.1	26.7	27.7	26.9	26.3	26.6	29.2	28.7	28.3	28.6	28.6	28.7
			3836	25.1	24.3	24.8	25.1	25.2	25.1	24.8	25.2	26.2	26.5	26.7	26.7	26.6	26.9
			3837	30.3	30.2	31.3	31.4	31.8	31.9	32	31.4	34.7	34.8	35.2	35.4	35.2	36.2
			3890	25.8	24.7	25.1	25.6	26.5	26.7	26	26.5	29.3	30.3	30.2	31	29.6	30.3
			3891	28.6	27.8	28	28.1	29	29.2	28.2	29.2	31.9	31.9	32.6	32.4	32.2	32.3
			3892	27.9	28	28.4	29	29.7	29.2	29	29.8	30.9	31.1	31.3	31.3	31.5	31.4
			3893	30.8	30.6	31.4	31.3	32.2	31.5	30.6	31.8	34.7	33.8	33.2	33.7	34	35.2
		Mvp+/-;Mapk3+/-	3847	29.8	29.9	31.1	30.7	31.6	31.2	30.9	32.3	33.4	33.8	34.1	34.3	34.7	35.1
			3848	26.8	27	27.6	27.5	28.3	27.8	28.1	29.2	31.6	31.9	31.5	31.8	32.4	32.2
			3849	27.2	27.1	28.1	28.1	28.9	28.5	28.2	29.2	30.6	30.5	29.6	30.2	30.5	30.3
			3859	31.9	32.3	32.8	32.8	33.6	33.1	33	34.3	36.7	37.5	38	38.3	38.1	38.5
			3860	25.3	25.2	26.9	26.9	28.7	28.2	28.1	29.1	31.5	32.3	32.3	32.7	33	33.7
			3862	26.6	26.9	28.3	27.2	27.9	27.8	28.2	28.5	30.8	32.2	32	32.4	33	33.9
			3877	27.4	27.5	28.5	28.2	29	29.3	29	30	34.4	34.9	35.3	35	34.3	35.4
			3878	25.6	25.3	26.8	25.9	26.8	26.7	26	27.7	28.8	29.2	29.1	29.7	29.6	30.1
			3879	29.8	29.5	30.2	29.8	31.3	30.3	30.2	31	32.2	32.3	30.9	31.6	32.2	31.9
			3881	25.3	25	25.9	26.2	27.1	27.1	26.9	27.4	31.2	31.1	31.7	31.2	31.8	31.8
			3882	31.7	31.2	32.1	32.2	33.3	32.7	32.1	32.5	35.1	35.2	34.4	35.4	35.2	35.4
			3883	28.8	28.3	29.9	29	30.8	30.2	30.6	30.4	32.3	32.5	31.7	33.1	34.5	34.3
	mean Males Mvp+/+;Mapk3+/+			28.7667	28.45	28.9167	28.875	29.7417	29.5333	29.0567	29.7917	31.9167	32.1583	32.125	32.3167	32.1667	32.425
	sem Males Mvp+/+;Mapk3+/+			0.567869	0.653023	0.670689	0.626695	0.668156	0.665871	0.696897	0.745233	0.798752	0.803068	0.815394	0.813786	0.807571	0.829761
	mean Male Mvp+/-;Mapk3+/-			28.0167	27.9333	29.0167	28.7083	29.775	29.4083	29.275	30.1333	32.3833	32.7833	32.55	32.975	33.275	33.55
	sem Males Mvp+/-;Mapk3+/-			0.678438	0.685492	0.63411	0.651276	0.662768	0.610695	0.60692	0.599031	0.630516	0.652249	0.724726	0.703683	0.657258	0.699188

## Sheet: DblKO_OF
											Open-Field
	Study :	Mvp - Mapk3 males
	Batch N° :
	Strain (Gene) :	Mvp-Mapk3 Mvp+/-;Mapk3+/- Mvp+/+;Mapk3+/+
	Age :	13 - 12 wk
	Sex :	males
	Nb per cage :	2-4
	History :
	OF dimensions : 44.3 x 44.3 x 16.8 cm
	Periphery : 8cm, (file:FRperiph8), center surface about 40%
	Light intensity: 150 Lux in the center of arena
					Distance Traveled (cm)								Number of Rearings							% Time Spent in the Center								Distance (cm) in Center						Latence (s) in Center								% Distance in Center
	Mouse label	Genotype	Nb/cage	5	10	15	20	25	30	Total	5	10	15	20	25	30	Total	5	10	15	20	25	30	Total	Nentries in center	5	10	15	20	25	30	Total	Permanence Time (s) in Center	5	10	15	20	25	30	Total sur 30 min	La premiere latence en 30 MIN	5	10	15	20	25	30	Total
	3809	Mvp+/+;Mapk3+/+	3	1598.6	1988.6	1924.6	1925.3	1843.1	1554.5	10834.7	12	23	30	36	36	31	168	0.9	2.4	14.9	6	6	6.3	6.1	51	21.7	62.8	447.9	186.9	225.6	214.6	1159.5	109.6	!239	29.6	1.8	18.2	23.2	34.4	107.2	!239	1.4	3.2	23.3	9.7	12.2	13.8	10.7
	3911		3	1997	1922	1927.7	1796.8	1443.8	1799.8	10887.1	28	31	28	25	12	26	150	4.5	8.9	9.3	3.9	9.1	10	7.6	77	193.6	306.7	304.5	136.4	211.4	287.4	1440	136.8	14	20.6	11.8	157.8	1.2	9	214.4	14	9.7	16	15.8	7.6	14.6	16	13.2
	3832		4	2196.8	1874.7	1794.2	1507.9	1743.7	1599.9	10717.2	11	34	33	38	47	29	192	7.3	8.1	9.4	9.3	12.7	5.7	8.7	90	249.7	279	220	230	332.2	197.1	1508	157.2	23	15	0.8	27.4	28.4	60.8	155.4	23	11.4	14.9	12.3	15.3	19	12.3	14.1
	3833		4	2972.6	2379.1	2204.1	2065.1	1309.6	1754.4	12684.9	32	55	43	50	34	39	253	13.6	18.5	14.7	10.9	7.4	12.9	13	142	556.8	642.3	486.4	400.4	206.5	447.1	2739.5	234	3.4	3.8	0.4	12.8	3.4	98.2	122	3.4	18.7	27	22.1	19.4	15.8	25.5	21.6
	3834		4	3156.6	2036	2226	1917.7	1721.9	2409.7	13467.9	30	37	22	31	18	14	152	5.4	5.5	8	8.2	2.3	12.1	6.9	91	251.5	212	325.5	361.6	120.7	348.1	1619.4	124.6	33.2	81	4.4	11	0	53.6	183.2	33.2	8	10.4	14.6	18.9	7	14.4	12
	3835		4	2546.7	1710.3	2059.4	1135	1846.5	1132.3	10430.2	26	15	23	10	18	10	102	5	8.5	9.5	5.5	7.7	7.1	7.2	81	214.7	267.6	292.2	142.9	266.5	205.1	1389	130	30.4	4.4	39.2	25.8	20.2	143.8	263.8	30.4	8.4	15.6	14.2	12.6	14.4	18.1	13.3
	3836		2	1673.7	1794.8	1955.7	1752.3	1497.9	1649.4	10323.8	10	13	21	13	22	12	91	0.2	10.1	15.3	6.5	7.7	8.7	8.1	70	7.8	267.4	416.4	238.5	178	257.3	1365.4	145.4	10.8	3.8	23	39.2	14.6	0	91.4	10.8	0.5	14.9	21.3	13.6	11.9	15.6	13.2
	3837		2	2549	1960.7	2069.2	2144.2	1928.4	1481.3	12132.8	21	21	27	22	23	22	136	5.1	13.9	10	15.9	9	6.3	10	113	199	399.1	342.9	523.8	308.1	160.8	1933.7	180.2	57.4	0	25.2	4.2	45.6	36.2	168.6	57.4	7.8	20.4	16.6	24.4	16	10.9	15.9
	3890		4	1452.1	2210.4	1877.9	1868.7	1863.6	1931	11203.7	10	29	35	34	32	31	171	0.1	20.3	13.1	8.8	10.5	7.2	10	79	5.7	600.8	420.8	253.5	336.2	180.7	1797.7	180	54.4	24.8	31.8	0	23.8	11.2	146	54.4	0.4	27.2	22.4	13.6	18	9.4	16
	3891		4	2487.8	1963.5	1776.8	1837.6	1842	1454.9	11362.6	16	11	12	24	18	26	107	15.2	23	18.1	11.5	15	15.2	16.3	129	625.7	625.4	538.6	354.2	463.1	374.8	2981.8	294	20.8	1	1.8	50.8	29.6	14.8	118.8	20.8	25.2	31.8	30.3	19.3	25.1	25.8	26.2
	3892		4	1855.7	1754	1133.5	1377.2	894.4	1081.9	8096.7	21	18	10	28	14	9	100	7.2	13.9	5.2	11.2	7.9	3.8	8.2	83	236.8	412	134.8	362.3	124.2	108.4	1378.5	147.8	10.6	27	6.2	17.2	48.8	13	122.8	10.6	12.8	23.5	11.9	26.3	13.9	10	17
	3893		4	2220.3	1672.8	1872.4	1245.8	1591.2	967.8	9570.3	15	27	20	20	11	14	107	4	17.4	24.4	5.9	16.8	6.1	12.4	96	210.8	461.3	578.4	121.8	502.1	124.6	1999	223.6	13.8	5.2	15	91.6	0	2	127.6	13.8	9.5	27.6	30.9	9.8	31.6	12.9	20.9
	3847	Mvp+/-;Mapk3+/-	3	2113.6	1699	1482.8	1592.3	1537.1	1319.8	9744.6	33	29	33	21	28	27	171	9.3	11.4	10.5	3.6	9.1	6.7	8.4	85	252	360	335.3	119.8	264.9	154	1486	151.8	9	21.2	2.4	2.8	81.6	2.4	119.4	9	11.9	21.2	22.6	7.5	17.2	11.7	15.2
	3848		3	2548.1	1867.4	1673.6	1745.9	1490.7	1414.6	10740.3	28	14	25	16	15	22	120	12.1	7.5	9.8	11.1	4.2	6.6	8.5	96	453.8	246.3	269	281.3	140.9	231.9	1623.2	153.6	9	3.4	2.6	28.4	36.6	66.4	146.4	9	17.8	13.2	16.1	16.1	9.5	16.4	15.1
	3849		3	2916.6	1939	1543.3	1453.8	1512.4	1649.1	11014.2	40	34	15	23	6	12	130	11.4	8.1	14.1	13.5	24.7	11.3	13.8	148	396.3	310.4	423.7	346.9	594.7	322.9	2394.9	249.2	7.2	3.4	7.6	57.2	37.6	16	129	7.2	13.6	16	27.5	23.9	39.3	19.6	21.7
	3859		4	2257	1471.9	1637.9	1617.2	1661.9	1718.1	10364	24	17	7	12	4	9	73	14.4	11.7	14.9	16.3	19.5	22	16.4	124	451	249.9	426.7	370.8	458.8	460	2417.2	296	5.6	98.8	5.6	0	15.6	31.6	157.2	5.6	20	17	26.1	22.9	27.6	26.8	23.3
	3860		4	1922.1	1361.6	1522.9	1392.5	1287.2	1589.1	9075.4	24	16	18	20	10	13	101	18.3	15.3	12.8	13.5	13.9	12.2	14.3	116	471.7	375.7	340.5	316.3	360.7	270.8	2135.7	258	4	0	0	40.6	60.2	35.2	140	4	24.5	27.6	22.4	22.7	28	17	23.5
	3862		4	2438	2095.4	1933.4	2045.3	1717.8	1540.8	11770.7	27	16	16	14	16	18	107	12.9	6.7	11.7	16.1	8.1	10.6	11	100	445.8	200.3	309.5	454.6	229.7	271.6	1911.5	198	4.8	94.6	6.6	4.8	98.4	72.8	282	4.8	18.3	9.6	16	22.2	13.4	17.6	16.2
	3877		4	2670.5	2444.3	2404.5	1978.2	2298.3	1939.7	13735.5	26	30	29	15	34	17	151	15.3	27.7	20.3	18.3	19.7	9.5	18.5	163	569.3	850.3	683.4	574	676.2	296.5	3649.7	332.8	1.6	4.6	4	0.6	14.6	29.4	54.8	1.6	21.3	34.8	28.4	29	29.4	15.3	26.6
	3878		4	3225.4	2433.3	1898.2	1774.4	1600.3	1871	12802.6	32	56	37	26	18	26	195	14.1	22.2	22	16.6	14.9	26.3	19.3	172	672.2	735.4	636.9	473.3	489	542.6	3549.4	348.2	18.8	3.4	4.8	6.8	3	0.6	37.4	18.8	20.8	30.2	33.6	26.7	30.6	29	27.7
	3879		4	2842.2	1698.2	2116.2	1291.7	1693.1	1040.9	10682.3	35	32	32	32	32	32	195	17.7	32.1	28.1	18.3	9.9	11.8	19.7	126	595.4	598.2	742	365.9	307.2	246.1	2854.8	354	15.2	0.4	0	22.8	60.4	59.4	158.2	15.2	21	35.2	35.1	28.3	18.1	23.6	26.7
	3881		3	2281.7	2040.1	1696.5	1559	1614.6	1658.8	10850.7	22	18	12	14	13	11	90	10.8	17.8	12.9	12.4	11.9	7.3	12.2	101	429.7	485.4	352	363.5	257.2	216.4	2104.2	219.6	1	27.8	43.6	33.6	73.4	6	185.4	1	18.8	23.8	20.8	23.3	15.9	13	19.4
	3882		3	2111.4	1761.3	1725.7	1480.3	1694.3	1679.6	10452.6	34	34	52	23	32	39	214	13.6	16.7	13.1	11.6	9.9	12.1	12.8	118	422.4	414.8	352.2	344.7	346.2	405.1	2285.4	230.8	7.8	0	28.6	0	51	13.8	101.2	7.8	20	23.5	20.4	23.3	20.4	24.1	21.9
	3883		3	2721.8	2353.5	2102.8	1768.7	1960.6	1667.3	12574.7	39	26	25	34	26	24	174	9.3	19.7	21.1	14.3	26.5	21.5	18.7	179	436	596.9	629.7	473.8	651.8	540	3328.2	336.8	19	4.2	7	0	4.8	0	35	19	16	25.4	29.9	26.8	33.2	32.4	26.5
	Mean	Mvp+/+;Mapk3+/+		2225.57	1938.91	1901.79	1714.47	1627.18	1568.07	10976	19.3333	26.1667	25.3333	27.5833	23.75	21.9167	144.083	5.70833	12.5417	12.6583	8.63333	9.34167	8.45	9.54167	91.8333	231.15	378.033	375.7	276.025	272.883	242.167	1775.96	171.933	24.7091	18.0167	13.45	38	19.9	39.75	151.767	24.7091	9.48333	19.375	19.6417	15.875	16.625	15.3917	16.175
	sem			155.388	59.218	81.2949	93.4352	87.0174	114.918	405.958	2.34628	3.5608	2.71453	3.21563	3.21249	2.85099	13.7347	1.369	1.82593	1.50783	0.971513	1.14293	0.986615	0.86554	7.32972	55.7469	51.8925	37.6079	35.9629	35.0566	30.0713	163.37	15.6131	5.35404	6.52015	3.86359	13.0345	4.86973	12.62	14.2538	5.35404	2.09877	2.41106	1.87287	1.69577	1.85803	1.56353	1.32208
	Mean	Mvp+/-;Mapk3+/-		2504.03	1930.42	1811.48	1641.61	1672.36	1590.73	11150.6	30.3333	26.8333	25.0833	20.8333	19.5	20.8333	143.417	13.2667	16.4083	15.9417	13.8	14.3583	13.1583	14.4667	127.333	466.3	451.967	458.408	373.742	398.108	329.825	2478.35	260.733	8.58333	21.8167	9.4	16.4667	44.7667	27.8	128.833	8.58333	18.6667	23.125	24.9083	22.725	23.55	20.5417	21.9833
	sem			111.535	103.321	81.8687	66.0898	73.4295	70.0427	386.406	1.73787	3.44839	3.61491	2.06645	3.04884	2.65385	13.4059	0.842735	2.32126	1.62166	1.16268	1.99554	1.88046	1.17256	9.04813	30.8368	59.3318	48.003	33.1017	50.5097	36.9756	208.273	21.0664	1.76248	10.4065	3.78578	5.64024	9.04329	7.56467	19.8972	1.76248	1.0075	2.35389	1.80578	1.69871	2.61147	1.89719	1.33222

## Sheet: DblKO_EPM
			Elevated Plus Maze
	Cohort: Mvp-Mapk3 - males							Bras E-O: closed
	Age: 13 - 12 wk							Bras N-S: open
	Mouse	Genotype	#entries in open arm	# entries in closed arms	Total # entries	% entries in open arm	# hesitation in open arm	# head dip	# head dip threshold	# rearing in east	# rearing in ouest	Total # rearing	# extention in south	# extention in north	Total # extention	Latency (s) before first entry in open arm	Time (s) in open arm	Time (s) in closed arm	Time (s) in cenrtal zone	% time in open arm	% time zone: Open/(Open+Closed)	Time (s) in entry open zone	Time (s) in exploration of zone
	3811	Mvp+/+;Mapk3+/+	3	6	9	33	21	12	0	6	6	12	3	1	4	0	25	211	65	8	11	25	0
	3832	Mvp+/+;Mapk3+/+	2	10	12	17	23	9	0	3	13	16	0	4	4	115.1	14	182	104	5	7	14	0
	3833	Mvp+/+;Mapk3+/+	5	11	16	31	37	16	0	1	17	18	4	5	9	15.5	36	102	163	12	26	36	0
	3834	Mvp+/+;Mapk3+/+	2	7	9	22	37	6	0	8	11	19	0	3	3	0	9	158	133	3	6	9	0
	3835	Mvp+/+;Mapk3+/+	2	12	14	14	18	5	0	5	15	20	1	2	3	36.2	5	192	103	2	3	5	0
	3836	Mvp+/+;Mapk3+/+	4	11	15	27	26	12	0	9	10	19	2	2	4	15.1	28	169	103	9	14	22	5
	3837	Mvp+/+;Mapk3+/+	5	13	18	28	29	12	0	10	13	23	5	6	11	30.7	50	127	122	17	28	19	32
	3890	Mvp+/+;Mapk3+/+	3	5	8	38	40	4	0	1	9	10	0	2	2	1.5	18	59	223	6	24	18	0
	3891	Mvp+/+;Mapk3+/+	7	12	19	37	36	14	0	3	14	17	6	7	13	7.2	45	136	119	15	25	34	11
	3892	Mvp+/+;Mapk3+/+	5	10	15	33	18	9	0	8	11	19	1	6	7	2.1	34	181	86	11	16	27	6
	3893	Mvp+/+;Mapk3+/+	4	11	15	27	28	6	0	2	18	20	5	4	9	0	14	131	158	5	10	14	0
	3809	Mvp+/+;Mapk3+/+	4	4	8	50	19	12	0	1	10	11	2	2	4	1.8	133	52	114	44	72	133	0
	3847	Mvp+/-;Mapk3+/-	11	10	21	52	20	22	0	7	10	17	5	9	14	2.6	61	127	112	20	32	60	1
	3848	Mvp+/-;Mapk3+/-	8	11	19	42	25	15	0	10	13	23	4	3	7	5.5	77	71	153	26	52	34	43
	3849	Mvp+/-;Mapk3+/-	4	17	21	19	38	12	0	10	12	22	2	2	4	12.9	40	159	102	13	20	22	18
	3859	Mvp+/-;Mapk3+/-	4	8	12	33	26	8	0	3	5	8	1	4	5	1.6	34	146	119	11	19	29	5
	3860	Mvp+/-;Mapk3+/-	7	4	11	64	38	16	0	0	6	6	1	0	1	4.1	110	29	162	37	79	97	13
	3862	Mvp+/-;Mapk3+/-	8	12	20	40	31	8	0	8	11	19	3	4	7	0	45	128	127	15	26	42	3
	3877	Mvp+/-;Mapk3+/-	8	6	14	57	27	10	0	3	11	14	3	2	5	0	56	88	158	19	39	49	7
	3878	Mvp+/-;Mapk3+/-	7	21	28	25	28	23	0	9	14	23	4	2	6	11.1	78	134	88	26	37	34	44
	3879	Mvp+/-;Mapk3+/-	5	13	18	28	23	15	0	9	9	18	5	4	9	39.5	50	131	120	16	27	32	17
	3881	Mvp+/-;Mapk3+/-	1	12	13	8	18	6	0	12	11	23	2	1	3	273.6	12	221	69	4	5	10	2
	3882	Mvp+/-;Mapk3+/-	5	9	14	36	24	8	0	5	16	21	2	6	8	13.5	24	144	133	8	14	24	0
	3883	Mvp+/-;Mapk3+/-	9	13	22	41	32	17	0	9	12	21	8	7	15	0	68	117	116	23	37	41	27
		Mvp+/+;Mapk3+/+	3.83333	9.33333	13.1667	29.75	27.6667	9.75	0	4.75	12.25	17	2.41667	3.66667	6.08333	18.7667	34.25	141.667	124.417	11.4167	20.1667	29.6667	4.5
		Mvp+/-;Mapk3+/-	6.41667	11.3333	17.75	37.0833	27.5	13.3333	0	7.08333	10.8333	17.9167	3.33333	3.66667	7	30.3667	54.5833	124.583	121.583	18.1667	32.25	39.5	15
		sem Mvp+/+;Mapk3+/+	0.440959	0.873285	1.12029	2.80995	2.34951	1.10868	0	0.9702	0.993349	1.16124	0.621074	0.568535	1.04053	9.45671	9.85511	14.6517	11.9636	3.25078	5.31697	9.77034	2.70101
		sem Mvp+/-;Mapk3+/-	0.782946	1.32764	1.45709	4.61463	1.82782	1.62057	0	1.03322	0.894709	1.6763	0.581708	0.752101	1.19342	22.3403	7.70818	13.7254	8.03162	2.61358	5.59643	6.43676	4.50925

## Sheet: DblKO_FC_Cond
			CONTEXTUAL AND CUED FEAR CONDITIONING							Jour1 : Conditionnement
	Study : Mvp-Mapk3					Operator : Christel
	Mutation : Mvp-Mapk3 Mvp+/-;Mapk3+/- and Mvp-Mapk3 Mvp+/+;Mapk3+/+
	Age : 20 - 19 weeks old
	Sex : Male
	Nb per cage : 2-4		n = 24
	History : OF-PM-YM-CA-TS-PPI
						Immobilisation
						Habituation		unconditioned freezing
	Station	Subject	Group	Sex	Nb/cage	Hab-1	Hab-2	Post-US1
	0A	3809	Mvp+/+;Mapk3+/+	M	3	44	18	26
	0B	3811			3	28	12	60
	1A	3832			4	26	26	84
	1B	3833			4	10	0	2
	0A	3834			4	0	2	16
	0B	3835			4	4	12	2
	1A	3836			2	44	50	46
	1B	3837			2	2	10	22
	0A	3890			4	12	6	18
	0B	3891			4	2	22	6
	1A	3892			4	12	4	102
	1B	3893			4	2	6	4
			Mvp+/+;Mapk3+/+	M		15.5	14	32.3333
			s.e.m.			4.65881	4	9.70421
	1A	3847	Mvp+/-;Mapk3+/-	M	3	64	26	26
	1B	3848			3	12	10	8
	0A	3849			3	4	8	12
	0B	3859			4	0	10	0
	1A	3860			4	2	18	4
	1B	3862			4	0	4	0
	0A	3877			4	4	18	30
	0B	3878			4	8	18	0
	1A	3879			4	4	2	22
	1B	3881			3	12	0	0
	0A	3882			3	4	52	18
	0B	3883			3	0	22	22
			Mvp+/-;Mapk3+/-	M		9.5	15.6667	11.8333
			s.e.m.			5.09976	4.05891	3.27024
						Hab-1	Hab-2	Post-US1

## Sheet: DblKO_FC_Cont
							CONTEXTUAL AND CUED FEAR CONDITIONING
	Study : Mvp-Mapk3
	Mutation : Mvp-Mapk3 Mvp+/-;Mapk3+/- and Mvp-Mapk3 Mvp+/+;Mapk3+/+
	Age : 20 - 19 weeks old
	Nb per cage : 2-4
	Sex : Male				n = 24
	History : OF-PM-YM-CA-TS-PPI
								Activity (temps d'immobilisation en secondes)					Freezing (%)
	Subject	Group	Sex	Nb per cage	Hab-1	Hab-2		Con-1	Con-2	Con-3	Total	Con-1	Con-2	Con-3	Total
	3809	Mvp+/+;Mapk3+/+	M	3	44	18		72	48	40	160	60	40	33.3333	44.4444
	3811			3	28	12		54	28	10	92	45	23.3333	8.33333	25.5556
	3832			4	26	26		40	66	46	152	33.3333	55	38.3333	42.2222
	3833			4	10	0		32	24	18	74	26.6667	20	15	20.5556
	3834			4	0	2		20	16	46	82	16.6667	13.3333	38.3333	22.7778
	3835			4	4	12		18	24	96	138	15	20	80	38.3333
	3836			2	44	50		80	84	74	238	66.6667	70	61.6667	66.1111
	3837			2	2	10		38	18	10	66	31.6667	15	8.33333	18.3333
	3890			4	12	6		98	64	80	242	81.6667	53.3333	66.6667	67.2222
	3891			4	2	22		12	6	24	42	10	5	20	11.6667
	3892			4	12	4		42	34	66	142	35	28.3333	55	39.4444
	3893			4	2	6		20	18	30	68	16.6667	15	25	18.8889
		Mvp+/+;Mapk3+/+	M		15.5	14		43.8333	35.8333	45	124.667	36.5278	29.8611	37.5	34.6296
		s.e.m.			4.65881	4		7.85651	6.98248	8.24805	19.0745	6.54709	5.81873	6.87337	5.29849
	3847	Mvp+/-;Mapk3+/-	M	3	64	26		70	68	58	196	58.3333	56.6667	48.3333	54.4444
	3848			3	12	10		36	68	32	136	30	56.6667	26.6667	37.7778
	3849			3	4	8		20	48	22	90	16.6667	40	18.3333	25
	3859			4	0	10		38	40	24	102	31.6667	33.3333	20	28.3333
	3860			4	2	18		32	40	80	152	26.6667	33.3333	66.6667	42.2222
	3862			4	0	4		4	6	6	16	3.33333	5	5	4.44444
	3877			4	4	18		8	6	8	22	6.66667	5	6.66667	6.11111
	3878			4	8	18		4	8	6	18	3.33333	6.66667	5	5
	3879			4	4	2		18	40	24	82	15	33.3333	20	22.7778
	3881			3	12	0		12	70	66	148	10	58.3333	55	41.1111
	3882			3	4	52		62	42	48	152	51.6667	35	40	42.2222
	3883			3	0	22		10	6	24	40	8.33333	5	20	11.1111
		Mvp+/-;Mapk3+/-	M		9.5	15.6667		26.1667	36.8333	33.1667	96.1667	21.8056	30.6944	27.6389	26.713
		s.e.m.			5.09976	4.05891		6.36971	7.234	7.06875	17.8248	5.30809	6.02834	5.89062	4.95134
					Hab-1	Hab-2		Con-1	Con-2	Con-3		Con-1	Con-2	Con-3

## Sheet: DblKO_FC_Cue
			CONTEXTUAL AND CUED FEAR CONDITIONING
	Study : Mvp-Mapk3
	Mutation : Mvp-Mapk3 Mvp+/-;Mapk3+/- and Mvp-Mapk3 Mvp+/+;Mapk3+/+
	Age : 20 - 19 weeks old
	Nb per cage : 2-4
	Sex : Male			n = 24
	History : OF-PM-YM-CA-TS-PPI
					Activity (temps d'immobilisation en secondes)				Freezing (%)
	Subject	Genotype	Sex	Nb per cage	Pre-cue 1	Cue 1	Pre-cue 2	Cue 2	Cue-1	Cue-2
	3809	Mvp+/+;Mapk3+/+	M	3	32	98	32	88	81.6667	73.3333
	3811			3	16	26	12	36	21.6667	30
	3832			4	38	96	24	96	80	80
	3833			4	2	82	16	84	68.3333	70
	3834			4	10	112	26	114	93.3333	95
	3835			4	36	80	16	86	66.6667	71.6667
	3836			2	26	112	30	114	93.3333	95
	3837			2	10	106	6	74	88.3333	61.6667
	3890			4	24	104	36	104	86.6667	86.6667
	3891			4	4	74	22	26	61.6667	21.6667
	3892			4	24	88	26	98	73.3333	81.6667
	3893			4	8	40	34	106	33.3333	88.3333
		Mvp+/+;Mapk3+/+	M		19.1667	84.8333	23.3333	85.5	70.6944	71.25
		s.e.m.			3.6136	7.89115	2.67801	8.158	6.57596	6.79834
	3847	Mvp+/-;Mapk3+/-	M	3	8	60	24	96	50	80
	3848			3	2	50	14	102	41.6667	85
	3849			3	12	74	18	58	61.6667	48.3333
	3859			4	2	58	18	84	48.3333	70
	3860			4	26	58	28	86	48.3333	71.6667
	3862			4	6	44	20	96	36.6667	80
	3877			4	28	18	6	46	15	38.3333
	3878			4	6	10	8	40	8.33333	33.3333
	3879			4	12	64	34	96	53.3333	80
	3881			3	28	52	14	36	43.3333	30
	3882			3	20	82	22	78	68.3333	65
	3883			3	0	18	18	38	15	31.6667
		Mvp+/-;Mapk3+/-	M		12.5	49	18.6667	71.3333	40.8333	59.4444
		s.e.m.			3.01637	6.57129	2.27414	7.46033	5.47607	6.21694
					Pre-cue 1	Cue 1	Pre-cue 2	Cue 2	Cue-1	Cue-2

## Sheet: DblKO_TST
				Tail suspension test
	Study : Mvp-Mapk3
	Gene : Mvp-Mapk3 Mvp+/+;Mapk3+/+ et Mvp-Mapk3 Mvp+/-;Mapk3+/-
	Age : 19 - 18 wk
	Sex : Male			n = 24
	Nb per cage : 2 - 4
	History : OF-PM-YM-CA
	Parameters : Gain 4 - Threshold 3/10 - Filter 1,3Hz - Duration = 6min (3 blocks of 2min)
	Illumination : 25 Lux in the center of the box
						seconds
	Mouse label	Genotype	Nb/cage	Latency to immobility	Block1	Block2	Block3	Total inactivity
	3809	Mvp+/+;Mapk3+/+	3	97	9.5	21.35	5.9	36.75
	3811		3	110	17.3	75.65	28.4	121.35
	3832		4	51	24.8	59.7	80.45	164.95
	3833		4	127	1.8	26.9	32.55	61.25
	3834		4	165	1.75	17	26.1	44.85
	3835		4	119	4.8	82.25	52.45	139.5
	3836		2	105	21.65	90	69.15	180.8
	3837		2	107	23.5	67.65	82.1	173.25
	3890		4	83	30.5	80.6	57.4	168.5
	3891		4	98	20.15	98.15	80.3	198.6
	3892		4	110	12.1	62.2	55.65	129.95
	3893		4	112	12.5	83.4	60.9	156.8
	3847	Mvp+/-;Mapk3+/-	3	94	32.85	87.5	84.15	204.5
	3848		3	228	2.5	12.2	22.25	36.95
	3849		3	72	26.2	67.6	40.05	133.85
	3859		4	313	0	5.5	9.9	15.4
	3860		4	104	7.4	59.9	49.5	116.8
	3862		4	74	9.5	19	29.35	57.85
	3877		4	145	1.25	53.2	56.35	110.8
	3878		4	135	0.75	46.5	67.85	115.1
	3879		4	271	7.9	10.8	26.35	45.05
	3881		3	103	14.75	70.5	59.75	145
	3882		3	233	2.95	21.75	40.9	65.6
	3883		3	126	10	58.7	82.3	151
	Mean	Mvp+/+;Mapk3+/+		107	15.0292	63.7375	52.6125	131.379
	sem			7.71068	2.72935	7.97799	7.10266	15.9055
	Mean	Mvp+/-;Mapk3+/-		158.167	9.67083	42.7625	47.3917	99.825
	sem			23.6018	2.99662	7.98135	6.8134	16.1505

## Sheet: DblKO_FS
	Forced Swim Test (sur 6 min)
	Batch number :	24
	Age :	24 - 23 wk		Nb par cage :	2-4
	Sex :	Males
	Strain:	Mvp-Mapk3 (Mvp+/+;Mapk3+/+ - Mvp+/-;Mapk3+/-)
	Comments: 100 lux - water at 20-21°C
				1er Trial	2nd Trial	3eme Trial
				2min	2min	2min	Total over 6 min
	Genotype	Mouse	Latency before first immoblity	Time of mmobilisation (s)	Time of mmobilisation (s)	Time of mmobilisation (s)	Time of mmobilisation (s)
	Mvp+/+;Mapk3+/+	3809	119.66	0	48.94	53.38	102.32
	Mvp+/+;Mapk3+/+	3811	55.06	33.26	60.27	60.91	154.44
	Mvp+/+;Mapk3+/+	3832	72	24.03	66.91	70.35	161.29
	Mvp+/+;Mapk3+/+	3833	76.03	24.39	88.38	81	193.77
	Mvp+/+;Mapk3+/+	3834	53.53	23.15	69.69	79.83	172.67
	Mvp+/+;Mapk3+/+	3835	60	40.39	79.77	84.16	204.32
	Mvp+/+;Mapk3+/+	3836	50.81	54.3	82.64	64.13	201.07
	Mvp+/+;Mapk3+/+	3837	75.47	23.91	59.37	71.55	154.83
	Mvp+/+;Mapk3+/+	3890	48.53	52.92	87.98	88.47	229.37
	Mvp+/+;Mapk3+/+	3891	50.94	48.19	74.5	83.97	206.66
	Mvp+/+;Mapk3+/+	3892	26.16	62.05	82.95	81.96	226.96
	Mvp+/+;Mapk3+/+	3893	28.18	61.69	79.62	50.88	192.19
	Mvp+/-;Mapk3+/-	3847	60.97	30.26	66.66	7.5	104.42
	Mvp+/-;Mapk3+/-	3848	83.66	20.28	75.87	56	152.15
	Mvp+/-;Mapk3+/-	3849	60.07	28.7	92.18	75.72	196.6
	Mvp+/-;Mapk3+/-	3859	42.22	36.86	66.18	75.17	178.21
	Mvp+/-;Mapk3+/-	3860	28.19	60.07	72.63	56.42	189.12
	Mvp+/-;Mapk3+/-	3862	42	46.12	78.51	73.54	198.17
	Mvp+/-;Mapk3+/-	3877	41.57	56.86	80.07	81.47	218.4
	Mvp+/-;Mapk3+/-	3878	84.94	33.94	92.82	103.15	229.91
	Mvp+/-;Mapk3+/-	3879	51.16	32.56	81.87	82.08	196.51
	Mvp+/-;Mapk3+/-	3881	51.25	42.95	68.4	76.21	187.56
	Mvp+/-;Mapk3+/-	3882	44.84	46.65	57.07	61.76	165.48
	Mvp+/-;Mapk3+/-	3883	40.78	54.5	80.55	97.92	232.97
	Mvp+/+;Mapk3+/+	Mean	59.6975	37.3567	73.4183	72.5492	183.324
	Mvp+/-;Mapk3+/-	Mean	52.6375	40.8125	76.0675	70.5783	187.458
	Mvp+/+;Mapk3+/+	sem	7.13534	5.50372	3.60707	3.67311	10.4153
	Mvp+/-;Mapk3+/-	sem	4.98321	3.58146	3.05731	7.08018	10.2338

## Sheet: DblKO_PTZ
				PTZ Susceptibility
	Study : Mvp-Mapk3
	Gene : Mvp+/+;Mapk3+/+ - Mvp+/-;Mapk3+/-
	Age : 25 - 26 weeks old
	Sex : Male				n = 24
	Nb per cage : 2-4
	History : Sucrose - RR - TS
	Parameters : PTZ dose = 50 mg/kg, administration route IP, vehicle NaCl 0,9%
						Seizure type			Clonico-tonic timing (sec)		Clonic timing (sec)		Tonic timing (sec)
	Mouse label	Genotype	Nb/Cage	weight	Myoclonic	Clonic	Tonic	Death	Latency	Duration	Latency	Duration	Latency	Duration
	3809	Mvp+/+;Mapk3+/+	3	33.5	1	1	1	1	139	155	139	146	291	9
	3811	Mvp+/+;Mapk3+/+	3	36.3	1	1	1	1	138	132	138	128	266	4
	3832	Mvp+/+;Mapk3+/+	4	32.7	1	1	1	1	130	172	130	154	284	18
	3833	Mvp+/+;Mapk3+/+	4	31.7	1	1	0	0	153	53	153	53	*	*
	3834	Mvp+/+;Mapk3+/+	4	33.9	1	1	0	0	117	135	117	135	*	*
	3835	Mvp+/+;Mapk3+/+	4	28.7	1	1	1	1	139	410	139	391	530	19
	3836	Mvp+/+;Mapk3+/+	2	26.9	1	1	1	1	123	103	123	83	210	20
	3837	Mvp+/+;Mapk3+/+	2	36.2	1	1	0	0	153	83	153	83	*	*
	3890	Mvp+/+;Mapk3+/+	4	30.3	1	1	0	0	112	111	112	111	*	*
	3891	Mvp+/+;Mapk3+/+	4	32.3	1	1	1	1	134	74	134	52	186	22
	3892	Mvp+/+;Mapk3+/+	4	31.4	1	1	1	1	118	41	118	33	152	8
	3893	Mvp+/+;Mapk3+/+	4	35.2	1	1	0	0	241	48	241	48	*	*
	3847	Mvp+/-;Mapk3+/-	3	35.1	1	1	0	0	135	44	135	44	*	*
	3848	Mvp+/-;Mapk3+/-	3	32.2	1	1	0	0	96	59	96	59	*	*
	3849	Mvp+/-;Mapk3+/-	3	30.3	1	1	0	0	81	53	81	53	*	*
	3859	Mvp+/-;Mapk3+/-	4	38.5	1	1	0	0	148	12	148	12	*	*
	3860	Mvp+/-;Mapk3+/-	4	33.7	1	1	0	0	106	22	106	22	*	*
	3862	Mvp+/-;Mapk3+/-	4	33.9	1	1	1	1	106	58	106	37	143	21
	3877	Mvp+/-;Mapk3+/-	4	35.4	1	1	1	1	114	86	114	52	1005	34
	3878	Mvp+/-;Mapk3+/-	4	30.1	1	1	1	0	113	77	113	48	1052	29
	3879	Mvp+/-;Mapk3+/-	4	31.9	1	1	1	1	214	40	214	25	239	15
	3881	Mvp+/-;Mapk3+/-	3	31.8	1	1	0	0	152	34	152	34	*	*
	3882	Mvp+/-;Mapk3+/-	3	35.4	1	1	1	1	89	34	89	20	109	14
	3883	Mvp+/-;Mapk3+/-	3	34.3	1	1	1	1	87	39	87	25	112	14
	Mean or %	Mvp+/+;Mapk3+/+		32.425	100	100	58.3333	58.3333	141.417	126.417	141.417	118.083	274.143	14.2857
	sem			0.829761		0	0.148647	0.148647	9.82534	28.5605	9.82534	27.552	46.9835	2.67897
	Mean or %	Mvp+/-;Mapk3+/-		33.55	100	100	50	41.6667	120.083	46.5	120.083	35.9167	443.333	21.1667
	sem			0.699188		0	0.150756	0.148647	10.8338	6.1724	10.8338	4.4012	186.141	3.49682

[truncated: 16 more sheets: DblKO_GS, DblKO_Rotarod_Learning, DblKO_Rotarod_Test, DblKO_SP_Data, DblKO_SP_Consumption, DblKO_YM, DblKO_NOR, DblKO_SR_Phase1, DblKO_SR_Phase2, DblKO_SR_Phase3, DblKO_SI, DblKO_Marbles, DblKO_CA_All, DblKO_CA_food consumption, DblKO_PPI_Results Avg, DblKO_PPI_Results Max]
